# Supplementary material for: Crystal structure and Hirshfeld surface analysis of 5-acetyl-2-amino-4-(4-bromo­phen­yl)-6-oxo-1-phenyl-1,4,5,6-tetra­hydro­pyridine-3-carbo­nitrile
Source: Acta Crystallogr E Crystallogr Commun. 2022 Feb 3;78(Pt 3):291–6. doi: 10.1107/S2056989022001232 (PMC8900508; doi:10.1107/S2056989022001232)
Supplement: Supplementary file 1 [file e-78-00291-sup1.cif]

##############################################################################
#                                                                            #
# This CIF contains the data in a paper accepted for publication in          #
# Acta Crystallographica Section E. It conforms to the requirements of       #
# Notes for Authors for Acta Crystallographica Section E, and has been       #
# peer reviewed under the auspices of the IUCr Commission on Journals.       #
#                                                                            #
# Full details of the Crystallographic Information File format               #
# are given in the paper "The Crystallographic Information File (CIF):       #
# a New Standard Archive File for Crystallography" by S. R. Hall, F. H.      #
# Allen and I. D. Brown [Acta Cryst. (1991), A47, 655-685].                  #
#                                                                            #
# The current version of the core CIF dictionary is obtainable from          #
# ftp://ftp.iucr.org/pub/cif_core.dic.                                       #
#                                                                            #
# Software is freely available for graphical display of the structure(s)     #
# in this CIF. For information consult the CIF software page                 #
# http://www.iucr.org/resources/cif/software.                                #
#                                                                            #
# This file may be used for bona fide research purposes within the           #
# scientific community so long as proper attribution is given to the journal # 
# article from which it was obtained.                                        #
#                                                                            #
##############################################################################
data_I
_audit_creation_method     SHELXL-2013
_journal_date_recd_electronic     2022-01-24
_journal_date_accepted     2022-02-01
_journal_name_full     'Acta Crystallographica, Section E'
_journal_year     2022
_journal_volume     78
_journal_issue      3
_journal_page_first     0
_journal_page_last     0
_journal_paper_category     GO
_journal_paper_doi     10.1107/S2056989022001232
_journal_coeditor_code     YK2165
_publ_contact_author_name
;
Anzurat A. Akobirshoeva
;
_publ_contact_author_address
;
Acad. Sci. Republ. Tadzhikistan,
Kh. Yu. Yusufbekov Pamir Biol. Inst.,
1 Kholdorova str., Khorog 736002,
Gbao, Tajikistan
;
_publ_contact_author_email     'anzurat2003@mail.ru'
_publ_contact_author_fax     ?
_publ_contact_author_phone     ?
_publ_section_title
;\
Crystal structure and Hirshfeld surface analysis of
5-acetyl-2-amino-4-(4-bromophenyl)-6-oxo-1-phenyl-1,4,5,6-tetrahydropyridine-\
3-carbonitrile
;
loop_
    _publ_author_name
    _publ_author_address
    'Ibrahim G. Mamedov'
;
Department of Chemistry,
Baku State University,
23 Z. Khalilov str., Az,
1148 Baku, Azerbaijan
;
    'Victor N. Khrustalev'
;
Peoples' Friendship University of Russia (RUDN University),
6 Miklukho-Maklay str., Moscow, 117198
Russian Federation
N. D. Zelinsky Institute of Organic Chemistry RAS,
Leninsky Prosp. 47,
119991 Moscow, Russian Federation
;
    'Akkurt, Mehmet'
;
Department of Physics,
Faculty of Sciences,
Erciyes University,
38039 Kayseri,
Turkey
;
    'Anton P. Novikov'
;
Peoples' Friendship University of Russia (RUDN University),
6 Miklukho-Maklay str., Moscow, 117198
Russian Federation
;
    'Ayten R. Asgarova'
;
Department of Chemistry,
Baku State University,
23 Z. Khalilov str., Az,
1148 Baku, Azerbaijan
;
    'Khatira N. Aliyeva'
;
Department of Chemistry,
Baku State University,
23 Z. Khalilov str., Az,
1148 Baku, Azerbaijan
;
    'Anzurat A. Akobirshoeva'
;
Acad. Sci. Republ. Tajikistan,
Kh. Yu. Yusufbekov Pamir Biol. Inst.,
1 Kholdorova str., 736002, Khorog
Gbao, Tajikistan
;
_publ_section_synopsis
;
In the crystal, N---H...O hydrogen bonds link the molecules into dimers with an
<i>R</i>^2^~2~(16) ring motif. Further N---H...O and N---H...N hydrogen bonds
connect the dimers into chains along the <i>c-</i>axis direction.  C---Br...\p
and C\\db O...\p interactions stabilize the molecular packing, resulting in a
three-dimensional network.
;
_chemical_name_systematic
;\
5-Acetyl-2-amino-4-(4-bromophenyl)-6-oxo-1-phenyl-1,4,5,6-tetrahydropyridine-\
3-carbonitrile
;
_chemical_name_common     ?
_chemical_formula_moiety     'C20 H16 Br N3 O2'
_chemical_formula_sum     'C20 H16 Br N3 O2'
_chemical_formula_iupac     'C20 H16 Br N3 O2'
_chemical_formula_weight     410.26
_chemical_melting_point     ?
_chemical_absolute_configuration     unk
_space_group_crystal_system     monoclinic
_space_group_name_H-M_alt     'P c'
_space_group_name_Hall     'P -2yc'
loop_
    _space_group_symop_operation_xyz
    'x, y, z'
    'x, -y, z+1/2'
_cell_length_a     9.5889(7)
_cell_length_b     13.2144(10)
_cell_length_c     14.4529(10)
_cell_angle_alpha     90
_cell_angle_beta     103.9395(18)
_cell_angle_gamma     90
_cell_volume     1777.4(2)
_cell_formula_units_Z     4
_cell_measurement_reflns_used     3126
_cell_measurement_theta_min     2.68
_cell_measurement_theta_max     23.95
_cell_measurement_temperature     100(2)
_exptl_crystal_description     prism
_exptl_crystal_colour     colourless
_exptl_crystal_size_max     0.05
_exptl_crystal_size_mid     0.04
_exptl_crystal_size_min     0.03
_exptl_crystal_density_diffrn     1.533
_exptl_crystal_density_meas     ?
_exptl_crystal_density_method     ?
_exptl_crystal_F_000     832
_exptl_absorpt_coefficient_mu     2.332
_exptl_absorpt_correction_type     multi-scan
_exptl_absorpt_process_details
;
(SADABS; Krause <i>et al.</i>,  2015)
;
_exptl_absorpt_correction_T_min     0.818
_exptl_absorpt_correction_T_max     0.926
_exptl_special_details     ?
_diffrn_ambient_temperature     100(2)
_diffrn_source     ?
_diffrn_radiation_type     MoK\a
_diffrn_radiation_wavelength     0.71073
_diffrn_measurement_device_type     'Bruker D8 QUEST PHOTON-III CCD'
_diffrn_measurement_method     '\f and \w scans'
_diffrn_detector_area_resol_mean     ?
_diffrn_reflns_number     34410
_diffrn_reflns_av_R_equivalents     0.0994
_diffrn_reflns_av_unetI/netI     0.1775
_diffrn_reflns_theta_min     2.117
_diffrn_reflns_theta_max     30.496
_diffrn_reflns_theta_full     25.242
_diffrn_measured_fraction_theta_max     0.999
_diffrn_measured_fraction_theta_full     1.000
_diffrn_reflns_limit_h_min     -13
_diffrn_reflns_limit_h_max     13
_diffrn_reflns_limit_k_min     -18
_diffrn_reflns_limit_k_max     18
_diffrn_reflns_limit_l_min     -20
_diffrn_reflns_limit_l_max     20
_refine_special_details
;
 Refined as a two-component inversion twin.
;
_reflns_number_total     10756
_reflns_number_gt     5403
_reflns_threshold_expression     'I > 2\s(I)'
_refine_ls_structure_factor_coef     Fsqd
_refine_ls_matrix_type     full
_refine_ls_R_factor_all     0.1679
_refine_ls_R_factor_gt     0.0645
_refine_ls_wR_factor_gt     0.1014
_refine_ls_wR_factor_ref     0.1323
_refine_ls_goodness_of_fit_ref     0.976
_refine_ls_restrained_S_all     0.975
_refine_ls_number_reflns     10756
_refine_ls_number_parameters     471
_refine_ls_number_restraints     2
_refine_ls_hydrogen_treatment     constr
_refine_ls_weighting_scheme     calc
_refine_ls_weighting_details
                      'w=1/[\s^2^(Fo^2^)+(0.0401P)^2^] where P=(Fo^2^+2Fc^2^)/3'
_atom_sites_solution_hydrogens     mixed
_atom_sites_solution_primary     difmap
_atom_sites_solution_secondary     difmap
_refine_ls_shift/su_max     0.000
_refine_ls_shift/su_mean     0.000
_refine_diff_density_max     0.503
_refine_diff_density_min     -0.664
_refine_ls_extinction_method     SHELXL
_refine_ls_extinction_coef     0.0039(3)
_refine_ls_extinction_expression
                                  'Fc^*^=kFc[1+0.001xFc^2^\l^3^/sin(2\q)]^-1/4^'
_refine_ls_abs_structure_details
;
 Refined as an inversion twin
;
_refine_ls_abs_structure_Flack     0.473(14)
loop_
    _atom_type_symbol
    _atom_type_description
    _atom_type_scat_dispersion_real
    _atom_type_scat_dispersion_imag
    _atom_type_scat_source
    'C' 'C' 0.0033 0.0016
                         'International Tables Vol C Tables 4.2.6.8 and 6.1.1.4'
    'H' 'H' 0.0000 0.0000
                         'International Tables Vol C Tables 4.2.6.8 and 6.1.1.4'
    'Br' 'Br' -0.2901 2.4595
                         'International Tables Vol C Tables 4.2.6.8 and 6.1.1.4'
    'N' 'N' 0.0061 0.0033
                         'International Tables Vol C Tables 4.2.6.8 and 6.1.1.4'
    'O' 'O' 0.0106 0.0060
                         'International Tables Vol C Tables 4.2.6.8 and 6.1.1.4'
_computing_data_collection
;
CrysAlisPro (Rigaku OD, 2021)
;
_computing_cell_refinement
;
CrysAlisPro (Rigaku OD, 2021)
;
_computing_data_reduction
;
CrysAlisPro (Rigaku OD, 2021)
;
_computing_structure_solution
;
SHELXT (Sheldrick, 2015a)
;
_computing_structure_refinement
;
SHELXL (Sheldrick, 2015b)
;
_computing_molecular_graphics
;
ORTEP-3 for Windows (Farrugia, 2012)
;
_computing_publication_material
;
PLATON (Spek, 2020)
;
loop_
    _atom_site_type_symbol
    _atom_site_label
    _atom_site_fract_x
    _atom_site_fract_y
    _atom_site_fract_z
    _atom_site_U_iso_or_equiv
    _atom_site_adp_type
    _atom_site_calc_flag
    _atom_site_occupancy
    _atom_site_disorder_assembly
    _atom_site_disorder_group
    Br Br1 -0.05184(9) 0.02892(6) 0.27044(7) 0.0328(2) Uani d 1 . .
    N N1 0.3304(7) 0.5094(5) 0.4197(5) 0.0194(15) Uani d 1 . .
    C C1 0.6385(9) 0.4260(6) 0.3992(6) 0.0216(19) Uani d 1 . .
    O O1 0.6581(7) 0.5145(5) 0.4155(5) 0.0456(19) Uani d 1 . .
    C C2 0.3768(9) 0.4655(6) 0.3455(6) 0.0219(18) Uani d 1 . .
    O O2 0.3284(7) 0.4954(4) 0.2642(4) 0.0273(14) Uani d 1 . .
    C C3 0.4864(9) 0.3816(6) 0.3708(6) 0.0211(18) Uani d 1 . .
    H H3 0.4792 0.3389 0.3127 0.025 Uiso calc 1 . .
    C C4 0.4547(9) 0.3140(6) 0.4498(6) 0.0221(19) Uani d 1 . .
    H H4 0.5405 0.2699 0.4736 0.026 Uiso calc 1 . .
    C C5 0.4402(9) 0.3820(6) 0.5310(6) 0.0229(19) Uani d 1 . .
    C C6 0.3781(9) 0.4741(6) 0.5141(6) 0.0213(18) Uani d 1 . .
    N N6 0.3596(7) 0.5398(5) 0.5816(5) 0.0219(15) Uani d 1 . .
    H H6A 0.3529 0.5257 0.6413 0.026 Uiso d 1 . .
    H H6B 0.3534 0.6055 0.5646 0.026 Uiso d 1 . .
    C C7 0.2213(9) 0.5898(6) 0.3983(6) 0.0212(18) Uani d 1 . .
    C C8 0.2595(10) 0.6844(7) 0.3737(7) 0.031(2) Uani d 1 . .
    H H8 0.3538 0.6970 0.3663 0.037 Uiso calc 1 . .
    C C9 0.1581(10) 0.7610(7) 0.3600(7) 0.036(2) Uani d 1 . .
    H H9 0.1814 0.8267 0.3416 0.044 Uiso calc 1 . .
    C C10 0.0223(11) 0.7409(8) 0.3732(7) 0.036(2) Uani d 1 . .
    H H10 -0.0463 0.7940 0.3661 0.044 Uiso calc 1 . .
    C C11 -0.0144(11) 0.6464(7) 0.3963(6) 0.035(2) Uani d 1 . .
    H H11 -0.1089 0.6334 0.4031 0.042 Uiso calc 1 . .
    C C12 0.0861(10) 0.5691(7) 0.4099(6) 0.030(2) Uani d 1 . .
    H H12 0.0620 0.5030 0.4269 0.036 Uiso calc 1 . .
    C C13 0.7611(10) 0.3551(6) 0.4072(7) 0.034(2) Uani d 1 . .
    H H13A 0.7314 0.2868 0.4207 0.050 Uiso calc 1 . .
    H H13B 0.8413 0.3770 0.4591 0.050 Uiso calc 1 . .
    H H13C 0.7915 0.3546 0.3472 0.050 Uiso calc 1 . .
    C C14 0.3267(9) 0.2446(6) 0.4069(6) 0.0213(17) Uani d 1 . .
    C C15 0.1891(10) 0.2670(6) 0.4115(7) 0.029(2) Uani d 1 . .
    H H15 0.1720 0.3262 0.4445 0.034 Uiso calc 1 . .
    C C16 0.0740(10) 0.2057(6) 0.3695(6) 0.029(2) Uani d 1 . .
    H H16 -0.0213 0.2229 0.3717 0.034 Uiso calc 1 . .
    C C17 0.1025(10) 0.1185(6) 0.3240(6) 0.026(2) Uani d 1 . .
    C C18 0.2390(10) 0.0940(6) 0.3159(7) 0.029(2) Uani d 1 . .
    H H18 0.2561 0.0350 0.2828 0.035 Uiso calc 1 . .
    C C19 0.3494(10) 0.1581(6) 0.3576(6) 0.026(2) Uani d 1 . .
    H H19 0.4441 0.1428 0.3525 0.031 Uiso calc 1 . .
    C C20 0.4925(10) 0.3499(6) 0.6274(7) 0.024(2) Uani d 1 . .
    N N20 0.5390(9) 0.3255(6) 0.7052(5) 0.0335(19) Uani d 1 . .
    Br Br2 1.05193(11) 1.25495(8) 0.62011(8) 0.0409(3) Uani d 1 . .
    N N2 0.6616(7) 0.7734(5) 0.5811(5) 0.0220(16) Uani d 1 . .
    C C21 0.3521(10) 0.8636(7) 0.5959(6) 0.028(2) Uani d 1 . .
    O O21 0.3329(8) 0.7728(5) 0.6051(5) 0.0403(18) Uani d 1 . .
    C C22 0.6085(10) 0.8245(6) 0.6505(6) 0.027(2) Uani d 1 . .
    O O22 0.6450(7) 0.8015(4) 0.7343(4) 0.0305(15) Uani d 1 . .
    C C23 0.5025(9) 0.9077(6) 0.6148(6) 0.0238(19) Uani d 1 . .
    H H23 0.5119 0.9588 0.6670 0.029 Uiso calc 1 . .
    C C24 0.5288(9) 0.9623(6) 0.5266(6) 0.0226(19) Uani d 1 . .
    H H24 0.4424 1.0048 0.4993 0.027 Uiso calc 1 . .
    C C25 0.5389(9) 0.8820(6) 0.4542(6) 0.0230(19) Uani d 1 . .
    C C26 0.6117(9) 0.7941(6) 0.4838(6) 0.0210(18) Uani d 1 . .
    N N26 0.6426(8) 0.7245(5) 0.4234(5) 0.0279(17) Uani d 1 . .
    H H26A 0.6602 0.6614 0.4466 0.034 Uiso d 1 . .
    H H26B 0.6454 0.7409 0.3634 0.034 Uiso d 1 . .
    C C27 0.7687(10) 0.6958(6) 0.6136(6) 0.0234(19) Uani d 1 . .
    C C28 0.7276(10) 0.6009(6) 0.6383(7) 0.030(2) Uani d 1 . .
    H H28 0.6293 0.5858 0.6336 0.036 Uiso calc 1 . .
    C C29 0.8324(11) 0.5287(7) 0.6698(7) 0.040(3) Uani d 1 . .
    H H29 0.8056 0.4632 0.6865 0.048 Uiso calc 1 . .
    C C30 0.9761(11) 0.5507(6) 0.6776(7) 0.033(2) Uani d 1 . .
    H H30 1.0476 0.5007 0.6998 0.040 Uiso calc 1 . .
    C C31 1.0139(11) 0.6444(7) 0.6530(7) 0.035(2) Uani d 1 . .
    H H31 1.1123 0.6590 0.6575 0.042 Uiso calc 1 . .
    C C32 0.9120(10) 0.7187(6) 0.6216(6) 0.028(2) Uani d 1 . .
    H H32 0.9398 0.7842 0.6059 0.034 Uiso calc 1 . .
    C C33 0.2270(11) 0.9361(7) 0.5651(8) 0.041(3) Uani d 1 . .
    H H33A 0.2541 1.0027 0.5936 0.061 Uiso calc 1 . .
    H H33B 0.1440 0.9103 0.5862 0.061 Uiso calc 1 . .
    H H33C 0.2021 0.9422 0.4955 0.061 Uiso calc 1 . .
    C C34 0.6606(8) 1.0327(6) 0.5511(6) 0.0188(17) Uani d 1 . .
    C C35 0.7743(10) 1.0222(7) 0.5076(6) 0.028(2) Uani d 1 . .
    H H35 0.7720 0.9690 0.4630 0.034 Uiso calc 1 . .
    C C36 0.8913(10) 1.0875(7) 0.5276(7) 0.029(2) Uani d 1 . .
    H H36 0.9687 1.0787 0.4980 0.035 Uiso calc 1 . .
    C C37 0.8931(10) 1.1659(6) 0.5917(6) 0.026(2) Uani d 1 . .
    C C38 0.7802(10) 1.1788(6) 0.6350(6) 0.027(2) Uani d 1 . .
    H H38 0.7820 1.2325 0.6789 0.033 Uiso calc 1 . .
    C C39 0.6654(10) 1.1133(6) 0.6139(6) 0.025(2) Uani d 1 . .
    H H39 0.5874 1.1232 0.6429 0.030 Uiso calc 1 . .
    C C40 0.4888(10) 0.8997(6) 0.3553(7) 0.025(2) Uani d 1 . .
    N N40 0.4482(10) 0.9142(5) 0.2749(6) 0.0307(16) Uani d 1 . .
loop_
    _atom_site_aniso_label
    _atom_site_aniso_U_11
    _atom_site_aniso_U_22
    _atom_site_aniso_U_33
    _atom_site_aniso_U_12
    _atom_site_aniso_U_13
    _atom_site_aniso_U_23
    Br1 0.0341(5) 0.0228(4) 0.0388(5) -0.0033(5) 0.0036(4) -0.0037(5)
    N1 0.027(4) 0.020(3) 0.012(3) 0.005(3) 0.007(3) 0.002(3)
    C1 0.027(5) 0.016(4) 0.025(5) 0.002(4) 0.013(4) -0.003(3)
    O1 0.030(4) 0.026(4) 0.081(5) -0.002(3) 0.013(4) -0.012(4)
    C2 0.025(5) 0.017(4) 0.026(5) -0.001(4) 0.013(4) -0.005(4)
    O2 0.035(4) 0.025(3) 0.021(3) -0.001(3) 0.006(3) 0.004(3)
    C3 0.028(5) 0.018(4) 0.018(4) 0.001(4) 0.006(4) -0.005(3)
    C4 0.031(5) 0.019(4) 0.015(4) -0.002(4) 0.004(4) 0.001(3)
    C5 0.031(5) 0.021(4) 0.018(4) -0.001(4) 0.008(4) 0.001(3)
    C6 0.026(5) 0.020(4) 0.020(4) -0.004(4) 0.010(4) -0.006(4)
    N6 0.031(4) 0.021(4) 0.015(4) -0.003(3) 0.008(3) -0.001(3)
    C7 0.024(5) 0.020(4) 0.019(4) 0.004(3) 0.003(4) 0.000(3)
    C8 0.027(5) 0.023(4) 0.043(6) -0.001(4) 0.010(5) 0.002(4)
    C9 0.039(6) 0.031(5) 0.035(6) 0.012(5) 0.000(5) 0.003(4)
    C10 0.036(6) 0.042(6) 0.030(6) 0.014(5) 0.006(5) -0.005(5)
    C11 0.039(6) 0.033(5) 0.037(6) 0.010(5) 0.017(5) 0.000(4)
    C12 0.026(5) 0.030(5) 0.033(5) 0.002(4) 0.008(4) 0.005(4)
    C13 0.029(5) 0.028(5) 0.044(6) -0.001(4) 0.010(5) -0.002(4)
    C14 0.024(5) 0.019(4) 0.021(4) 0.000(4) 0.006(4) 0.002(4)
    C15 0.041(6) 0.015(4) 0.032(5) -0.002(4) 0.012(5) 0.000(4)
    C16 0.031(5) 0.018(4) 0.040(6) -0.003(4) 0.014(5) -0.006(4)
    C17 0.027(5) 0.025(5) 0.023(5) -0.008(4) 0.001(4) 0.002(4)
    C18 0.031(5) 0.020(4) 0.037(6) 0.002(4) 0.008(5) -0.003(4)
    C19 0.022(5) 0.030(5) 0.029(5) -0.001(4) 0.010(4) -0.007(4)
    C20 0.032(5) 0.015(4) 0.024(5) 0.002(4) 0.006(4) -0.001(4)
    N20 0.045(5) 0.031(4) 0.025(5) 0.011(4) 0.009(4) 0.001(3)
    Br2 0.0417(6) 0.0460(6) 0.0350(5) -0.0143(5) 0.0092(4) -0.0033(5)
    N2 0.020(4) 0.017(4) 0.026(4) 0.006(3) 0.000(3) 0.002(3)
    C21 0.035(6) 0.027(5) 0.023(5) 0.004(4) 0.008(4) 0.000(4)
    O21 0.051(5) 0.026(4) 0.048(5) -0.004(3) 0.021(4) 0.000(3)
    C22 0.038(6) 0.016(4) 0.025(5) -0.003(4) 0.005(4) 0.001(4)
    O22 0.044(4) 0.025(3) 0.023(3) 0.003(3) 0.008(3) 0.003(3)
    C23 0.027(5) 0.018(4) 0.029(5) 0.002(4) 0.012(4) -0.003(4)
    C24 0.029(5) 0.013(4) 0.025(5) 0.003(4) 0.007(4) -0.001(3)
    C25 0.031(5) 0.021(4) 0.019(4) 0.004(4) 0.010(4) 0.001(4)
    C26 0.028(5) 0.013(4) 0.023(5) 0.001(3) 0.007(4) -0.004(3)
    N26 0.034(4) 0.022(4) 0.030(4) 0.006(3) 0.011(4) 0.000(3)
    C27 0.031(5) 0.018(4) 0.022(5) 0.008(4) 0.007(4) -0.001(3)
    C28 0.026(5) 0.019(4) 0.040(6) -0.002(4) 0.003(4) 0.006(4)
    C29 0.041(6) 0.023(5) 0.050(6) 0.004(5) -0.001(5) 0.012(5)
    C30 0.039(6) 0.023(5) 0.038(6) 0.011(4) 0.009(5) -0.001(4)
    C31 0.033(6) 0.038(6) 0.034(6) 0.005(4) 0.005(5) -0.003(4)
    C32 0.035(5) 0.022(4) 0.028(5) 0.006(4) 0.009(4) 0.002(4)
    C33 0.039(6) 0.035(5) 0.050(7) 0.006(5) 0.015(5) 0.004(5)
    C34 0.017(4) 0.018(4) 0.020(4) 0.003(3) 0.003(3) 0.005(3)
    C35 0.037(6) 0.022(5) 0.025(5) 0.003(4) 0.009(4) 0.001(4)
    C36 0.028(5) 0.031(5) 0.030(5) 0.003(4) 0.010(4) 0.001(4)
    C37 0.031(5) 0.020(4) 0.026(5) -0.004(4) 0.003(4) 0.003(4)
    C38 0.039(6) 0.024(4) 0.018(5) 0.000(4) 0.005(4) 0.000(4)
    C39 0.031(5) 0.017(4) 0.025(5) 0.004(4) 0.004(4) 0.002(4)
    C40 0.036(5) 0.013(4) 0.028(5) 0.008(4) 0.012(4) 0.000(4)
    N40 0.039(4) 0.027(4) 0.030(4) 0.010(4) 0.014(3) 0.008(4)
_geom_special_details
;
 All esds (except the esd in the dihedral angle between two l.s. planes)
 are estimated using the full covariance matrix.  The cell esds are taken
 into account individually in the estimation of esds in distances, angles
 and torsion angles; correlations between esds in cell parameters are only
 used when they are defined by crystal symmetry.  An approximate (isotropic)
 treatment of cell esds is used for estimating esds involving l.s. planes.
;
loop_
    _geom_bond_atom_site_label_1
    _geom_bond_atom_site_label_2
    _geom_bond_site_symmetry_2
    _geom_bond_distance
    _geom_bond_publ_flag
    Br1 C17 . 1.908(9) ?
    N1 C2 . 1.383(10) ?
    N1 C6 . 1.410(10) ?
    N1 C7 . 1.470(10) ?
    C1 O1 . 1.199(9) ?
    C1 C13 . 1.486(12) ?
    C1 C3 . 1.533(12) ?
    C2 O2 . 1.220(10) ?
    C2 C3 . 1.511(11) ?
    C3 C4 . 1.537(11) ?
    C3 H3 . 1.0000 ?
    C4 C5 . 1.510(11) ?
    C4 C14 . 1.538(11) ?
    C4 H4 . 1.0000 ?
    C5 C6 . 1.351(11) ?
    C5 C20 . 1.428(12) ?
    C6 N6 . 1.349(10) ?
    N6 H6A . 0.8999 ?
    N6 H6B . 0.9000 ?
    C7 C8 . 1.374(11) ?
    C7 C12 . 1.374(12) ?
    C8 C9 . 1.385(12) ?
    C8 H8 . 0.9500 ?
    C9 C10 . 1.387(13) ?
    C9 H9 . 0.9500 ?
    C10 C11 . 1.361(13) ?
    C10 H10 . 0.9500 ?
    C11 C12 . 1.386(12) ?
    C11 H11 . 0.9500 ?
    C12 H12 . 0.9500 ?
    C13 H13A . 0.9800 ?
    C13 H13B . 0.9800 ?
    C13 H13C . 0.9800 ?
    C14 C15 . 1.370(12) ?
    C14 C19 . 1.391(11) ?
    C15 C16 . 1.386(12) ?
    C15 H15 . 0.9500 ?
    C16 C17 . 1.386(12) ?
    C16 H16 . 0.9500 ?
    C17 C18 . 1.380(12) ?
    C18 C19 . 1.376(12) ?
    C18 H18 . 0.9500 ?
    C19 H19 . 0.9500 ?
    C20 N20 . 1.151(11) ?
    Br2 C37 . 1.890(9) ?
    N2 C26 . 1.400(10) ?
    N2 C22 . 1.403(11) ?
    N2 C27 . 1.447(10) ?
    C21 O21 . 1.226(10) ?
    C21 C33 . 1.516(12) ?
    C21 C23 . 1.517(12) ?
    C22 O22 . 1.215(10) ?
    C22 C23 . 1.501(11) ?
    C23 C24 . 1.538(11) ?
    C23 H23 . 1.0000 ?
    C24 C25 . 1.509(11) ?
    C24 C34 . 1.541(11) ?
    C24 H24 . 1.0000 ?
    C25 C26 . 1.369(11) ?
    C25 C40 . 1.414(12) ?
    C26 N26 . 1.350(10) ?
    N26 H26A . 0.8993 ?
    N26 H26B . 0.9000 ?
    C27 C32 . 1.384(12) ?
    C27 C28 . 1.387(11) ?
    C28 C29 . 1.380(12) ?
    C28 H28 . 0.9500 ?
    C29 C30 . 1.386(14) ?
    C29 H29 . 0.9500 ?
    C30 C31 . 1.362(12) ?
    C30 H30 . 0.9500 ?
    C31 C32 . 1.382(12) ?
    C31 H31 . 0.9500 ?
    C32 H32 . 0.9500 ?
    C33 H33A . 0.9800 ?
    C33 H33B . 0.9800 ?
    C33 H33C . 0.9800 ?
    C34 C35 . 1.391(11) ?
    C34 C39 . 1.392(11) ?
    C35 C36 . 1.389(13) ?
    C35 H35 . 0.9500 ?
    C36 C37 . 1.386(12) ?
    C36 H36 . 0.9500 ?
    C37 C38 . 1.385(12) ?
    C38 C39 . 1.375(12) ?
    C38 H38 . 0.9500 ?
    C39 H39 . 0.9500 ?
    C40 N40 . 1.149(11) ?
loop_
    _geom_angle_atom_site_label_1
    _geom_angle_atom_site_label_2
    _geom_angle_atom_site_label_3
    _geom_angle_site_symmetry_1
    _geom_angle_site_symmetry_3
    _geom_angle
    _geom_angle_publ_flag
    C2 N1 C6 . . 121.4(7) ?
    C2 N1 C7 . . 119.0(7) ?
    C6 N1 C7 . . 119.4(7) ?
    O1 C1 C13 . . 121.1(8) ?
    O1 C1 C3 . . 121.3(8) ?
    C13 C1 C3 . . 117.6(7) ?
    O2 C2 N1 . . 119.5(7) ?
    O2 C2 C3 . . 123.4(7) ?
    N1 C2 C3 . . 117.1(7) ?
    C2 C3 C1 . . 110.2(6) ?
    C2 C3 C4 . . 110.8(7) ?
    C1 C3 C4 . . 111.6(7) ?
    C2 C3 H3 . . 108.0 ?
    C1 C3 H3 . . 108.0 ?
    C4 C3 H3 . . 108.0 ?
    C5 C4 C3 . . 107.7(6) ?
    C5 C4 C14 . . 117.0(7) ?
    C3 C4 C14 . . 109.2(7) ?
    C5 C4 H4 . . 107.5 ?
    C3 C4 H4 . . 107.5 ?
    C14 C4 H4 . . 107.5 ?
    C6 C5 C20 . . 118.7(8) ?
    C6 C5 C4 . . 120.9(8) ?
    C20 C5 C4 . . 120.4(7) ?
    N6 C6 C5 . . 125.3(8) ?
    N6 C6 N1 . . 114.7(7) ?
    C5 C6 N1 . . 119.9(7) ?
    C6 N6 H6A . . 127.7 ?
    C6 N6 H6B . . 115.8 ?
    H6A N6 H6B . . 116.5 ?
    C8 C7 C12 . . 122.1(8) ?
    C8 C7 N1 . . 119.4(8) ?
    C12 C7 N1 . . 118.4(7) ?
    C7 C8 C9 . . 118.7(9) ?
    C7 C8 H8 . . 120.6 ?
    C9 C8 H8 . . 120.6 ?
    C8 C9 C10 . . 119.4(9) ?
    C8 C9 H9 . . 120.3 ?
    C10 C9 H9 . . 120.3 ?
    C11 C10 C9 . . 121.1(9) ?
    C11 C10 H10 . . 119.5 ?
    C9 C10 H10 . . 119.5 ?
    C10 C11 C12 . . 120.0(10) ?
    C10 C11 H11 . . 120.0 ?
    C12 C11 H11 . . 120.0 ?
    C7 C12 C11 . . 118.7(9) ?
    C7 C12 H12 . . 120.7 ?
    C11 C12 H12 . . 120.7 ?
    C1 C13 H13A . . 109.5 ?
    C1 C13 H13B . . 109.5 ?
    H13A C13 H13B . . 109.5 ?
    C1 C13 H13C . . 109.5 ?
    H13A C13 H13C . . 109.5 ?
    H13B C13 H13C . . 109.5 ?
    C15 C14 C19 . . 118.3(8) ?
    C15 C14 C4 . . 122.4(7) ?
    C19 C14 C4 . . 119.3(7) ?
    C14 C15 C16 . . 121.8(8) ?
    C14 C15 H15 . . 119.1 ?
    C16 C15 H15 . . 119.1 ?
    C15 C16 C17 . . 117.8(9) ?
    C15 C16 H16 . . 121.1 ?
    C17 C16 H16 . . 121.1 ?
    C18 C17 C16 . . 122.3(8) ?
    C18 C17 Br1 . . 118.6(7) ?
    C16 C17 Br1 . . 119.1(7) ?
    C19 C18 C17 . . 117.6(8) ?
    C19 C18 H18 . . 121.2 ?
    C17 C18 H18 . . 121.2 ?
    C18 C19 C14 . . 122.1(8) ?
    C18 C19 H19 . . 119.0 ?
    C14 C19 H19 . . 119.0 ?
    N20 C20 C5 . . 177.7(10) ?
    C26 N2 C22 . . 121.9(7) ?
    C26 N2 C27 . . 120.6(7) ?
    C22 N2 C27 . . 117.5(7) ?
    O21 C21 C33 . . 121.4(9) ?
    O21 C21 C23 . . 121.1(8) ?
    C33 C21 C23 . . 117.4(8) ?
    O22 C22 N2 . . 121.6(8) ?
    O22 C22 C23 . . 122.3(8) ?
    N2 C22 C23 . . 116.1(7) ?
    C22 C23 C21 . . 108.4(7) ?
    C22 C23 C24 . . 113.3(7) ?
    C21 C23 C24 . . 111.6(7) ?
    C22 C23 H23 . . 107.8 ?
    C21 C23 H23 . . 107.8 ?
    C24 C23 H23 . . 107.8 ?
    C25 C24 C23 . . 107.2(6) ?
    C25 C24 C34 . . 113.4(7) ?
    C23 C24 C34 . . 112.5(7) ?
    C25 C24 H24 . . 107.8 ?
    C23 C24 H24 . . 107.8 ?
    C34 C24 H24 . . 107.8 ?
    C26 C25 C40 . . 118.6(8) ?
    C26 C25 C24 . . 119.5(7) ?
    C40 C25 C24 . . 121.5(7) ?
    N26 C26 C25 . . 123.4(8) ?
    N26 C26 N2 . . 116.2(7) ?
    C25 C26 N2 . . 120.3(7) ?
    C26 N26 H26A . . 116.2 ?
    C26 N26 H26B . . 121.5 ?
    H26A N26 H26B . . 122.3 ?
    C32 C27 C28 . . 120.9(8) ?
    C32 C27 N2 . . 119.0(8) ?
    C28 C27 N2 . . 120.0(8) ?
    C29 C28 C27 . . 118.7(9) ?
    C29 C28 H28 . . 120.6 ?
    C27 C28 H28 . . 120.6 ?
    C28 C29 C30 . . 120.8(9) ?
    C28 C29 H29 . . 119.6 ?
    C30 C29 H29 . . 119.6 ?
    C31 C30 C29 . . 119.4(9) ?
    C31 C30 H30 . . 120.3 ?
    C29 C30 H30 . . 120.3 ?
    C30 C31 C32 . . 121.3(9) ?
    C30 C31 H31 . . 119.3 ?
    C32 C31 H31 . . 119.3 ?
    C31 C32 C27 . . 118.8(8) ?
    C31 C32 H32 . . 120.6 ?
    C27 C32 H32 . . 120.6 ?
    C21 C33 H33A . . 109.5 ?
    C21 C33 H33B . . 109.5 ?
    H33A C33 H33B . . 109.5 ?
    C21 C33 H33C . . 109.5 ?
    H33A C33 H33C . . 109.5 ?
    H33B C33 H33C . . 109.5 ?
    C35 C34 C39 . . 117.7(8) ?
    C35 C34 C24 . . 121.7(7) ?
    C39 C34 C24 . . 120.5(7) ?
    C36 C35 C34 . . 121.7(8) ?
    C36 C35 H35 . . 119.2 ?
    C34 C35 H35 . . 119.2 ?
    C37 C36 C35 . . 118.8(9) ?
    C37 C36 H36 . . 120.6 ?
    C35 C36 H36 . . 120.6 ?
    C38 C37 C36 . . 120.6(9) ?
    C38 C37 Br2 . . 120.1(7) ?
    C36 C37 Br2 . . 119.3(7) ?
    C39 C38 C37 . . 119.5(8) ?
    C39 C38 H38 . . 120.2 ?
    C37 C38 H38 . . 120.2 ?
    C38 C39 C34 . . 121.7(8) ?
    C38 C39 H39 . . 119.2 ?
    C34 C39 H39 . . 119.2 ?
    N40 C40 C25 . . 180.0(14) ?
loop_
    _geom_torsion_atom_site_label_1
    _geom_torsion_atom_site_label_2
    _geom_torsion_atom_site_label_3
    _geom_torsion_atom_site_label_4
    _geom_torsion_site_symmetry_1
    _geom_torsion_site_symmetry_2
    _geom_torsion_site_symmetry_3
    _geom_torsion_site_symmetry_4
    _geom_torsion
    _geom_torsion_publ_flag
    C6 N1 C2 O2 . . . . 176.9(8) ?
    C7 N1 C2 O2 . . . . 1.3(11) ?
    C6 N1 C2 C3 . . . . -3.0(11) ?
    C7 N1 C2 C3 . . . . -178.6(7) ?
    O2 C2 C3 C1 . . . . 94.4(10) ?
    N1 C2 C3 C1 . . . . -85.7(9) ?
    O2 C2 C3 C4 . . . . -141.5(8) ?
    N1 C2 C3 C4 . . . . 38.4(10) ?
    O1 C1 C3 C2 . . . . 13.1(12) ?
    C13 C1 C3 C2 . . . . -167.8(7) ?
    O1 C1 C3 C4 . . . . -110.6(10) ?
    C13 C1 C3 C4 . . . . 68.5(10) ?
    C2 C3 C4 C5 . . . . -52.2(9) ?
    C1 C3 C4 C5 . . . . 71.1(9) ?
    C2 C3 C4 C14 . . . . 75.8(8) ?
    C1 C3 C4 C14 . . . . -160.9(7) ?
    C3 C4 C5 C6 . . . . 36.6(11) ?
    C14 C4 C5 C6 . . . . -86.8(10) ?
    C3 C4 C5 C20 . . . . -143.3(8) ?
    C14 C4 C5 C20 . . . . 93.4(10) ?
    C20 C5 C6 N6 . . . . -0.5(14) ?
    C4 C5 C6 N6 . . . . 179.6(8) ?
    C20 C5 C6 N1 . . . . 177.6(8) ?
    C4 C5 C6 N1 . . . . -2.3(13) ?
    C2 N1 C6 N6 . . . . 161.5(7) ?
    C7 N1 C6 N6 . . . . -22.9(10) ?
    C2 N1 C6 C5 . . . . -16.8(12) ?
    C7 N1 C6 C5 . . . . 158.8(8) ?
    C2 N1 C7 C8 . . . . -73.8(10) ?
    C6 N1 C7 C8 . . . . 110.5(9) ?
    C2 N1 C7 C12 . . . . 110.5(9) ?
    C6 N1 C7 C12 . . . . -65.2(10) ?
    C12 C7 C8 C9 . . . . -0.2(14) ?
    N1 C7 C8 C9 . . . . -175.7(8) ?
    C7 C8 C9 C10 . . . . 1.3(14) ?
    C8 C9 C10 C11 . . . . -2.2(15) ?
    C9 C10 C11 C12 . . . . 2.0(15) ?
    C8 C7 C12 C11 . . . . 0.0(14) ?
    N1 C7 C12 C11 . . . . 175.6(8) ?
    C10 C11 C12 C7 . . . . -0.9(14) ?
    C5 C4 C14 C15 . . . . 25.4(12) ?
    C3 C4 C14 C15 . . . . -97.2(9) ?
    C5 C4 C14 C19 . . . . -157.7(8) ?
    C3 C4 C14 C19 . . . . 79.7(9) ?
    C19 C14 C15 C16 . . . . 0.6(13) ?
    C4 C14 C15 C16 . . . . 177.5(8) ?
    C14 C15 C16 C17 . . . . 1.6(13) ?
    C15 C16 C17 C18 . . . . -2.9(14) ?
    C15 C16 C17 Br1 . . . . 177.1(7) ?
    C16 C17 C18 C19 . . . . 1.9(14) ?
    Br1 C17 C18 C19 . . . . -178.0(7) ?
    C17 C18 C19 C14 . . . . 0.4(14) ?
    C15 C14 C19 C18 . . . . -1.6(13) ?
    C4 C14 C19 C18 . . . . -178.7(8) ?
    C26 N2 C22 O22 . . . . 175.0(8) ?
    C27 N2 C22 O22 . . . . -3.7(12) ?
    C26 N2 C22 C23 . . . . -4.0(11) ?
    C27 N2 C22 C23 . . . . 177.3(7) ?
    O22 C22 C23 C21 . . . . -86.3(10) ?
    N2 C22 C23 C21 . . . . 92.7(9) ?
    O22 C22 C23 C24 . . . . 149.1(8) ?
    N2 C22 C23 C24 . . . . -31.9(10) ?
    O21 C21 C23 C22 . . . . -3.8(12) ?
    C33 C21 C23 C22 . . . . 176.2(8) ?
    O21 C21 C23 C24 . . . . 121.7(9) ?
    C33 C21 C23 C24 . . . . -58.3(10) ?
    C22 C23 C24 C25 . . . . 51.6(9) ?
    C21 C23 C24 C25 . . . . -71.1(8) ?
    C22 C23 C24 C34 . . . . -73.7(9) ?
    C21 C23 C24 C34 . . . . 163.5(7) ?
    C23 C24 C25 C26 . . . . -40.8(10) ?
    C34 C24 C25 C26 . . . . 83.9(9) ?
    C23 C24 C25 C40 . . . . 146.4(8) ?
    C34 C24 C25 C40 . . . . -88.9(10) ?
    C40 C25 C26 N26 . . . . 2.2(13) ?
    C24 C25 C26 N26 . . . . -170.8(8) ?
    C40 C25 C26 N2 . . . . -179.3(8) ?
    C24 C25 C26 N2 . . . . 7.7(12) ?
    C22 N2 C26 N26 . . . . -163.9(7) ?
    C27 N2 C26 N26 . . . . 14.7(11) ?
    C22 N2 C26 C25 . . . . 17.5(12) ?
    C27 N2 C26 C25 . . . . -163.9(8) ?
    C26 N2 C27 C32 . . . . 81.3(10) ?
    C22 N2 C27 C32 . . . . -100.0(9) ?
    C26 N2 C27 C28 . . . . -100.2(10) ?
    C22 N2 C27 C28 . . . . 78.4(10) ?
    C32 C27 C28 C29 . . . . -1.0(14) ?
    N2 C27 C28 C29 . . . . -179.4(8) ?
    C27 C28 C29 C30 . . . . 0.6(15) ?
    C28 C29 C30 C31 . . . . -0.5(16) ?
    C29 C30 C31 C32 . . . . 0.8(15) ?
    C30 C31 C32 C27 . . . . -1.2(14) ?
    C28 C27 C32 C31 . . . . 1.3(13) ?
    N2 C27 C32 C31 . . . . 179.7(8) ?
    C25 C24 C34 C35 . . . . 1.3(11) ?
    C23 C24 C34 C35 . . . . 123.2(8) ?
    C25 C24 C34 C39 . . . . 177.4(7) ?
    C23 C24 C34 C39 . . . . -60.7(10) ?
    C39 C34 C35 C36 . . . . 1.9(13) ?
    C24 C34 C35 C36 . . . . 178.1(8) ?
    C34 C35 C36 C37 . . . . -0.9(14) ?
    C35 C36 C37 C38 . . . . 0.0(13) ?
    C35 C36 C37 Br2 . . . . 179.7(7) ?
    C36 C37 C38 C39 . . . . -0.1(13) ?
    Br2 C37 C38 C39 . . . . -179.8(6) ?
    C37 C38 C39 C34 . . . . 1.2(13) ?
    C35 C34 C39 C38 . . . . -2.0(12) ?
    C24 C34 C39 C38 . . . . -178.3(8) ?
loop_
    _geom_hbond_atom_site_label_D
    _geom_hbond_atom_site_label_H
    _geom_hbond_atom_site_label_A
    _geom_hbond_site_symmetry_A
    _geom_hbond_distance_DH
    _geom_hbond_distance_HA
    _geom_hbond_distance_DA
    _geom_hbond_angle_DHA
    N6 H6A O2 2_565 0.90 1.87 2.766(9) 175
    N6 H6B O21 . 0.90 2.31 3.115(9) 149
    C18 H18 N40 1_545 0.95 2.46 3.256(12) 141
    C23 H23 N40 2_575 1.00 2.47 3.426(11) 161
    N26 H26A O1 . 0.90 1.99 2.784(9) 146
    N26 H26B N20 2_564 0.90 2.43 3.139(10) 136
_shelx_space_group_comment
;
The symmetry employed for this shelxl refinement is uniquely defined
by the following loop, which should always be used as a source of
symmetry information in preference to the above space-group names.
They are only intended as comments.
;
_shelx_estimated_absorpt_T_min     0.892
_shelx_estimated_absorpt_T_max     0.933
_shelx_hkl_file
;
   1   0   0   47.30    7.10
   2   0   0 2449.55   70.99
   2   0   0 2538.75   61.19
  -2   0   0 2591.84   64.39
  -2   0   0 2514.75   63.69
  -2   0   0 2313.57   63.99
   2   0   0 2334.27   64.99
   3   0   0 4337.57  102.49
   3   0   0 4260.87  116.89
   3   0   0 4182.88  117.69
  -3   0   0 4430.06  114.89
   4   0   0   33.60   21.80
   4   0   0   55.59   20.00
   4   0   0   50.99   16.10
  -4   0   0   23.80   17.80
   5   0   0   68.69   22.60
  -5   0   0   62.59   23.00
   5   0   0  107.59   31.90
   5   0   0   82.09   18.50
  -6   0   0   99.49   29.50
   6   0   0  139.19   31.80
   6   0   0  113.79   36.30
   6   0   0   75.89   21.70
   7   0   0 2972.20  111.99
  -7   0   0 3136.19  108.59
   7   0   0 2756.32  126.69
   7   0   0 2770.42   91.29
   8   0   0  115.19   46.20
   8   0   0   69.59   37.20
  -9   0   0   21.80   35.50
   9   0   0   23.20   42.40
   9   0   0   76.79   40.20
 -10   0   0  719.73   73.09
  10   0   0  438.96   73.19
  10   0   0  756.22   79.29
  11   0   0   40.60   56.49
  11   0   0   28.40   49.99
 -11   0   0   59.19   49.80
  12   0   0   43.30   66.99
  12   0   0  -22.90   51.99
 -12   0   0   32.70   57.29
 -13   0   0   94.59   60.29
  13   0   0   66.59   62.09
  13   0   0    5.30   61.29
  -1  -1   0 1371.66   41.80
   1  -1   0 1501.95   42.60
   1  -1   0 1544.55   37.90
   1  -1   0 1495.55   32.80
  -1  -1   0 1522.65   41.30
   1   1   0 1474.45   41.20
   1   1   0 1442.36   40.30
  -1   1   0 1398.16   39.60
  -1   1   0 1539.65   41.50
   1   1   0 1413.66   31.90
  -2  -1   0  894.01   38.80
  -2  -1   0  901.01   30.70
   2  -1   0  917.31   41.40
   2  -1   0  954.20   36.80
   2  -1   0  949.60   30.60
   2  -1   0  944.71   41.70
   2   1   0  871.71   30.50
  -2   1   0  945.01   29.70
   2   1   0  962.30   34.90
   3  -1   0 2317.17   61.89
  -3  -1   0 2250.57   71.09
  -3  -1   0 2267.37   64.49
   3  -1   0 2288.27   74.59
   3  -1   0 2329.17   77.09
   3   1   0 2294.67   64.79
  -3   1   0 2281.17   61.79
   3   1   0 2323.87   65.59
   3   1   0 2143.69   63.79
   3   1   0 2332.77   77.19
   4  -1   0 1244.78   44.70
   4  -1   0 1255.87   62.39
  -4  -1   0 1240.58   55.39
   4  -1   0 1249.28   56.89
  -4   1   0 1189.18   46.80
   4   1   0 1256.07   49.10
   4   1   0 1282.97   47.70
   4   1   0 1229.58   62.09
   4   1   0 1229.68   49.50
   5  -1   0  324.37   43.40
   5  -1   0  337.87   27.50
   5  -1   0  402.76   44.20
  -5  -1   0  353.96   39.40
  -5   1   0  326.97   33.60
   5   1   0  297.57   43.80
   5   1   0  340.57   30.70
   5   1   0  394.46   30.70
   5   1   0  307.97   32.20
   6  -1   0  660.93   38.90
   6  -1   0  717.53   53.49
   6  -1   0  718.83   63.09
  -6  -1   0  671.93   51.99
   6   1   0  660.33   41.10
  -6   1   0  757.82   48.60
   6   1   0  651.33   43.60
   6   1   0  642.94   60.69
   6   1   0  626.14   45.60
  -7  -1   0  333.47   49.99
   7  -1   0  283.37   53.19
   7   1   0  323.77   54.99
   7   1   0  364.06   38.40
   7   1   0  361.96   39.00
   7   1   0  351.56   46.00
  -7   1   0  383.56   47.00
  -8  -1   0  169.38   45.40
   8  -1   0  140.19   44.90
   8  -1   0   50.99   40.20
   8   1   0   99.79   28.70
   8   1   0   98.49   46.00
   8   1   0  144.89   38.60
  -8   1   0  182.58   43.10
   9  -1   0   56.79   46.10
  -9  -1   0   24.10   35.70
   9  -1   0   30.10   39.00
  -9   1   0   33.70   35.00
   9   1   0   68.09   45.60
   9   1   0  111.19   39.60
 -10  -1   0   80.89   48.60
  10  -1   0   66.29   46.60
  10  -1   0   68.09   51.79
  10   1   0   56.89   41.90
  10   1   0   29.70   45.90
 -10   1   0   72.49   38.50
  11  -1   0  226.58   64.29
  11  -1   0   99.99   61.19
 -11  -1   0  100.89   53.79
 -11   1   0  226.58   55.79
  11   1   0   58.39   50.19
  11   1   0   57.99   52.29
  12  -1   0  124.99   66.89
  12   1   0  -39.20   50.79
  12   1   0    8.10   51.19
 -12   1   0  127.79   57.19
 -13  -1   0   72.19   57.89
  13  -1   0   89.39   71.19
  13   1   0  -60.89   61.19
 -13   1   0  102.39   63.39
  13   1   0  -73.49   55.39
   0  -2   0   56.89   11.40
   0  -2   0   57.79    9.50
   0  -2   0   51.09   10.50
   0  -2   0   41.70   11.00
   0   2   0   58.99   10.50
   0   2   0   50.39    8.80
   0   2   0   32.60   10.90
   0   2   0   48.90    8.80
   1  -2   0  417.96   24.60
   1  -2   0  387.36   22.80
   1  -2   0  438.46   23.50
  -1  -2   0  416.16   23.30
  -1  -2   0  446.16   25.40
  -1  -2   0  433.16   23.90
   1  -2   0  421.86   16.30
  -1   2   0  434.36   24.30
  -1   2   0  417.96   23.60
   1   2   0  436.66   26.60
   1   2   0  386.36   22.90
  -1   2   0  432.06   16.00
  -1   2   0  430.96   22.30
   1   2   0  408.06   24.20
   2  -2   0 4613.64  117.99
  -2  -2   0 4671.23  115.69
  -2  -2   0 4447.85   94.79
   2  -2   0 4476.65   96.39
   2  -2   0 4635.54  107.79
  -2  -2   0 4506.95  111.49
  -2   2   0 4609.04  116.19
   2   2   0 4356.86   94.69
   2   2   0 4461.95  110.59
   2   2   0 4460.05  115.29
   3  -2   0 1173.58   36.60
   3  -2   0 1156.38   42.80
  -3  -2   0 1121.79   36.30
   3  -2   0 1014.20   50.29
  -3  -2   0 1196.68   51.79
   3   2   0 1162.68   37.30
   3   2   0 1190.18   46.50
   3   2   0 1175.98   52.29
   3   2   0 1173.58   45.90
  -3   2   0 1146.99   35.70
   4  -2   0 1660.23   71.09
   4  -2   0 1711.03   74.59
   4  -2   0 1778.42   58.69
  -4  -2   0 1809.62   71.69
   4   2   0 1787.42   63.29
   4   2   0 1800.82   76.59
   4   2   0 1831.22   63.49
   4   2   0 1739.83   55.89
   5  -2   0 1805.12   62.39
   5  -2   0 1806.62   80.39
  -5  -2   0 1804.42   76.69
   5  -2   0 1841.92   83.79
   5   2   0 1887.31   96.49
   5   2   0 1965.70   86.79
  -5   2   0 1895.01   62.89
   5   2   0 1832.92   64.29
   5   2   0 1924.01   69.79
   6  -2   0  563.64   37.70
   6  -2   0  502.95   59.59
  -6  -2   0  589.44   52.19
   6  -2   0  586.94   52.59
   6   2   0  564.64   61.59
  -6   2   0  609.34   42.70
   6   2   0  588.54   42.60
   6   2   0  514.95   42.30
   6   2   0  661.33   43.10
  -7  -2   0 1486.25   84.59
   7  -2   0 1464.55   94.39
   7  -2   0 1335.37   81.99
   7   2   0 1345.97   92.19
   7   2   0 1500.15   68.39
  -7   2   0 1479.25   67.79
   7   2   0 1506.35   69.89
   7   2   0 1458.75   69.09
   8  -2   0  408.56   61.09
  -8  -2   0  410.66   61.19
   8  -2   0  351.26   60.99
   8   2   0  455.65   50.99
  -8   2   0  285.67   43.80
   8   2   0  321.67   59.59
   8   2   0  424.26   45.70
   8   2   0  381.76   41.80
   9  -2   0   11.50   40.30
   9  -2   0   67.79   50.19
  -9  -2   0   38.10   40.50
  -9   2   0  -21.40   31.20
   9   2   0  -60.89   33.40
   9   2   0   29.10   30.70
  10  -2   0  -38.40   42.50
 -10  -2   0  -31.90   39.50
  10   2   0   -8.70   42.70
 -10   2   0   99.69   39.20
  10   2   0  -27.30   33.90
 -11  -2   0   52.89   50.09
  11   2   0   54.99   45.70
 -11   2   0   46.10   41.20
  11   2   0   23.00   47.20
 -12  -2   0  -32.20   56.89
  12  -2   0   38.00   64.69
 -12   2   0  107.69   51.49
  12   2   0   56.19   58.39
  12   2   0   46.30   50.89
 -13  -2   0  195.28   69.19
  13  -2   0   21.90   69.99
  13   2   0  173.78   68.19
 -13   2   0  -35.40   54.79
  13   2   0  -62.89   54.99
   0  -3   0    8.80   15.70
   0  -3   0   18.70   13.50
   0  -3   0    2.80   14.30
   0   3   0    3.80   19.10
   0   3   0   30.00   13.20
   0   3   0   24.70   15.30
   0   3   0   12.90   13.80
   1  -3   0 2436.66   61.09
  -1  -3   0 2356.66   73.59
  -1  -3   0 2477.35   56.69
  -1  -3   0 2541.55   73.69
   1   3   0 2297.17   72.49
  -1   3   0 2362.96   80.59
  -1   3   0 2320.17   59.59
  -2  -3   0 1713.93   62.29
  -2  -3   0 1593.24   58.79
   2  -3   0 1652.93   42.40
   2  -3   0 1633.64   55.89
   2  -3   0 1646.74   62.39
  -2   3   0 1616.84   42.80
  -2   3   0 1640.14   61.79
   2   3   0 1707.13   60.69
  -3  -3   0 1085.19   48.80
   3  -3   0 1051.29   32.60
   3  -3   0 1092.09   45.40
  -3  -3   0 1101.39   53.89
   3  -3   0 1113.69   54.69
  -3   3   0 1045.00   32.80
  -3   3   0 1100.39   53.99
   3   3   0 1029.10   47.60
   3   3   0 1106.09   52.79
   4  -3   0 5098.19  148.39
   4  -3   0 5278.77  130.79
   4  -3   0 5198.98  117.59
  -4  -3   0 5108.49  145.19
  -4  -3   0 5079.19  116.89
  -4   3   0 5350.96  149.29
   4   3   0 5294.07  147.99
   4   3   0 5190.08  138.09
   4   3   0 4895.71  115.89
   4   3   0 5094.59  135.89
  -4   3   0 4906.21  116.39
   5  -3   0  102.49   30.40
  -5  -3   0  103.59   31.80
   5  -3   0  141.29   23.10
   5   3   0  102.99   33.00
  -5   3   0   66.09   31.20
   5   3   0  103.19   25.00
   5   3   0   96.69   24.20
   6  -3   0  609.14   58.29
   6  -3   0  529.65   38.70
  -6  -3   0  540.25   85.79
   6   3   0  562.64   46.20
  -6   3   0  597.14   39.40
   6   3   0  588.34   61.89
   6   3   0  531.25   37.50
   6   3   0  581.44   46.10
   7  -3   0  117.69   43.70
  -7  -3   0  148.29   46.40
   7   3   0  101.49   28.10
   7   3   0   76.99   29.40
  -7   3   0  112.49   28.70
   7   3   0   69.19   39.90
   7   3   0   64.99   28.80
  -8  -3   0  147.19   46.70
   8  -3   0  115.69   46.40
   8   3   0   64.29   29.50
   8   3   0   75.59   42.60
  -8   3   0   52.79   29.70
   8   3   0   89.39   29.30
   8   3   0   19.90   24.10
  -9  -3   0  103.89   47.60
   9  -3   0  162.28   56.29
  -9   3   0  137.29   35.20
   9   3   0  150.48   37.40
   9   3   0   72.79   30.90
   9   3   0   88.19   46.80
   9   3   0   65.29   30.50
 -10  -3   0   28.50   49.00
  10  -3   0   84.79   53.59
  10   3   0   47.30   42.50
  10   3   0   29.30   50.39
 -10   3   0   41.00   36.10
 -10   3   0   31.10   53.79
  10   3   0  120.39   33.50
 -11  -3   0   38.70   51.49
  11  -3   0  107.29   61.59
 -11   3   0  134.19   41.10
 -11   3   0   13.40   53.69
  11   3   0  144.59   68.49
  11   3   0   70.29   40.70
  12  -3   0  105.39   66.09
 -12  -3   0  104.69   69.19
  12   3   0    3.50   51.19
 -12   3   0   43.60   58.49
  12   3   0  170.98   51.99
  13  -3   0  128.99   80.79
 -13  -3   0   85.29   64.89
  13   3   0  -37.80   51.29
 -13   3   0    0.50   56.09
   0  -4   0 4212.18  105.29
   0  -4   0 4293.77  108.19
   0  -4   0 4342.87  116.89
   0   4   0 4201.38  114.09
   1  -4   0 3176.38   89.59
  -1  -4   0 3064.89   90.49
  -1  -4   0 2984.60   73.99
   1  -4   0 3217.38   92.89
  -1  -4   0 3059.69   93.19
   1  -4   0 3069.89   78.09
  -1   4   0 3071.09   91.69
   1   4   0 3066.49   90.39
   1   4   0 3041.60   74.09
   1   4   0 3025.80   92.39
  -1   4   0 2953.40   77.39
   2  -4   0   74.99   22.50
   2  -4   0   10.00   15.30
   2  -4   0   53.39   12.40
  -2  -4   0   20.80   19.30
  -2  -4   0   34.70   18.00
  -2   4   0   47.00   21.60
   2   4   0   28.00   18.90
   2   4   0   41.70   16.70
  -2   4   0   49.60   12.10
  -3  -4   0 4016.60  117.09
   3  -4   0 4015.90  111.69
  -3  -4   0 4080.29  121.59
   3  -4   0 3944.41  122.09
   3  -4   0 3909.11   89.89
  -3   4   0 4141.19  120.59
   3   4   0 4027.40  120.19
  -3   4   0 3944.11   91.19
   4  -4   0  668.23   52.49
   4  -4   0  610.34   39.90
  -4  -4   0  587.94   50.29
   4  -4   0  598.24   26.00
   4   4   0  643.84   43.80
   4   4   0  672.63   51.09
  -4   4   0  631.04   26.90
  -4   4   0  707.63   51.39
  -5  -4   0    7.30   29.70
  -5  -4   0   28.50   13.50
   5  -4   0   43.40   27.90
   5   4   0   45.70   12.70
  -5   4   0   22.20   29.60
   5   4   0   12.00   20.80
   6  -4   0    7.90   19.30
   6  -4   0   -1.90   28.30
  -6  -4   0   22.40   34.30
   6   4   0    8.80   31.90
   6   4   0   -9.30   26.70
   6   4   0   31.10   22.70
  -6   4   0   40.50   19.30
  -6   4   0   -9.50   33.00
   7  -4   0  610.34   46.20
   7  -4   0  635.04   74.39
  -7  -4   0  618.74   71.69
   7   4   0  691.73   57.99
  -7   4   0  504.75   67.39
   7   4   0  572.64   76.69
   7   4   0  591.24   40.10
  -7   4   0  611.14   43.30
   7   4   0  652.83   55.89
  -8  -4   0  766.42   74.09
   8  -4   0 1016.10   85.59
   8   4   0  614.84   78.59
   8   4   0  903.31   63.49
   8   4   0  773.92   48.80
  -8   4   0  768.82   49.70
  -8   4   0  638.94   86.49
   8   4   0  686.73   60.29
   9  -4   0  450.15   73.89
  -9  -4   0  210.08   56.19
   9   4   0  221.18   51.39
  -9   4   0  301.47   67.89
   9   4   0  344.77   47.30
   9   4   0  334.57   40.50
  -9   4   0  358.06   42.30
  10  -4   0  202.08   95.89
 -10  -4   0  340.87   65.69
  10   4   0  323.77   41.50
  10   4   0  363.26   50.79
 -10   4   0  367.46   45.50
 -10   4   0  173.98   64.99
  10   4   0  291.07   47.50
  10   4   0  251.67   66.29
 -11  -4   0   81.79   57.19
  11  -4   0  349.07   79.39
 -11   4   0  129.79   40.10
  11   4   0  130.39   61.89
 -11   4   0  128.19   66.89
  11   4   0  122.29   59.29
  12  -4   0   -2.20   67.19
 -12  -4   0   18.20   63.89
 -12   4   0   69.59   65.99
  12   4   0   -7.90   54.99
   0  -5   0  129.59   24.70
   0  -5   0  169.88   26.30
   0  -5   0  138.89   21.20
   0   5   0  144.19   28.80
   1  -5   0 1583.84   60.69
  -1  -5   0 1578.34   66.59
   1  -5   0 1536.95   64.79
   1  -5   0 1506.35   52.69
  -1  -5   0 1462.25   47.70
  -1  -5   0 1543.55   61.99
   1   5   0 1504.35   64.19
   1   5   0 1555.04   64.69
  -1   5   0 1514.95   64.59
   1   5   0 1437.16   47.00
   2  -5   0  181.58   30.10
   2  -5   0  233.28   21.80
  -2  -5   0  150.68   30.10
   2  -5   0  193.28   30.10
  -2  -5   0  106.29   24.50
   2   5   0  119.79   28.20
  -2   5   0  181.28   33.00
   2   5   0  166.58   30.80
  -2   5   0  156.48   21.20
   2   5   0  174.38   13.60
   3  -5   0  328.47   41.50
  -3  -5   0  281.57   40.00
   3  -5   0  249.08   19.80
   3  -5   0  256.17   33.30
  -3  -5   0  242.88   34.20
  -3   5   0  273.37   40.80
   3   5   0  312.97   38.70
  -3   5   0  225.68   19.80
   3   5   0  252.57   33.40
   4  -5   0  292.07   43.60
   4  -5   0  303.07   34.20
  -4  -5   0  293.67   42.30
  -4  -5   0  333.97   38.40
  -4   5   0  278.47   43.30
   4   5   0  320.07   40.40
   4   5   0  273.67   40.70
   5  -5   0  160.98   29.30
   5  -5   0  174.08   37.70
  -5  -5   0  165.58   40.30
   5   5   0  185.38   40.70
   5   5   0  166.58   33.60
   5   5   0  186.58   35.30
  -5   5   0  194.28   44.00
   6  -5   0  619.04   61.59
  -6  -5   0  535.45   63.19
   6  -5   0  500.15   45.70
   6   5   0  504.15   51.69
   6   5   0  617.24   54.79
  -6   5   0  481.35   63.89
   6   5   0  436.26   60.09
   7  -5   0   20.60   24.40
  -7  -5   0   66.89   44.00
   7  -5   0   94.79   45.80
   7   5   0   62.49   33.50
   7   5   0   19.80   17.60
   7   5   0   48.10   29.70
  -7   5   0   56.59   22.40
  -7   5   0   47.60   43.70
   7   5   0   16.30   36.90
   8  -5   0  214.48   55.79
   8  -5   0  125.39   30.00
  -8  -5   0   87.19   47.20
   8   5   0   87.09   35.00
  -8   5   0   73.29   24.80
  -8   5   0   32.40   46.10
   8   5   0  153.18   41.40
   8   5   0  151.88   25.30
   8   5   0  136.59   52.09
   9  -5   0  224.08   61.99
  -9  -5   0  153.98   54.99
   9   5   0  123.19   56.79
  -9   5   0  184.28   31.40
   9   5   0   62.39   25.80
   9   5   0  108.79   38.00
   9   5   0  171.18   41.30
 -10  -5   0   -6.40   45.80
  10  -5   0  -20.90   48.60
 -10   5   0   24.50   49.99
  10   5   0  132.89   55.59
  10   5   0   43.60   33.50
  10   5   0   17.20   26.70
  10   5   0  -33.00   31.70
 -11  -5   0   59.69   58.39
  11  -5   0  -17.40   57.29
  11   5   0  -75.39   42.70
  11   5   0   45.10   38.80
  11   5   0   59.99   34.80
 -11   5   0  -40.90   48.00
  12  -5   0   79.09   75.79
 -12  -5   0  -61.99   56.49
  12   5   0  144.49   69.39
 -12   5   0   58.59   59.89
   0  -6   0   75.79   26.00
   0  -6   0   81.99   25.70
   0  -6   0  112.49   23.60
   0   6   0   53.99   27.50
   1  -6   0  999.10   52.79
  -1  -6   0  910.61   57.69
  -1  -6   0  972.60   48.40
  -1  -6   0 1056.49   55.79
   1  -6   0  902.61   44.90
   1  -6   0  984.90   57.19
  -1   6   0 1011.30   57.69
   1   6   0  905.21   55.79
   2  -6   0 1552.04   70.19
  -2  -6   0 1547.45   46.90
  -2  -6   0 1600.94   74.19
   2  -6   0 1620.54   53.89
   2  -6   0 1593.94   72.09
  -2  -6   0 1625.34   73.39
   2   6   0 1523.35   45.60
   2   6   0 1690.23   74.49
  -2   6   0 1568.84   74.79
   2   6   0 1491.35   71.19
  -3  -6   0  436.66   45.60
   3  -6   0  430.96   41.70
   3  -6   0  400.66   43.50
   3  -6   0  406.96   25.50
  -3  -6   0  432.26   49.99
   3   6   0  376.76   41.10
   3   6   0  385.76   46.70
  -3   6   0  452.15   50.49
  -4  -6   0   81.59   29.80
  -4  -6   0   86.29   35.40
   4  -6   0   93.09   45.90
   4  -6   0   81.09   32.10
  -4   6   0  113.79   16.30
  -4   6   0   80.89   35.60
   4   6   0  129.59   38.70
  -5  -6   0 1235.98   80.79
   5  -6   0 1251.07   78.89
   5  -6   0 1280.97   66.99
   5   6   0 1269.27   79.49
  -5   6   0 1169.28   79.59
   5   6   0 1288.07   71.39
  -6  -6   0  589.14   70.39
   6  -6   0  526.55   50.49
   6  -6   0  591.54   72.29
   6   6   0  590.94   57.09
   6   6   0  575.24   58.69
  -6   6   0  461.05   63.99
   6   6   0  637.04   67.09
   7  -6   0  186.18   48.90
   7  -6   0  116.69   31.80
  -7  -6   0  143.89   52.89
  -7   6   0  145.69   52.79
   7   6   0  107.79   45.40
   7   6   0  113.09   37.30
   8  -6   0   81.39   29.20
   8  -6   0   94.29   48.90
  -8  -6   0   71.39   45.60
   8   6   0   73.99   36.30
  -8   6   0   19.00   44.10
   8   6   0   58.09   43.50
   8   6   0   53.49   32.80
  -9  -6   0    8.40   51.39
   9  -6   0  -16.10   47.10
  -9   6   0    2.00   46.10
   9   6   0   49.00   50.39
   9   6   0   53.09   35.50
   9   6   0   25.40   32.50
 -10  -6   0  -31.20   45.70
  10  -6   0  -31.30   50.59
  10   6   0   18.10   32.90
  10   6   0  -52.19   42.10
 -10   6   0   57.09   55.19
  10   6   0   26.70   51.89
 -11  -6   0  -31.00   54.59
  11  -6   0   30.90   62.79
  11   6   0   19.30   53.79
 -11   6   0   93.49   63.39
  11   6   0   99.99   44.50
  11   6   0  -27.40   29.70
 -12  -6   0   67.99   64.59
  12  -6   0  116.49   77.69
 -12   6   0   20.10   64.79
  12   6   0 -138.79  101.09
   0  -7   0  168.38   28.80
   0  -7   0  167.38   36.00
   0  -7   0  189.68   32.50
   0   7   0  164.38   36.20
   1  -7   0  567.14   49.20
   1  -7   0  619.94   44.80
  -1  -7   0  620.94   51.99
   1  -7   0  554.44   40.30
  -1  -7   0  567.64   47.30
  -1  -7   0  630.94   35.90
  -1   7   0  559.94   50.99
   1   7   0  602.44   51.29
   2  -7   0   -9.00   21.10
   2  -7   0   32.00   19.30
   2  -7   0   27.80   24.40
  -2  -7   0    7.30   28.30
  -2  -7   0   24.30   27.00
  -2  -7   0   35.20   15.30
  -2   7   0   32.60   31.50
   2   7   0   66.99   28.80
   3  -7   0  -36.30   18.60
   3  -7   0    7.10   15.20
   3  -7   0  -30.70   22.90
  -3  -7   0   -3.50   24.30
   3   7   0  -20.70   18.90
  -3   7   0  -15.60   26.20
   4  -7   0   29.50   25.30
  -4  -7   0   64.89   35.40
   4  -7   0   43.70   14.00
   4  -7   0   22.70   31.60
  -4  -7   0   18.80   26.50
  -4   7   0   19.80   34.40
   4   7   0   57.79   30.00
   4   7   0  -29.30   26.00
   5  -7   0  174.48   45.70
  -5  -7   0  107.79   44.20
   5  -7   0   89.79   31.90
  -5  -7   0   94.99   34.00
  -5   7   0  132.29   41.00
   5   7   0   78.29   36.90
  -6  -7   0   88.69   46.90
   6  -7   0  119.49   44.20
   6  -7   0   74.99   30.30
   6   7   0   45.20   38.80
   6   7   0  108.69   39.70
   6   7   0  114.09   41.10
  -6   7   0  159.48   50.49
   7  -7   0   31.90   42.00
   7  -7   0   46.70   28.10
  -7  -7   0    6.50   38.40
   7   7   0  -31.30   29.40
   7   7   0  -16.40   34.50
   7   7   0   41.60   33.00
  -7   7   0  -30.00   34.30
   8  -7   0  -26.30   21.60
   8  -7   0   44.20   48.80
  -8  -7   0  -56.09   36.50
  -8   7   0  -15.20   41.50
   8   7   0  -23.90   30.30
   8   7   0   30.20   38.50
   8   7   0  -39.60   50.09
   9  -7   0   72.29   55.89
   9  -7   0   28.10   26.30
  -9  -7   0   10.70   46.10
  -9   7   0   80.69   57.09
   9   7   0   -1.90   33.20
   9   7   0    2.50   46.60
   9   7   0   17.80   36.10
  10  -7   0  -66.89   51.49
 -10  -7   0    5.30   48.00
 -10   7   0  -54.49   49.70
  10   7   0   20.50   40.10
  10   7   0   12.20   53.99
  10   7   0  -43.00   42.40
 -11  -7   0  -83.79   48.40
  11  -7   0  -40.10   59.99
 -11   7   0   18.10   62.59
  11   7   0   -2.60   57.19
  11   7   0   53.79   38.70
  11   7   0   71.69   48.60
 -12  -7   0  -89.09   51.59
  12  -7   0  189.38   89.89
  12   7   0   70.19   67.39
  12   7   0  110.69   46.20
 -12   7   0   90.99   90.19
  12   7   0   74.69   57.79
   0  -8   0  890.31   64.39
   0  -8   0  846.32   50.09
   0  -8   0  818.12   54.49
   0   8   0  945.61   64.39
  -1  -8   0  455.55   48.10
   1  -8   0  456.15   42.40
   1  -8   0  482.65   44.20
   1  -8   0  411.26   46.90
  -1  -8   0  431.56   34.70
  -1  -8   0  470.05   52.39
   1   8   0  511.25   56.89
  -1   8   0  468.35   56.79
   2  -8   0  290.47   34.40
  -2  -8   0  292.17   46.00
  -2  -8   0  190.88   46.70
   2  -8   0  201.88   37.50
  -2  -8   0  200.78   25.50
   2  -8   0  205.48   37.90
   2   8   0  242.88   45.00
  -2   8   0  148.49   54.89
   3  -8   0  772.02   61.49
   3  -8   0  807.82   41.90
   3  -8   0  719.13   60.59
  -3  -8   0  727.03   66.39
  -3  -8   0  799.52   66.89
  -3   8   0  907.71   73.69
   3   8   0  799.92   65.89
   4  -8   0  263.67   29.30
  -4  -8   0  240.98   49.20
  -4  -8   0  226.88   46.50
   4  -8   0  171.38   39.40
   4  -8   0  276.37   50.39
  -4   8   0  222.18   51.19
   4   8   0  240.48   49.10
   4   8   0  216.98   40.90
   5  -8   0   56.99   31.80
   5  -8   0  157.68   46.00
  -5  -8   0   90.59   45.60
  -5  -8   0   41.40   31.90
  -5   8   0   46.60   43.30
   5   8   0   18.10   34.10
   5   8   0  102.09   36.20
   6  -8   0  231.78   55.19
  -6  -8   0  162.88   53.19
   6  -8   0  247.68   43.80
   6   8   0  185.58   49.80
  -6   8   0  173.88   54.49
   6   8   0  253.17   47.20
   6   8   0  211.98   47.90
   7  -8   0   85.89   33.10
   7  -8   0  164.88   52.89
  -7  -8   0   23.60   46.60
   7   8   0  117.89   42.70
   7   8   0  119.69   45.30
   7   8   0   95.69   48.10
  -7   8   0   90.69   52.29
   8  -8   0  175.98   39.40
   8  -8   0   89.49   60.19
  -8  -8   0  104.59   52.79
   8   8   0  203.88   61.89
   8   8   0  100.79   43.40
   8   8   0  142.79   52.99
   9  -8   0   22.40   28.00
   9  -8   0  -14.30   53.69
  -9  -8   0  -49.70   41.30
   9   8   0  180.38   58.09
  -9   8   0   58.69   54.69
   9   8   0   38.80   50.09
   9   8   0   38.00   39.50
 -10  -8   0  105.19   63.09
  10  -8   0  100.69   62.09
 -10   8   0   64.49   60.79
  10   8   0   73.09   56.79
  10   8   0  -74.99   45.20
  10   8   0   72.69   47.90
  11  -8   0  -30.90   68.39
 -11  -8   0   96.19   66.89
  11   8   0   -2.40   38.50
  11   8   0  -61.99   50.59
 -11   8   0  -11.00   56.29
  12  -8   0   54.69   80.09
 -12   8   0  106.59   73.69
  12   8   0   55.59   68.19
  12   8   0   20.50   38.40
   0  -9   0    9.60   28.60
   0  -9   0    7.10   27.60
   0  -9   0   14.00   21.20
   0   9   0   39.00   32.30
   1  -9   0  112.09   33.50
  -1  -9   0   97.19   38.70
  -1  -9   0   89.69   36.80
   1  -9   0   63.49   29.70
  -1  -9   0   71.29   24.10
   1  -9   0   32.40   28.00
   1   9   0   96.29   38.50
  -1   9   0   10.30   35.00
   2  -9   0   99.29   35.80
  -2  -9   0  100.19   38.90
  -2  -9   0  123.89   38.90
  -2  -9   0   52.99   21.40
   2  -9   0   80.29   28.90
   2  -9   0   46.00   31.40
  -2   9   0  105.09   43.80
   2   9   0   85.09   39.50
  -3  -9   0   52.69   40.60
   3  -9   0   45.90   22.60
   3  -9   0   44.30   31.60
   3  -9   0   -0.30   31.60
  -3  -9   0   16.60   32.70
   3   9   0   21.40   35.90
  -3   9   0  -33.50   38.40
   4  -9   0  -10.70   16.30
   4  -9   0  -27.90   30.20
  -4  -9   0  -39.00   33.70
  -4  -9   0  -59.49   27.90
   4  -9   0   39.30   30.50
  -4   9   0   39.90   43.30
   4   9   0  -15.60   25.20
   4   9   0   -9.90   32.80
  -5  -9   0  -52.09   28.80
   5  -9   0   42.20   31.30
   5  -9   0   -2.80   34.30
  -5  -9   0   48.70   44.00
   5   9   0   14.30   37.50
  -5   9   0  113.09   50.79
   6  -9   0   44.50   34.70
  -6  -9   0   44.10   44.30
   6  -9   0   58.59   43.50
  -6   9   0   74.69   48.00
   6   9   0   36.60   37.00
   6   9   0   81.49   45.50
  -7  -9   0  153.88   89.89
   7   9   0  114.39   44.10
  -7   9   0  128.79   55.09
   7   9   0  133.49   48.60
   8  -9   0  -50.59   42.90
   8  -9   0   61.49   34.90
  -8  -9   0    7.50   47.20
   8   9   0   31.30   43.20
   8   9   0   -5.30   42.40
   8   9   0   31.70   39.00
  -8   9   0   40.20   49.99
  -9  -9   0   38.90   55.49
   9  -9   0  -60.39   48.20
   9  -9   0   52.49   32.90
   9   9   0   12.80   52.79
   9   9   0   31.90   53.79
  -9   9   0    6.40   51.79
   9   9   0   50.39   41.10
  10  -9   0   47.00   64.89
 -10  -9   0  140.59   70.39
 -10   9   0  -12.60   55.99
  10   9   0  -16.10   41.20
  10   9   0   65.49   61.29
  11  -9   0   60.49   78.29
 -11  -9   0    3.30   55.29
 -11   9   0   38.60   65.59
   0 -10   0   87.99   31.70
   0 -10   0   53.99   38.30
   0 -10   0   92.19   40.00
   0  10   0  162.28   47.60
  -1 -10   0  741.83   68.49
  -1 -10   0  804.62   51.79
   1 -10   0  765.92  115.99
  -1 -10   0  843.52   74.89
   1 -10   0  777.02   60.39
   1  10   0  830.72   74.19
  -1  10   0  867.61   79.59
  -2 -10   0  227.18   49.20
   2 -10   0  300.97   52.29
  -2 -10   0  354.16   56.49
   2 -10   0  355.86   54.19
   2 -10   0  435.76   47.60
  -2 -10   0  357.96   36.40
  -2  10   0  466.95   68.59
   2  10   0  312.87   56.09
   3 -10   0  165.68   31.90
   3 -10   0  212.78   45.10
  -3 -10   0  236.58   55.79
  -3 -10   0  241.08   54.49
   3 -10   0  265.27   51.99
  -3  10   0  250.67   61.49
   3  10   0  190.88   49.99
   4 -10   0   42.30   35.10
  -4 -10   0  -20.60   37.50
   4 -10   0  111.49   24.40
   4 -10   0   79.49   42.10
  -4 -10   0  140.89   47.40
   4  10   0  124.59   44.80
  -4  10   0   99.09   53.79
  -5 -10   0  133.89   43.10
   5 -10   0   27.40   40.00
   5 -10   0  -10.20   30.50
  -5 -10   0   35.70   43.30
  -5  10   0   14.70   44.10
   5  10   0    6.70   38.00
   5  10   0  -23.50   33.30
   6 -10   0  213.38   57.59
  -6 -10   0   94.39   50.99
   6 -10   0   98.59   40.80
  -6  10   0  144.79   54.49
   6  10   0  104.79   47.40
   6  10   0   98.59   49.30
   7 -10   0   24.10   32.30
  -7 -10   0   16.90   49.60
   7 -10   0   70.19   49.80
   7  10   0   47.20   40.50
   7  10   0   52.89   41.20
  -7  10   0   26.50   51.09
   7  10   0   20.80   45.20
   8 -10   0  110.19   60.29
  -8 -10   0   33.50   52.59
   8 -10   0   54.59   33.80
   8  10   0    8.50   39.60
   8  10   0   38.30   48.80
  -8  10   0    6.10   50.79
   9 -10   0   74.29   63.59
   9 -10   0   80.79   37.30
  -9 -10   0   14.20   55.29
  -9  10   0   89.19   60.59
   9  10   0   11.10   55.89
   9  10   0   57.59   45.50
 -10 -10   0  -10.90   55.49
  10 -10   0   19.20   74.49
  10 -10   0  -12.70   30.30
  10  10   0  -60.49   41.50
  10  10   0   -1.60   56.79
 -10  10   0   40.00   65.39
 -11 -10   0   55.09   68.39
  11 -10   0   48.20   72.69
  11  10   0   54.69   48.80
  11  10   0   31.00   68.39
 -11  10   0  -38.20   82.19
   0 -11   0    4.00   27.10
   0 -11   0  -10.30   33.70
   0 -11   0  -17.20   35.80
   0  11   0   86.39   48.30
  -1 -11   0   45.80   26.00
   1 -11   0   17.60   29.80
  -1 -11   0   55.09   42.60
  -1 -11   0   35.40   40.40
   1 -11   0   64.89   41.20
   1 -11   0   45.30   38.30
   1  11   0   10.20   40.60
  -1  11   0   41.60   45.60
   2 -11   0   93.59   40.90
  -2 -11   0  151.48   30.00
   2 -11   0   69.99   35.80
  -2 -11   0  162.78   49.50
  -2 -11   0   95.59   49.80
   2 -11   0  123.79   35.80
   2  11   0   93.69   46.30
  -2  11   0   47.10   47.70
   3 -11   0   96.69   43.60
   3 -11   0  114.49   30.60
   3 -11   0  132.39   43.90
  -3 -11   0  145.89   48.30
  -3 -11   0   40.50   43.20
   3  11   0   85.89   44.70
   3  11   0  136.49   24.00
  -3  11   0  162.98   58.39
  -4 -11   0   29.40   40.30
  -4 -11   0    6.70   36.50
   4 -11   0   68.49   41.50
   4 -11   0   38.90   34.00
   4 -11   0   25.40   20.40
   4  11   0   -2.90   38.30
  -4  11   0   -8.20   48.30
   5 -11   0  138.09   43.50
   5 -11   0  172.98   57.79
  -5 -11   0  215.58   95.19
  -5 -11   0  173.88   54.89
  -5  11   0  239.18   65.49
   5  11   0  234.18   59.89
   6 -11   0    3.90   41.80
  -6 -11   0  -49.80   38.70
   6 -11   0   30.00   34.50
  -6  11   0   30.80   59.99
   6  11   0    2.50   42.20
   7 -11   0   33.50   49.40
  -7 -11   0   -6.70   46.80
   7 -11   0   61.49   39.20
   7  11   0   14.90   47.90
  -7  11   0   87.59   53.89
   7  11   0  178.58   56.19
   8 -11   0  105.39   43.30
   8 -11   0   84.49   57.09
  -8 -11   0   83.69   54.69
  -8  11   0   12.00   55.59
   8  11   0  132.29   59.99
   8  11   0   99.89   54.39
   9 -11   0  101.59   66.49
   9 -11   0   20.10   31.80
  -9 -11   0   48.20   53.09
   9  11   0  -59.89   38.80
   9  11   0   61.89   58.49
  -9  11   0    9.80   59.39
 -10 -11   0  119.89   68.49
  10 -11   0   38.40   38.80
  10 -11   0   26.50   82.39
  10  11   0   78.29   63.39
 -10  11   0   64.29   67.39
   0 -12   0   20.50   26.60
   0 -12   0  -30.30   30.40
   0 -12   0   65.39   37.90
   0  12   0  -86.29   32.40
   1 -12   0  125.99   42.20
  -1 -12   0  178.38   50.89
  -1 -12   0  164.78   53.89
   1 -12   0  198.18   46.00
   1 -12   0  103.69   46.60
  -1 -12   0  197.48   37.50
   1  12   0  203.08   54.69
  -1  12   0  221.18   58.59
   2 -12   0   87.89   42.40
  -2 -12   0   70.99   44.20
  -2 -12   0  101.99   28.50
  -2 -12   0  156.78   50.39
   2 -12   0  166.98   43.90
   2 -12   0   67.39   35.20
  -2  12   0   27.20   46.90
   2  12   0   71.49   44.20
   3 -12   0   81.59   39.70
  -3 -12   0   74.39   46.30
  -3 -12   0  145.39   53.29
   3 -12   0   37.50   27.60
   3 -12   0   87.29   43.90
   3  12   0  171.48   53.39
   3  12   0   54.69   20.00
  -3  12   0    5.90   48.50
  -4 -12   0  282.37   62.99
   4 -12   0  240.28   58.19
  -4 -12   0  153.38   51.59
   4 -12   0  234.68   32.30
   4 -12   0  286.37   56.79
   4  12   0  197.58   55.29
  -4  12   0  197.98   66.89
  -5 -12   0  336.77   65.39
   5 -12   0  114.29   50.99
  -5 -12   0  242.68   61.29
   5 -12   0  206.28   57.19
   5  12   0  206.98   61.79
  -5  12   0  182.78   86.39
  -6 -12   0   64.39   50.99
   6 -12   0  110.09   55.59
   6 -12   0  128.99   45.70
  -6  12   0   22.40   60.69
   6  12   0  122.59   53.29
  -7 -12   0  205.18   66.29
   7 -12   0  184.08   53.39
   7 -12   0  167.38   60.19
   7  12   0  297.97   72.09
  -7  12   0   63.39   59.89
   7  12   0  288.27   67.29
   8 -12   0   -6.80   34.20
  -8 -12   0  -13.20   51.19
   8 -12   0  -13.90   48.20
   8  12   0  -11.90   49.60
  -8  12   0   26.80   60.89
   8  12   0  -24.60   46.10
  -9 -12   0  -23.90   56.19
   9 -12   0   46.30   40.30
   9 -12   0   26.80   58.59
  -9  12   0   58.09   65.99
   9  12   0   38.60   52.29
   9  12   0    8.80   54.69
  10 -12   0   -2.70   31.50
 -10 -12   0   87.29   70.89
  10 -12   0  -98.09   57.89
  10  12   0    1.50   52.39
  10  12   0   58.79   73.49
 -10  12   0  -63.19   73.89
   0 -13   0  282.77   55.99
   0 -13   0  365.46   53.69
   0 -13   0  280.77   63.29
   0  13   0  381.46   68.59
   1 -13   0  387.36   58.39
   1 -13   0  206.58   59.69
  -1 -13   0  247.38   58.69
  -1 -13   0  248.18   60.29
   1 -13   0  306.07   53.79
   1  13   0  333.27   64.49
  -1  13   0  420.66   75.89
  -2 -13   0  221.48   59.69
  -2 -13   0  298.47   62.29
   2 -13   0  488.25   56.69
  -2 -13   0  329.67   41.10
   2 -13   0  425.66   70.69
   2 -13   0  306.97   58.69
   2  13   0  342.57   68.89
  -2  13   0  241.38   64.99
  -3 -13   0  219.38   61.89
  -3 -13   0  247.48   62.09
   3 -13   0  356.36   73.69
   3 -13   0  182.28   50.99
   3 -13   0  244.28   41.30
   3  13   0  174.08   26.60
  -3  13   0  237.58   67.79
   4 -13   0   14.60   50.69
  -4 -13   0  -17.00   37.40
   4 -13   0    4.10   21.10
  -4 -13   0   -0.40   43.60
   4 -13   0    4.70   59.09
  -4  13   0   63.89   58.29
   4  13   0   45.70   45.10
   5 -13   0  -27.70   35.70
  -5 -13   0  -36.60   47.10
  -5 -13   0   -3.60   39.70
   5 -13   0  -26.90   28.90
  -5  13   0   51.19   66.79
   5  13   0  -22.10   43.70
   6 -13   0   93.89   54.49
   6 -13   0   15.80   39.00
  -6 -13   0  -40.80   47.60
  -6  13   0   69.19   69.69
   6  13   0  -36.70   46.30
  -7 -13   0    8.00   57.69
   7 -13   0   55.79   53.39
   7 -13   0   72.99   44.10
  -7  13   0   58.89   74.79
   7  13   0   26.20   46.80
   7  13   0   95.49   59.69
   8 -13   0  -46.60   52.99
  -8 -13   0   35.10   59.99
   8 -13   0   55.79   41.70
   8  13   0  111.79   63.89
   8  13   0   73.59   60.49
  -8  13   0  -39.30   74.19
  -9 -13   0   42.40   63.49
   9 -13   0    3.70   64.49
   9 -13   0   18.70   36.10
  -9  13   0  -27.30   63.19
   9  13   0   39.90   94.59
   9  13   0   81.59   70.39
   0 -14   0  532.45   84.09
   0 -14   0  524.85   62.89
   0 -14   0  423.96   66.79
   0  14   0  303.57   96.49
   1 -14   0  107.39   40.90
  -1 -14   0  129.39   58.39
   1 -14   0  120.69   45.20
  -1 -14   0  123.59   32.70
  -1 -14   0   38.30   45.00
   1 -14   0   65.49   37.50
   1  14   0  106.79   52.39
  -1  14   0   34.10   56.19
  -2 -14   0  133.99   55.69
  -2 -14   0  104.19   52.59
   2 -14   0  138.19   46.80
  -2 -14   0  151.78   33.50
   2 -14   0  164.58   56.99
   2 -14   0  258.47   49.20
   2  14   0  151.68   55.69
  -2  14   0  134.99   62.49
  -3 -14   0   43.20   49.70
  -3 -14   0   67.49   51.49
   3 -14   0   55.39   44.60
   3 -14   0   27.10   45.90
   3 -14   0   -4.30   26.20
   3  14   0  -12.70   41.20
   3  14   0  -11.10   20.00
  -3  14   0    3.60   55.39
   4 -14   0   19.20   43.10
  -4 -14   0   77.89   53.39
   4 -14   0   60.19   46.20
  -4 -14   0   11.90   50.59
   4 -14   0   21.10   24.00
  -4  14   0  127.69   63.69
   4  14   0   60.39   51.19
   5 -14   0  -79.89   33.90
  -5 -14   0  -34.40   37.20
   5 -14   0  -33.20   36.30
  -5 -14   0   65.99   56.89
   5  14   0   81.19   54.39
  -5  14   0  -49.00   52.99
   6 -14   0   31.90   47.30
  -6 -14   0   96.89   61.39
   6 -14   0   49.10   41.10
   6  14   0   -9.80   49.30
  -6  14   0   17.20   73.99
   7 -14   0  105.19   52.69
   7 -14   0   10.20   51.29
  -7 -14   0  -27.30   52.29
   7  14   0  102.39   62.99
  -7  14   0   76.19   82.39
   7  14   0  100.59   58.29
   8 -14   0  -15.70   64.39
   8 -14   0   -8.70   89.79
   8  14   0  -60.29   41.80
  -8  14   0  -37.80   81.09
   0 -15   0  174.98   46.70
   0 -15   0  173.38   62.89
   0 -15   0  166.88   54.19
   0  15   0  215.38   66.89
   1 -15   0   94.69   42.60
   1 -15   0   47.50   45.60
   1 -15   0   85.79   41.10
  -1 -15   0   63.49   48.10
  -1 -15   0   22.10   49.99
  -1 -15   0   32.20   31.70
  -1  15   0  -73.29   43.60
   1  15   0  155.58   60.39
   2 -15   0   87.09   83.69
  -2 -15   0  167.08   68.19
   2 -15   0   81.79   38.60
  -2 -15   0   33.90   45.60
   2 -15   0   35.30   39.20
  -2  15   0   94.19   61.59
   2  15   0  106.69   56.29
  -3 -15   0  118.29   58.59
   3 -15   0   53.79   41.80
   3 -15   0  119.29   35.50
   3 -15   0   39.80   50.09
  -3 -15   0  103.29   49.80
  -3  15   0  138.79   67.79
   3  15   0  110.89   30.10
   3  15   0   72.09   54.49
  -4 -15   0   52.89   48.50
   4 -15   0  126.49   54.99
   4 -15   0  121.59   55.79
  -4 -15   0   78.59   57.29
   4  15   0  108.49   59.49
  -4  15   0   33.20   65.09
   5 -15   0  123.29   53.19
  -5 -15   0   97.19   59.59
   5 -15   0  129.09   63.19
  -5  15   0   25.10   62.39
   5  15   0  125.99   67.39
  -6 -15   0  324.47   78.09
   6 -15   0  155.98   67.19
   6 -15   0  168.68   59.39
   6  15   0   96.89   66.39
  -6  15   0    3.60   67.79
   7 -15   0  202.68   75.19
   7 -15   0   70.19   51.19
  -7 -15   0  -83.19   73.89
  -7  15   0   -1.60   78.49
   7  15   0   73.19   79.69
   7  15   0  107.19   63.59
   8 -15   0   24.80   45.80
   8 -15   0    9.50   58.49
   8  15   0  -35.60   49.90
  -8  15   0   35.30   86.69
   8  15   0  -72.29   59.89
   0 -16   0   78.99   59.29
   0 -16   0   80.39   40.50
   0 -16   0   85.59   49.20
   0  16   0  261.17   71.29
   1 -16   0    9.00   40.90
  -1 -16   0   10.90   51.29
   1 -16   0    6.40   50.59
  -1 -16   0   89.09   52.59
  -1 -16   0   88.09   34.70
   1 -16   0   45.60   41.20
   1  16   0  132.29   63.99
  -1  16   0  136.49   66.69
  -2 -16   0   91.09   53.89
   2 -16   0   93.89   53.79
   2 -16   0  193.38   49.30
   2 -16   0  156.48   53.29
  -2 -16   0   33.30   47.90
  -2  16   0  154.98   71.19
   2  16   0   77.09   59.19
  -3 -16   0  125.89   65.89
   3 -16   0  139.39   42.70
  -3 -16   0  179.98   70.89
   3 -16   0  102.49   51.59
   3 -16   0  198.28   63.99
  -3  16   0  179.48   77.99
   3  16   0   76.39   58.09
   4 -16   0  169.78   38.30
  -4 -16   0  218.98   77.29
   4 -16   0  152.78   59.89
  -4 -16   0  235.58   65.89
   4 -16   0  229.68   65.99
   4  16   0  170.98   66.19
  -4  16   0  220.58   84.79
  -5 -16   0  132.99   69.69
   5 -16   0  151.88   62.29
   5 -16   0   42.50   51.79
   5  16   0  111.09   66.89
  -5  16   0  110.19   74.99
   6 -16   0   15.50   47.70
   6 -16   0   21.10   51.49
  -6 -16   0 -134.89   51.69
  -6  16   0  -61.89   62.29
   7 -16   0  -27.20   49.99
   7 -16   0    1.90   40.50
   7  16   0   96.29   69.19
  -7  16   0  138.29   87.29
   7  16   0   98.09   82.49
   0 -17   0  122.39   44.60
   0 -17   0  175.98   58.09
   0 -17   0  195.98   68.59
   0  17   0  139.79   73.79
  -1 -17   0   37.80   52.29
   1 -17   0   81.89   64.29
   1 -17   0   -4.60   42.10
   1 -17   0  134.49   80.19
  -1 -17   0   68.29   62.19
  -1 -17   0   37.10   36.60
  -1  17   0  -25.60   60.69
   1  17   0   44.20   64.19
   2 -17   0  141.69   66.29
  -2 -17   0  248.58   74.49
   2 -17   0  197.08   60.69
  -2 -17   0  259.47   72.09
   2 -17   0  240.58   52.79
   2  17   0  239.28   76.79
  -2  17   0  204.48   79.29
  -3 -17   0  -68.39   50.79
  -3 -17   0   79.79   67.59
   3 -17   0   75.39   44.20
   3 -17   0   24.40   48.90
   3 -17   0   50.09   52.49
   3  17   0  103.49   67.99
  -3  17   0   15.00   66.29
   4 -17   0    6.80   53.49
  -4 -17   0   44.60   58.49
   4 -17   0  126.19   55.29
   4  17   0  123.29   68.19
  -4  17   0  143.69   76.29
   5 -17   0   62.09   58.59
   5 -17   0   -1.00   48.70
   5  17   0  -42.00   56.19
  -5  17   0  148.69   89.79
   0 -18   0   98.39   68.19
   0 -18   0  160.08   61.29
   0 -18   0   -3.50   62.79
   0  18   0  186.18   81.19
  -1 -18   0    8.50   56.89
  -1 -18   0    4.40   48.60
   1 -18   0  126.59   51.99
   1 -18   0  140.99   73.29
   1 -18   0   69.99   49.90
   1  18   0   75.39   68.29
  -1  18   0  116.59   72.49
  -2 -18   0  101.89   60.29
  -2 -18   0   53.79  121.19
   2 -18   0  101.09   68.09
   2 -18   0   78.79   53.79
  -2  18   0   71.59   69.99
   2  18   0  -22.40   62.59
   3 -18   0   23.50   45.60
  -3 -18   0   70.49   61.69
   3 -18   0   19.00   50.89
  -3 -18   0    2.70   66.69
   3  18   0  132.39   75.39
  13   0  -1   -2.60   61.49
  13   0  -1  -18.80   58.39
 -13   0   1   41.80   75.59
  12   0  -1  -76.59   50.79
  12   0  -1  -78.39   44.70
 -12   0   1  -15.50   45.10
  11   0  -1  -18.60   43.20
 -11   0   1    2.60   42.00
  11   0  -1  -38.50   46.50
  10   0  -1   59.29   42.60
 -10   0   1  -25.10   36.10
  10   0  -1  -35.90   38.40
   9   0  -1   -3.20   21.80
   9   0  -1  -21.00   33.60
   9   0  -1  -36.00   31.50
   9   0  -1  -11.10   21.90
  -9   0   1  -28.10   31.40
  -8   0   1  -44.90   30.20
   8   0  -1   -1.80   37.70
   8   0  -1  -10.30   19.60
   8   0  -1   -9.20   30.70
  -7   0   1  -23.80   26.20
   7   0  -1   34.40   35.30
   7   0  -1   21.40   28.50
   7   0  -1  -15.30   19.00
  -6   0   1   -1.70   21.90
   6   0  -1  -53.49   17.80
   6   0  -1   -6.80   17.30
   6   0  -1   22.30   27.80
  -5   0   1   -4.50   19.40
   5   0  -1    5.40   16.50
   5   0  -1   18.60   23.00
   5   0  -1    2.90   18.60
   4   0  -1   -7.20   18.90
  -4   0   1   -1.70   15.70
   4   0  -1  -19.60   13.50
   4   0  -1   17.80   17.20
   3   0  -1    9.60   14.30
  -3   0   1   -7.30   14.40
   3   0  -1   -1.80   16.70
   3   0  -1    7.00   14.70
   2   0  -1   19.10   12.90
   2   0  -1   11.20   10.10
  -2   0   1    3.60   11.10
   2   0  -1   -1.20   12.30
   2   0  -1   14.20   13.70
  -2   0   1   -7.20    9.90
   1   0  -1    0.20    3.70
   1   0  -1    4.10    5.90
   1   0   1    4.60    6.60
   1   0   1   -2.40    6.40
   1   0   1   -3.60    6.00
  -1   0  -1    2.30    5.50
   2   0   1   42.60   15.80
   2   0   1   46.00   18.80
   2   0   1   47.80   16.20
  -2   0  -1   15.10   13.40
   3   0   1  -10.30   16.40
   3   0   1  -12.20   12.60
   3   0   1    3.20   14.50
   4   0   1  -12.80   15.60
   4   0   1  -17.90   18.40
   5   0   1  -15.40   17.90
  -5   0  -1   -5.00   18.70
   5   0   1    6.10   22.90
   6   0   1  -24.80   25.60
  -6   0  -1  -63.49   19.90
   6   0   1  -22.10   20.70
   7   0   1  -62.29   24.90
   7   0   1   34.00   37.00
  -7   0  -1  -21.10   25.80
   8   0   1   13.60   31.80
   8   0   1   -1.60   34.40
  -8   0  -1   40.00   37.60
   9   0   1   -6.20   34.20
   9   0   1   80.49   49.50
  -9   0  -1  -13.30   35.70
 -10   0  -1  -12.10   39.10
  10   0   1  -32.70   40.50
  10   0   1  -32.70   38.20
 -11   0  -1  -73.99   43.70
  11   0   1   35.50   49.80
  11   0   1   47.30   52.19
 -12   0  -1  -43.50   50.19
  12   0   1  135.69  116.39
  12   0   1   50.59   61.89
 -13   0  -1   43.60   61.99
  13   0   1  -28.90   61.09
  13   0   1   54.19   61.69
 -13  -1   1   69.19   62.19
  13  -1  -1   36.10   67.59
  13   1  -1    5.60   63.79
 -13   1   1  140.19   84.09
  13   1  -1  115.59   63.79
 -12  -1   1   48.10   53.99
  12  -1  -1   96.09   61.09
 -12   1   1    5.10   47.60
  12   1  -1    3.20   53.59
  12   1  -1   50.39   55.09
  11  -1  -1   85.09   53.79
 -11  -1   1   54.69   50.79
  11  -1  -1   93.39   57.39
 -11   1   1  101.19   47.10
  11   1  -1   79.59   51.89
  11   1  -1   33.10   45.20
  10  -1  -1   33.70   46.80
  10  -1  -1   32.80   48.00
 -10  -1   1   43.80   43.10
  10   1  -1   88.29   51.19
  10   1  -1   26.40   29.10
  10   1  -1   58.69   40.60
 -10   1   1   79.89   42.00
  10   1  -1   52.59   28.70
   9  -1  -1  116.29   43.50
  -9  -1   1   52.19   41.80
   9  -1  -1   22.00   42.40
   9  -1  -1   21.30   23.80
   9   1  -1   24.70   24.40
   9   1  -1   18.10   42.70
   9   1  -1   32.10   27.10
   9   1  -1   52.69   35.40
  -9   1   1   36.50   34.90
  -8  -1   1   59.39   41.00
   8  -1  -1   19.50   37.70
   8  -1  -1  165.68   45.00
   8  -1  -1  106.89   28.90
  -8   1   1  170.28   39.20
   8   1  -1   65.29   30.10
   8   1  -1   51.29   34.60
   8   1  -1   42.10   44.60
   8   1  -1   63.69   28.30
   7  -1  -1   80.99   37.20
  -7  -1   1   84.09   35.10
   7  -1  -1   61.59   24.20
   7   1  -1   45.20   27.30
   7   1  -1   52.09   29.80
  -7   1   1   87.99   31.00
   7   1  -1   76.59   40.00
   6  -1  -1  306.07   45.30
   6  -1  -1  288.17   46.60
   6  -1  -1  362.86   35.40
  -6  -1   1  336.37   42.40
  -6   1   1  316.57   36.20
   6   1  -1  403.06   40.50
   6   1  -1  244.28   45.80
   6   1  -1  280.57   37.40
   5  -1  -1  434.46   41.30
   5  -1  -1  449.66   35.00
  -5  -1   1  408.56   39.70
   5  -1  -1  412.06   49.40
   5   1  -1  412.86   36.00
   5   1  -1  525.85   48.00
   5   1  -1  430.16   35.80
  -5   1   1  457.15   34.00
   4  -1  -1  652.23   42.90
   4  -1  -1  647.94   35.90
   4  -1  -1  663.63   46.80
  -4  -1   1  643.44   40.70
   4   1  -1  668.03   38.50
   4   1  -1  631.64   36.90
   4   1  -1  607.84   45.40
  -4   1   1  601.14   32.50
   3  -1  -1 2434.86   79.39
   3  -1  -1 2716.53   75.29
  -3  -1   1 2621.64   76.89
   3  -1  -1 2659.53   82.99
  -3   1   1 2593.24   65.29
   3   1  -1 2813.12   78.49
   3   1  -1 2739.83   84.99
   3   1  -1 2567.14   71.89
  -3   1   1 2520.25   65.79
   2  -1  -1 2992.70   76.79
  -2  -1   1 2838.12   70.49
   2  -1  -1 2889.21   63.69
   2  -1  -1 2696.53   78.19
   2  -1  -1 2985.60   88.39
  -2  -1   1 2935.21   76.49
   2   1  -1 2834.82   75.19
   2   1  -1 2817.62   76.89
   2   1  -1 2888.41   79.59
  -2   1   1 2909.91   64.09
   2   1  -1 2846.52   71.09
  -1  -1   1 1017.40   30.60
  -1  -1   1  986.40   31.80
   1  -1  -1  912.21   33.10
   1  -1  -1 1074.89   33.90
   1  -1  -1 1097.09   34.10
  -1  -1   1 1066.59   33.60
  -1   1   1 1077.49   33.40
   1   1  -1 1063.09   33.70
   1   1  -1 1005.80   28.60
   1   1  -1 1002.80   31.10
  -1   1   1 1027.10   32.30
   1   1  -1  942.41   38.00
  -1   1   1 1040.60   32.80
   0  -1   1  109.29    8.10
   1  -1   1 1231.48   39.20
  -1  -1  -1 1170.18   33.50
   1  -1   1 1221.98   30.60
   1  -1   1 1207.08   34.10
   1  -1   1 1239.08   35.80
  -1  -1  -1 1188.88   37.40
  -1  -1  -1 1189.78   30.40
  -1  -1  -1 1194.78   36.90
  -1   1  -1 1223.68   33.60
   1   1   1 1188.18   38.60
  -1   1  -1 1186.38   34.90
  -1   1  -1 1239.88   38.60
   1   1   1 1171.58   33.40
  -1   1  -1 1168.28   30.10
   1   1   1 1189.38   37.50
   2  -1   1  324.17   24.10
  -2  -1  -1  489.05   22.60
   2  -1   1  380.46   35.60
   2   1   1  383.26   21.60
   2   1   1  327.47   29.60
   2   1   1  368.96   22.10
  -2   1  -1  382.56   23.30
   2   1   1  364.26   34.50
   3  -1   1 1161.98   50.99
   3  -1   1 1267.47   53.99
   3   1   1 1274.77   40.40
   3   1   1 1220.08   43.50
   3   1   1 1239.18   54.69
   3   1   1 1207.88   39.30
   4  -1   1  851.81   53.39
  -4  -1  -1  871.51   49.00
   4  -1   1  921.11   43.50
   4  -1   1  847.92   48.90
   4   1   1  864.61   41.60
   4   1   1  931.61   36.40
   4   1   1  865.31   53.09
   4   1   1  852.41   36.60
  -5  -1  -1 1092.09   59.69
   5  -1   1 1156.98   60.59
   5  -1   1 1050.59   65.99
   5   1   1 1059.29   52.69
   5   1   1 1115.49   67.89
  -6  -1  -1  787.42   58.59
   6  -1   1  646.74   53.99
   6  -1   1  721.23   65.49
   6   1   1  686.83   63.69
  -6   1  -1  765.22   50.39
   6   1   1  758.92   49.90
  -7  -1  -1  183.08   46.50
   7  -1   1  326.87   52.49
   7  -1   1  354.86   60.59
  -7   1  -1  343.47   47.40
   7   1   1  272.57   50.59
   7   1   1  330.77   46.50
  -8  -1  -1  649.34   63.99
   8  -1   1  626.24   68.09
   8  -1   1  457.15   68.09
   8   1   1  565.74   57.19
   8   1   1  461.35   69.29
  -8   1  -1  726.03   71.29
   9  -1   1   83.39   50.79
   9  -1   1  118.69   46.60
  -9  -1  -1  137.89   45.90
   9   1   1  148.19   55.19
   9   1   1   95.79   41.30
  -9   1  -1   84.29   39.70
  10  -1   1   30.20   47.90
 -10  -1  -1   95.19   48.40
  10  -1   1  111.39   50.19
  10   1   1  127.59   56.49
  10   1   1  114.79   47.30
 -10   1  -1  159.68   47.40
  11  -1   1  -22.10   47.50
  11  -1   1  -55.69   49.10
 -11  -1  -1   77.99   55.39
 -11   1  -1   39.50   48.90
  11   1   1   66.99   48.70
  11   1   1   -8.60   49.50
  12  -1   1   53.49   64.29
 -12  -1  -1   83.59   59.19
  12   1   1  162.18   61.09
  12   1   1    1.00   50.09
 -12   1  -1   63.39   53.09
 -13  -1  -1   66.99   64.59
  13  -1   1   34.80   66.49
  13   1   1  152.08   71.99
  13   1   1  -26.90   56.89
 -13   1  -1  -45.50   58.79
 -13  -2   1   21.70   59.99
  13  -2  -1   36.30   68.59
 -13   2   1  127.39   69.19
  13   2  -1  -53.19   53.29
  13   2  -1   32.90   59.09
  12  -2  -1  -40.90   55.69
 -12  -2   1   85.59   59.79
 -12   2   1   18.40   42.80
 -12   2   1   56.89   56.59
  12   2  -1 -116.49   44.10
  12   2  -1   39.20   54.89
 -11  -2   1  -46.50   48.60
  11  -2  -1   59.89  101.29
  11   2  -1  -14.10   41.00
 -11   2   1   22.60   38.10
  11   2  -1   24.30   50.39
 -10  -2   1   72.49   45.80
  10  -2  -1   49.90   50.39
  10   2  -1   54.89   30.90
  10   2  -1   72.39   37.20
 -10   2   1   59.69   53.09
  10   2  -1   80.69   32.60
  10   2  -1   60.99   51.69
   9  -2  -1   34.80   24.80
   9  -2  -1   64.09   46.50
   9  -2  -1  -47.60   36.50
  -9  -2   1   15.90   39.80
  -9   2   1  134.59   38.00
   9   2  -1  108.99   47.00
   9   2  -1   97.99   33.10
   9   2  -1   40.10   46.60
   9   2  -1   81.49   31.70
   8  -2  -1   68.79   44.90
   8  -2  -1   40.20   24.00
  -8  -2   1  -27.40   35.60
   8  -2  -1   61.19   39.90
   8   2  -1   84.59   31.40
  -8   2   1   57.79   31.80
   8   2  -1   10.90   26.40
   8   2  -1   97.39   44.10
   8   2  -1   29.20   28.40
   7  -2  -1  339.27   39.30
   7  -2  -1  503.45   59.29
   7  -2  -1  276.67   53.59
   7   2  -1  447.26   44.00
   7   2  -1  319.27   43.80
   7   2  -1  316.17   56.89
  -7   2   1  471.45   42.40
   7   2  -1  449.56   46.20
   6  -2  -1    1.70   26.60
   6  -2  -1   70.89   34.50
  -6  -2   1   71.09   31.40
   6  -2  -1   32.00   20.00
   6   2  -1  -11.90   19.10
   6   2  -1   53.99   23.30
   6   2  -1   32.20   30.60
  -6   2   1    8.60   18.90
   5  -2  -1   30.00   18.00
   5  -2  -1  -10.40   22.60
  -5  -2   1   26.10   24.50
   5  -2  -1   22.00   24.30
   5   2  -1   35.50   19.80
   5   2  -1   21.00   16.90
   5   2  -1   -3.90   16.90
   5   2  -1   24.80   25.00
   4  -2  -1  229.48   27.90
  -4  -2   1  237.38   32.00
   4  -2  -1  235.08   34.80
  -4   2   1  223.58   20.00
   4   2  -1  299.77   32.60
   4   2  -1  261.07   31.30
  -4   2   1  230.98   18.10
   4   2  -1  267.77   38.10
   3  -2  -1 2625.24   86.19
  -3  -2   1 2761.82   84.39
  -3  -2   1 2660.53   70.19
   3  -2  -1 2875.21   80.39
   3   2  -1 2744.73   81.39
   3   2  -1 2758.32   82.79
   3   2  -1 2661.73   70.09
  -3   2   1 2816.22   88.89
   3   2  -1 2736.83   85.49
  -2  -2   1 1357.36   39.50
   2  -2  -1 1315.87   53.59
   2  -2  -1 1360.46   50.09
  -2  -2   1 1375.76   53.89
  -2   2   1 1358.06   52.29
   2   2  -1 1388.06   57.29
   2   2  -1 1303.07   39.80
   2   2  -1 1251.57   49.90
   1  -2  -1 1063.89   27.10
  -1  -2   1 1076.19   40.10
   1  -2  -1 1072.89   27.00
   1  -2  -1 1070.49   38.50
  -1  -2   1 1088.99   36.50
  -1  -2   1 1043.50   39.20
   1  -2  -1 1073.89   38.80
   1  -2  -1 1064.99   39.10
   1   2  -1 1091.59   31.90
  -1   2   1 1088.79   39.90
  -1   2   1 1041.30   38.40
  -1   2   1 1097.09   38.90
   1   2  -1  984.20   37.10
   1   2  -1 1128.99   37.30
   0  -2  -1  247.68   16.10
   0  -2  -1  267.57   16.90
   0  -2  -1  251.87   18.40
   0  -2   1  260.97   17.40
   0  -2   1  264.77   17.50
   0  -2   1  243.08   16.60
   0  -2  -1  250.07   15.40
   0  -2  -1  292.17   19.60
   0  -2   1  268.57   19.20
   0   2   1  232.48   14.40
   0   2   1  245.38   20.40
   0   2  -1  245.68   16.40
   0   2   1  245.28   18.80
   0   2  -1  244.78   16.30
   0   2  -1  280.37   17.10
   0   2  -1  247.18   18.30
   1  -2   1 7976.70  169.38
   1  -2   1 7825.52  168.78
  -1  -2  -1 7808.22  157.58
   1  -2   1 8173.18  166.58
   1  -2   1 7850.81  175.68
  -1  -2  -1 7759.72  173.98
  -1  -2  -1 7672.83  172.08
   1   2   1 7482.85  156.98
  -1   2  -1 8065.99  170.78
   1   2   1 7772.12  174.58
  -1   2  -1 7923.71  166.08
  -2  -2  -1  347.67   29.20
   2  -2   1  282.57   21.10
   2  -2   1  333.07   21.70
  -2  -2  -1  412.86   33.50
   2  -2   1  321.27   29.50
  -2  -2  -1  334.87   15.60
   2   2   1  290.57   15.10
  -2   2  -1  338.87   31.50
  -2   2  -1  319.07   21.00
   2   2   1  314.57   30.10
   2   2   1  309.97   25.30
  -3  -2  -1  318.87   34.90
   3  -2   1  299.57   22.60
  -3  -2  -1  284.17   18.90
   3  -2   1  294.07   31.90
  -3  -2  -1  338.57   25.70
   3  -2   1  324.07   33.40
   3   2   1  326.47   25.20
   3   2   1  294.17   19.20
   3   2   1  331.27   31.80
   4  -2   1  106.69   27.30
   4  -2   1   69.39   18.30
   4  -2   1   74.79   26.00
  -4  -2  -1   50.49   25.20
   4   2   1   68.39   16.70
   4   2   1   31.80   15.80
   4   2   1   60.09   26.20
   4   2   1   56.89   17.10
  -5  -2  -1   21.60   25.80
   5  -2   1   45.70   28.90
   5  -2   1   80.99   22.40
   5  -2   1   71.79   28.30
   5   2   1   25.20   16.90
   5   2   1   48.60   18.80
   5   2   1   67.99   29.50
   5   2   1   34.10   17.60
   6  -2   1   61.39   34.80
  -6  -2  -1  117.49   37.00
   6  -2   1  113.69   35.20
   6   2   1  192.58   43.00
  -6   2  -1  106.29   28.10
   6   2   1  116.99   24.50
   6   2   1  141.39   28.30
   6   2   1  101.09   24.30
   7  -2   1  152.68   43.80
   7  -2   1  119.39   46.90
  -7  -2  -1  222.68   47.80
   7   2   1   99.09   26.70
   7   2   1  180.58   50.89
  -7   2  -1  144.09   36.60
   7   2   1  108.39   31.40
   8  -2   1   29.10   39.70
   8  -2   1   40.70   41.70
  -8  -2  -1    3.90   37.60
   8   2   1   20.40   30.00
  -8   2  -1   29.80   30.90
   8   2   1    5.30   36.00
  -9  -2  -1   57.49   42.50
   9  -2   1   43.80   43.60
   9  -2   1    1.60   41.50
   9   2   1  -33.90   39.60
   9   2   1  -28.80   50.29
  -9   2  -1  124.99   38.70
  10  -2   1   12.70   52.09
 -10  -2  -1  -38.80   38.90
  10  -2   1  -16.60   42.30
  10   2   1    5.10   49.10
  10   2   1   50.59   36.60
 -10   2  -1   71.89   40.20
  11  -2   1  -49.99   52.19
 -11   2  -1   39.70   42.70
  11   2   1   11.20   38.80
  11   2   1   21.40   49.40
 -12  -2  -1   42.80   56.79
  12  -2   1  -32.60   61.99
  12   2   1  104.59   54.99
  12   2   1  -66.69   46.20
 -12   2  -1   18.60   49.50
  13  -2   1   -5.10   64.89
  13   2   1   99.09   67.39
 -13   2  -1    2.30   53.39
 -13  -3   1   33.40   63.29
  13  -3  -1   80.59   67.89
 -13   3   1   16.10   60.19
  13   3  -1  -69.39   51.99
 -12  -3   1  -35.90   52.29
  12  -3  -1   43.80   61.69
  12   3  -1  144.19   69.29
 -12   3   1   64.29   59.59
  12   3  -1  -88.09   42.20
 -11  -3   1   29.90   53.19
  11  -3  -1  -13.70   54.29
  11   3  -1  141.99   42.10
  11   3  -1  -32.50   44.90
 -11   3   1   56.59   54.59
 -11   3   1  -97.09   33.00
  11   3  -1   38.40   31.10
  11   3  -1    2.70   32.70
 -10  -3   1   87.09   50.69
  10  -3  -1  316.97   68.39
 -10   3   1   33.00   54.39
  10   3  -1   -4.20   61.39
 -10   3   1  150.38   40.00
  10   3  -1  143.79   60.09
  10   3  -1  130.19   37.70
  10   3  -1   55.99   33.40
   9  -3  -1  238.58   61.29
  -9  -3   1  159.18   52.89
  -9   3   1  387.66   43.90
   9   3  -1  208.18   43.20
   9   3  -1  249.88   58.99
  -9   3   1  182.08   59.09
   9   3  -1  294.47   45.10
   9   3  -1  364.76   46.10
   8  -3  -1   71.69   27.10
  -8  -3   1  155.38   46.50
   8  -3  -1   73.09   44.30
   8   3  -1   85.89   44.70
   8   3  -1   68.29   31.60
   8   3  -1  175.88   35.40
  -8   3   1  113.89   31.50
   8   3  -1  133.89   36.00
   7  -3  -1  270.57   53.69
   7  -3  -1  260.27   37.40
  -7  -3   1  251.57   50.39
   7   3  -1  306.37   41.70
  -7   3   1  276.17   33.60
   7   3  -1  246.08   54.09
   7   3  -1  193.08   38.10
   7   3  -1  284.47   37.30
   6  -3  -1 1108.69   72.79
  -6  -3   1 1103.49   70.19
   6  -3  -1 1014.60   56.29
   6   3  -1 1063.59   61.39
  -6   3   1 1052.39   45.10
  -6   3   1  975.00   73.49
   6   3  -1 1122.39   62.09
   6   3  -1 1032.80   74.39
   6   3  -1 1072.49   50.99
  -5  -3   1   28.70   27.20
   5  -3  -1   62.89   31.10
   5  -3  -1   58.99   20.60
   5   3  -1   46.30   17.40
   5   3  -1   71.09   23.30
  -5   3   1   13.40   26.60
   5   3  -1   48.30   22.30
  -5   3   1   59.49   15.40
   5   3  -1   72.59   30.70
  -5   3   1   56.49   12.80
   4  -3  -1 1616.04   62.59
   4  -3  -1 1591.34   72.39
  -4  -3   1 1457.25   48.20
  -4  -3   1 1498.85   68.59
   4   3  -1 1503.15   64.79
   4   3  -1 1492.35   63.49
   4   3  -1 1522.05   69.49
  -4   3   1 1650.23   74.19
   4   3  -1 1414.36   47.50
   3  -3  -1   79.49   24.20
  -3  -3   1   43.40   11.60
  -3  -3   1   54.69   24.60
   3  -3  -1   89.69   19.80
  -3   3   1   99.39   24.60
   3   3  -1   33.90   11.50
   3   3  -1   60.49   21.90
   3   3  -1   58.19   18.70
  -2  -3   1  928.91   45.70
  -2  -3   1  883.31   30.10
   2  -3  -1  926.41   43.90
  -2  -3   1  905.71   46.80
   2  -3  -1  880.51   45.30
  -2   3   1  935.81   46.30
   2   3  -1  923.71   42.90
   2   3  -1  855.91   43.00
   2   3  -1  919.71   30.20
   1  -3  -1 1011.00   47.10
  -1  -3   1 1178.88   49.40
  -1  -3   1 1151.48   37.10
   1  -3  -1 1083.59   35.20
  -1  -3   1 1132.99   48.90
   1   3  -1 1019.30   35.60
  -1   3   1 1057.59   34.00
   1   3  -1 1081.99   50.49
  -1   3   1 1150.88   52.19
   0  -3   1 2226.68   68.69
   0  -3  -1 2293.57   61.29
   0  -3   1 2211.88   63.59
   0  -3  -1 2186.38   62.59
   0  -3   1 2263.77   63.59
   0  -3  -1 2172.38   69.39
   0   3  -1 2127.89   68.09
   0   3   1 2153.18   61.59
   0   3   1 2189.28   68.49
   0   3  -1 2152.78   63.09
   0   3  -1 2185.98   64.69
   0   3   1 2337.97   76.99
   0   3   1 2234.98   59.99
  -1  -3  -1 7331.37  173.98
   1  -3   1 7671.83  174.98
   1  -3   1 7487.75  162.88
  -1  -3  -1 7497.65  173.88
  -1  -3  -1 7311.97  153.78
   1  -3   1 7502.25  170.98
   1   3   1 7405.06  173.48
   1   3   1 7546.25  174.58
   1   3   1 7399.96  153.68
  -1   3  -1 7596.04  163.48
  -1   3  -1 7607.64  171.68
   2  -3   1 1642.34   54.49
  -2  -3  -1 1780.02   64.69
   2  -3   1 1690.53   49.10
   2  -3   1 1601.84   62.99
  -2  -3  -1 1668.63   58.89
   2   3   1 1694.93   62.69
  -2   3  -1 1664.33   60.59
   2   3   1 1678.33   58.19
  -2   3  -1 1642.24   48.60
   3  -3   1 1589.64   51.59
   3  -3   1 1423.06   63.59
  -3  -3  -1 1431.16   55.69
   3  -3   1 1426.46   45.90
  -3  -3  -1 1421.46   63.19
   3   3   1 1410.16   62.49
   3   3   1 1493.15   56.59
  -3   3  -1 1481.45   62.49
   4  -3   1 1995.20   82.89
  -4  -3  -1 1903.41   54.49
   4  -3   1 1938.01   61.39
   4  -3   1 1920.31   60.49
  -4  -3  -1 2038.40   81.59
   4   3   1 1966.00   54.39
   4   3   1 2035.60   82.69
  -4   3  -1 1984.70   81.99
   4   3   1 2007.20   70.19
   5  -3   1   61.09   17.40
   5  -3   1   54.79   19.60
  -5  -3  -1   56.49   28.10
   5  -3   1  146.59   34.70
   5   3   1   83.89   32.70
   5   3   1   52.69   21.40
   5   3   1   45.20   20.10
   6  -3   1  333.37   51.39
  -6  -3  -1  239.38   46.20
   6   3   1  292.97   35.90
   6   3   1  299.27   36.30
   6   3   1  308.47   32.90
   6   3   1  365.06   53.59
  -7  -3  -1   52.39   36.00
   7  -3   1   80.19   41.60
   7   3   1  -14.90   32.20
   7   3   1   15.80   24.00
   7   3   1   -7.10   22.00
   7   3   1   15.70   23.70
  -7   3  -1   41.10   28.20
   8  -3   1  172.08   52.59
  -8  -3  -1  173.18   49.00
   8   3   1  309.47   40.10
   8   3   1  195.98   51.19
   8   3   1  103.99   28.00
   8   3   1  206.48   35.20
  -8   3  -1  215.28   41.20
   9  -3   1  466.95   76.89
  -9  -3  -1  406.76   68.29
  -9   3  -1  525.95   53.39
   9   3   1  373.96   70.69
   9   3   1  483.05   51.09
 -10  -3  -1  115.89   53.89
  10  -3   1    9.10   49.30
  10   3   1   45.30   48.00
 -10   3  -1  145.29   43.30
  10   3   1  132.99   50.19
  11  -3   1  349.37   80.39
 -11  -3  -1  266.17   69.09
  11   3   1  280.87   50.49
 -11   3  -1  142.59   45.40
 -11   3  -1   21.60   52.79
  11   3   1   -7.90   53.99
  12  -3   1   38.20   66.09
 -12  -3  -1  118.19   67.19
  12   3   1  -35.30   48.70
 -12   3  -1   32.40   59.89
 -12   3  -1   54.89   59.49
  12   3   1  -56.29   48.70
  13  -4  -1   91.69   78.39
 -13  -4   1   42.90   65.59
 -13   4   1   28.40   66.09
  13   4  -1   38.90   63.29
  12  -4  -1   38.20   68.99
 -12  -4   1  123.39   66.29
  12   4  -1   30.30   59.99
 -12   4   1 -109.79   46.80
  12   4  -1  -15.80   72.29
 -11  -4   1   23.70   51.59
  11  -4  -1  163.78   72.39
  11   4  -1   97.29   57.79
  11   4  -1   65.39   38.60
 -11   4   1   55.69   59.29
  11   4  -1   31.30   33.20
 -10  -4   1   21.70   47.50
 -10   4   1    8.80   49.60
  10   4  -1   43.60   32.10
  10   4  -1   22.70   46.20
 -10   4   1  -11.50   27.10
  10   4  -1  -14.20   29.90
  10   4  -1   46.50   32.10
   9  -4  -1  -55.89   37.60
  -9  -4   1  -21.30   39.00
   9  -4  -1   60.09   27.80
   9   4  -1   13.80   27.70
   9   4  -1  -10.30   24.00
   9   4  -1    5.40   27.50
  -9   4   1    8.70   43.70
   9   4  -1   24.20   43.80
  -9   4   1    7.80   24.50
   8  -4  -1  170.98   35.00
   8  -4  -1  291.27   60.39
  -8  -4   1  187.78   49.70
   8   4  -1  171.08   40.80
   8   4  -1  188.88   53.29
  -8   4   1  159.68   55.39
   8   4  -1  190.98   41.10
   8   4  -1  212.58   33.10
  -8   4   1  214.98   31.10
   7  -4  -1   17.90   25.70
   7  -4  -1  -30.90   33.70
  -7  -4   1  109.59   44.10
   7   4  -1   26.80   29.30
  -7   4   1   11.80   24.30
  -7   4   1  -34.40   35.00
   7   4  -1   22.10   28.30
   7   4  -1   57.19   22.50
   7   4  -1   -9.70   35.40
  -6  -4   1  574.64   60.69
   6  -4  -1  582.74   58.49
   6  -4  -1  589.54   47.10
   6   4  -1  598.64   51.79
   6   4  -1  473.65   48.60
  -6   4   1  526.45   63.69
   6   4  -1  477.25   59.39
   6   4  -1  532.95   34.90
   5  -4  -1  362.66   38.70
   5  -4  -1  412.66   50.39
  -5  -4   1  393.36   49.80
   5   4  -1  447.16   42.60
   5   4  -1  411.16   26.10
   5   4  -1  433.16   47.10
   5   4  -1  403.76   42.70
  -5   4   1  436.86   54.39
   4  -4  -1  168.68   28.20
  -4  -4   1  230.48   39.50
  -4  -4   1  206.78   18.70
   4  -4  -1  206.08   37.00
   4   4  -1  217.28   35.30
   4   4  -1  196.78   17.80
  -4   4   1  156.28   34.80
   4   4  -1  213.18   32.40
   3  -4  -1  774.42   49.70
   3  -4  -1  847.32   46.50
  -3  -4   1  818.32   47.90
  -3  -4   1  788.52   50.09
   3   4  -1  726.93   46.90
  -3   4   1  805.72   49.90
   3   4  -1  769.62   27.80
   3   4  -1  799.22   45.70
   2  -4  -1  214.18   29.30
  -2  -4   1  160.08   28.20
   2  -4  -1  185.28   15.10
  -2  -4   1  179.78   26.70
   2  -4  -1  187.68   29.20
   2   4  -1  183.08   17.00
   2   4  -1  215.38   30.10
  -2   4   1  209.48   14.80
   2   4  -1  272.37   31.90
  -2   4   1  192.78   31.10
   2   4  -1  203.98   15.20
   1  -4  -1 1737.83   50.69
  -1  -4   1 1644.84   50.99
   1  -4  -1 1755.92   60.49
   1  -4  -1 1648.64   63.49
  -1  -4   1 1667.73   64.79
  -1  -4   1 1643.94   61.99
  -1   4   1 1690.83   49.70
   1   4  -1 1601.44   49.40
  -1   4   1 1630.34   65.29
   1   4  -1 1723.53   64.29
   1   4  -1 1688.13   60.19
   0  -4   1  284.97   30.70
   0  -4  -1  273.67   24.10
   0  -4  -1  288.17   27.80
   0  -4   1  259.27   24.90
   0  -4   1  343.67   32.00
   0  -4  -1  267.67   30.80
   0   4   1  266.47   28.00
   0   4  -1  337.87   32.50
   0   4   1  310.17   33.30
   1  -4   1 2374.16   66.49
   1  -4   1 2364.36   76.09
  -1  -4  -1 2291.47   58.29
   1  -4   1 2340.47   75.59
  -1  -4  -1 2401.76   78.49
  -1  -4  -1 2285.67   74.49
   1   4   1 2321.07   77.49
  -1   4  -1 2301.07   74.89
   1   4   1 2347.17   77.29
   1   4   1 2255.77   57.49
  -2  -4  -1  333.37   31.90
   2  -4   1  324.27   34.70
   2  -4   1  345.47   23.60
   2  -4   1  365.86   30.40
  -2  -4  -1  351.66   34.60
   2   4   1  311.17   32.50
  -2   4  -1  322.37   34.00
  -3  -4  -1  214.08   34.40
   3  -4   1  255.57   27.60
   3  -4   1  237.78   21.80
   3  -4   1  231.18   35.40
  -3  -4  -1  278.87   31.70
   3   4   1  330.77   32.30
  -3   4  -1  291.67   36.70
   3   4   1  307.27   39.30
   4  -4   1 1023.70   55.99
  -4  -4  -1  967.50   60.79
   4  -4   1  956.90   46.40
  -4  -4  -1  972.70   52.39
   4  -4   1 1042.40   63.59
   4   4   1  972.50   52.29
   4   4   1 1090.19   63.29
  -4   4  -1 1058.89   61.79
  -5  -4  -1  217.98   54.99
   5  -4   1  343.97   31.30
  -5  -4  -1  258.87   21.90
   5  -4   1  336.47   27.80
   5   4   1  275.07   44.10
   5   4   1  260.27   34.80
  -5   4  -1  346.07   51.19
   5   4   1  336.17   21.00
   5   4   1  270.97   36.30
   6  -4   1  224.48   48.20
  -6  -4  -1  163.18   41.00
   6   4   1  188.28   45.40
   6   4   1  200.68   34.60
  -6   4  -1  177.58   47.20
   6   4   1  219.38   36.50
   7  -4   1  107.89   44.60
  -7  -4  -1   81.99   43.70
   7   4   1  141.89   27.00
  -7   4  -1  150.38   31.20
   7   4   1  178.28   52.59
   7   4   1  139.49   33.30
  -7   4  -1  128.89   47.10
   7   4   1  124.09   32.90
  -8  -4  -1  115.89   48.70
   8  -4   1   52.19   41.80
   8   4   1   26.80   27.70
  -8   4  -1    5.90   26.10
   8   4   1  -13.90   38.30
  -8   4  -1   53.79   46.20
   8   4   1   49.90   24.40
   8   4   1   83.89   30.50
  -9  -4  -1   36.00   44.70
   9  -4   1   -0.20   42.50
   9   4   1  -37.90   24.30
   9   4   1  -22.50   37.60
  -9   4  -1   16.10   43.10
  -9   4  -1   44.80   30.60
   9   4   1   -2.90   46.50
  10  -4   1  -16.10   55.69
  10   4   1   38.70   46.70
 -10   4  -1   22.20   32.40
 -10   4  -1   83.79   53.19
  10   4   1   18.20   27.60
  11  -4   1   10.30   60.49
 -11  -4  -1   50.49   54.29
  11   4   1   89.39   43.20
  11   4   1   93.69   57.09
 -11   4  -1   70.79   40.10
 -11   4  -1  113.19   59.89
  12  -4   1   73.09   71.19
 -12  -4  -1   -7.30   58.79
  12   4   1   64.19   69.39
 -12   4  -1  -41.20   54.99
 -12  -5   1  128.29   64.89
  12  -5  -1   67.29   67.09
  12   5  -1   67.59   48.70
  12   5  -1  112.99   67.59
 -12   5   1   19.20   60.69
  12   5  -1   69.69   41.00
  11  -5  -1   98.59   67.69
 -11  -5   1   90.99   59.09
  11   5  -1   38.50   55.89
  11   5  -1  -12.00   34.10
  11   5  -1   64.69   39.90
  11   5  -1  106.49   48.30
 -11   5   1  -26.40   53.19
  10  -5  -1   79.49   56.99
 -10  -5   1   29.30   87.39
  10   5  -1   -9.80   33.70
  10   5  -1   50.49   28.70
 -10   5   1   59.19   52.49
  10   5  -1  -60.79   38.10
  10   5  -1   46.90   37.80
  -9  -5   1    6.50   45.50
   9  -5  -1  -15.80   44.20
   9   5  -1   43.50   45.20
   9   5  -1   90.99   41.20
   9   5  -1  104.59   37.00
   9   5  -1   32.30   23.40
   8  -5  -1  -46.30   39.30
   8  -5  -1   13.80   24.20
  -8  -5   1  -19.20   36.70
   8   5  -1   21.50   19.70
   8   5  -1  -27.40   28.20
   8   5  -1   35.30   41.20
  -8   5   1   20.50   43.30
   8   5  -1   -8.40   24.70
   7  -5  -1  311.47   59.59
  -7  -5   1  215.88   51.99
   7  -5  -1  336.17   44.40
   7   5  -1  475.25   56.29
  -7   5   1  300.87   59.69
   7   5  -1  401.86   31.80
   7   5  -1  270.97   55.39
   7   5  -1  354.36   54.69
  -6  -5   1  292.07   51.89
   6  -5  -1  301.37   52.69
   6  -5  -1  259.57   37.70
   6   5  -1  258.97   22.90
   6   5  -1  320.37   53.09
   6   5  -1  291.07   44.30
  -6   5   1  254.97   51.89
   6   5  -1  242.38   41.60
   5  -5  -1 1797.62   88.39
   5  -5  -1 1593.34   73.19
  -5  -5   1 1542.75   84.49
   5   5  -1 1644.64   81.49
   5   5  -1 1616.34   83.49
   5   5  -1 1672.83   77.69
  -5   5   1 1679.73   86.99
   4  -5  -1 1497.15   68.09
   4  -5  -1 1421.76   75.89
  -4  -5   1 1490.15   75.89
   4   5  -1 1350.66  104.99
   4   5  -1 1448.06   72.19
   4   5  -1 1510.85   73.99
  -4   5   1 1442.56   75.69
   3  -5  -1 4147.98  122.69
   3  -5  -1 4220.38  130.89
  -3  -5   1 4102.49  126.79
  -3  -5   1 4049.59  126.89
   3   5  -1 3894.61  123.69
   3   5  -1 3986.80  123.69
  -3   5   1 4233.38  127.99
   3   5  -1 3990.20   91.19
  -2  -5   1 2586.24   92.39
   2  -5  -1 2421.46   87.69
  -2  -5   1 2580.64   89.39
   2  -5  -1 2613.74   90.69
   2  -5  -1 2526.45   66.09
   2   5  -1 2510.85   65.79
   2   5  -1 2631.94   67.09
   2   5  -1 2573.84   87.89
  -2   5   1 2544.85   90.89
   2   5  -1 2500.25   89.19
  -2   5   1 2541.15   65.89
   1  -5  -1 1634.34   63.79
  -1  -5   1 1728.33   66.69
   1  -5  -1 1682.83   69.29
  -1  -5   1 1706.43   56.19
   1   5  -1 1678.03   65.79
  -1   5   1 1735.63   71.09
   0  -5  -1  295.37   42.00
   0  -5   1  269.97   29.20
   0  -5  -1  250.87   25.20
   0  -5  -1  297.07   31.40
   0  -5   1  318.07   33.50
   0  -5   1  262.37   34.20
   0   5  -1  322.97   34.50
   0   5   1  321.87   38.30
  -1  -5  -1  340.07   40.00
   1  -5   1  306.67   32.90
   1  -5   1  304.17   28.20
  -1  -5  -1  320.07   21.20
   1  -5   1  329.57   31.40
  -1  -5  -1  337.77   34.20
   1   5   1  348.97   33.30
  -1   5  -1  361.56   38.90
   1   5   1  268.97   20.10
   1   5   1  335.47   35.10
  -2  -5  -1  654.93   45.40
   2  -5   1  690.83   46.30
  -2  -5  -1  630.44   45.10
   2  -5   1  622.64   33.20
   2  -5   1  601.74   41.60
  -2   5  -1  701.73   45.80
   2   5   1  610.94   46.10
   2   5   1  646.64   44.30
   3  -5   1  629.84   42.30
  -3  -5  -1  642.74   50.89
   3  -5   1  701.23   51.79
  -3  -5  -1  693.13   47.70
  -3   5  -1  654.33   48.00
   3   5   1  636.84   49.20
  -4  -5  -1  844.82   59.59
   4  -5   1  791.12   46.80
   4  -5   1  771.42   58.39
   4  -5   1  759.42   42.80
  -4  -5  -1  751.22   58.99
   4   5   1  843.82   52.39
   4   5   1  758.02   56.59
  -4   5  -1  843.02   59.49
   5  -5   1  677.13   35.50
   5  -5   1  669.43   45.60
  -5  -5  -1  694.63   63.39
   5  -5   1  713.43   62.59
   5   5   1  727.53   53.19
   5   5   1  741.53   63.29
  -5   5  -1  595.24   60.89
   6  -5   1  639.64   67.19
  -6  -5  -1  726.63   72.49
   6  -5   1  608.44   38.60
   6  -5   1  603.34   45.10
   6   5   1  590.44   52.99
   6   5   1  794.42   71.39
  -6   5  -1  663.93   70.19
   6   5   1  762.62   61.29
   7  -5   1  685.03   80.39
  -7  -5  -1  317.47   60.49
   7   5   1  718.73   77.49
  -7   5  -1  523.45   73.59
   7   5   1  654.03   56.79
   7   5   1  535.95   54.39
   8  -5   1  229.78   61.49
  -8  -5  -1  182.58   56.19
  -8   5  -1  325.77   39.10
   8   5   1  240.38   31.00
   8   5   1  283.87   60.39
   8   5   1  353.96   48.80
   8   5   1  239.98   43.80
  -8   5  -1  263.67   61.89
   9  -5   1  199.58   61.39
  -9  -5  -1  163.48   56.09
   9   5   1  206.38   29.60
   9   5   1  156.48   39.60
  -9   5  -1  221.98   36.70
   9   5   1  256.47   43.50
   9   5   1  146.79   52.69
  10  -5   1   57.29   60.59
 -10  -5  -1    8.10   50.09
  10   5   1  -84.69   38.10
 -10   5  -1  -66.29   26.70
 -10   5  -1  -36.70   43.70
  10   5   1  -35.80   26.50
  11  -5   1   10.60   60.69
 -11  -5  -1   -9.50   50.89
  11   5   1   83.69   53.09
 -11   5  -1   67.79   61.49
 -12  -5  -1  166.18   67.99
  12  -5   1   15.40   72.39
 -12   5  -1   34.80   65.09
  12  -6  -1  -97.99   65.89
 -12  -6   1   32.30   59.49
 -12   6   1  -16.70   58.59
  12   6  -1   11.30   67.19
  12   6  -1   69.09   55.19
  12   6  -1   11.40   38.00
  11  -6  -1  210.28   80.19
 -11  -6   1  162.98   64.19
  11   6  -1   70.99   46.40
 -11   6   1   48.80   63.99
  11   6  -1   67.99   59.59
  11   6  -1   10.70   37.70
  10  -6  -1  235.38   72.19
 -10  -6   1  308.87   69.49
  10   6  -1  283.37   72.49
  10   6  -1  305.57   60.39
  10   6  -1  141.29   47.20
 -10   6   1  187.28   66.19
   9  -6  -1  142.09   34.20
  -9  -6   1  183.08   62.59
   9  -6  -1  293.27  107.29
   9   6  -1   83.09   53.69
  -9   6   1  -30.30   42.90
   9   6  -1  107.09   40.20
   9   6  -1  116.29   44.80
   8  -6  -1  136.49   34.60
  -8  -6   1  114.09   50.19
   8  -6  -1   77.89   47.20
   8   6  -1   81.69   38.20
   8   6  -1   91.49   49.30
  -8   6   1  117.59   52.29
   8   6  -1  117.69   43.00
   7  -6  -1  127.39   35.40
   7  -6  -1  169.48   51.39
  -7  -6   1   80.89   45.70
  -7   6   1   89.09   49.10
   7   6  -1  146.39   40.60
   7   6  -1  102.29   37.70
   7   6  -1  178.38   51.49
   6  -6  -1  222.58   38.50
  -6  -6   1  180.88   48.10
   6  -6  -1  272.07   52.49
   6   6  -1  269.07   47.80
   6   6  -1  227.38   45.50
  -6   6   1  257.07   55.69
   6   6  -1  295.47   47.00
  -5  -6   1  161.28   42.50
   5  -6  -1  115.19   31.80
   5  -6  -1  159.78   42.70
   5   6  -1  140.69   36.30
  -5   6   1   36.20   34.70
   5   6  -1   76.39   34.50
   4  -6  -1  392.36   44.10
  -4  -6   1  481.65   49.10
  -4   6   1  394.56   54.19
   4   6  -1  472.05   53.69
   4   6  -1  452.35   58.39
   3  -6  -1  934.51   57.39
   3  -6  -1  913.31   59.09
  -3  -6   1  969.40   62.09
  -3  -6   1 1022.60   63.99
  -3   6   1  901.71   62.99
   3   6  -1  916.51   30.70
   3   6  -1  987.30   33.10
   3   6  -1  821.12   56.29
   3   6  -1 1065.89   61.69
   2  -6  -1  100.39   28.20
  -2  -6   1  131.89   31.00
   2  -6  -1  155.58   22.40
  -2  -6   1   86.49   28.10
   2  -6  -1  180.48   34.00
  -2   6   1   98.39   33.10
   2   6  -1  193.58   33.70
  -1  -6   1  250.87   36.20
  -1  -6   1  265.47   28.40
   1  -6  -1  297.67   31.60
   1  -6  -1  271.77   37.10
  -1  -6   1  283.47   36.60
   1  -6  -1  285.17   35.00
  -1   6   1  317.07   42.30
   1   6  -1  319.37   40.00
   0  -6  -1  979.30   45.60
   0  -6  -1 1000.90   58.29
   0  -6   1  992.90   57.59
   0  -6   1  997.90   52.09
   0  -6   1 1025.10   49.10
   0  -6  -1  975.60   50.19
   0   6  -1  936.31   55.09
   0   6   1  987.00   59.09
  -1  -6  -1  808.82   36.30
   1  -6   1  862.01   53.19
   1  -6   1  818.72   44.00
   1  -6   1  839.12   48.50
  -1  -6  -1  853.61   50.49
  -1  -6  -1  803.32   54.19
   1   6   1  884.81   55.89
  -1   6  -1  902.31   54.89
   2  -6   1 1134.69   59.79
  -2  -6  -1 1118.29   62.89
   2  -6   1 1092.69   62.09
   2  -6   1 1179.78   47.00
  -2  -6  -1 1138.39   62.99
  -2  -6  -1 1102.89   34.40
   2   6   1 1072.99   33.30
   2   6   1 1069.19   60.99
   2   6   1 1078.09   59.69
  -2   6  -1 1104.79   61.59
   3  -6   1  864.81   39.60
   3  -6   1  824.12   59.69
   3  -6   1  858.71   53.09
  -3  -6  -1  822.12   55.89
  -3  -6  -1  904.91   61.09
  -3   6  -1  845.82   59.89
   3   6   1  852.21   54.49
   3   6   1  829.62   57.99
   4  -6   1  204.88   33.60
   4  -6   1  207.18   23.20
  -4  -6  -1  204.68   34.60
   4  -6   1  194.88   40.60
  -4  -6  -1  229.18   43.90
   4   6   1  189.28   38.20
   4   6   1  244.88   37.30
  -4   6  -1  224.98   41.90
   5  -6   1  128.99   21.30
  -5  -6  -1   61.89   28.10
   5  -6   1  115.49   39.00
  -5  -6  -1  151.18   44.20
   5  -6   1  100.39   27.60
   5   6   1   80.99   35.90
   5   6   1  141.89   34.90
  -5   6  -1  131.79   41.80
   6  -6   1  202.38   35.00
   6  -6   1  241.58   27.20
  -6  -6  -1  230.88   54.39
   6  -6   1  187.18   50.19
  -6   6  -1  164.88   49.40
   6   6   1  129.09   35.80
   6   6   1  259.67   51.29
   6   6   1  326.67   48.30
   7  -6   1  159.08   52.99
   7  -6   1  182.28   33.10
  -7  -6  -1  188.88   52.79
  -7   6  -1   72.39   45.20
   7   6   1  166.68   38.90
   7   6   1  169.38   51.59
   7   6   1  138.39   38.00
  -8  -6  -1  146.89   51.59
   8  -6   1  125.39   54.69
   8   6   1   52.39   34.80
   8   6   1  110.19   44.90
  -8   6  -1   39.20   45.90
   8   6   1  117.49   39.00
  -8   6  -1   61.99   26.20
  -9  -6  -1   30.30   48.80
   9  -6   1   81.19   53.59
   9   6   1    8.20   34.30
  -9   6  -1   35.30   49.80
  -9   6  -1   60.79   25.80
   9   6   1   74.09   51.49
   9   6   1   72.09   36.10
 -10  -6  -1   24.10   47.30
  10  -6   1   79.69   66.59
  10   6   1   42.20   31.60
  10   6   1    1.30   34.60
 -10   6  -1   27.70   55.59
  10   6   1  -11.70   46.20
  11  -6   1   67.89   74.59
 -11  -6  -1   -2.60   56.69
  11   6   1   95.59   39.00
  11   6   1   79.19   56.99
 -11   6  -1  -40.20   52.99
  12  -6   1   96.79   79.99
 -12  -6  -1   14.50   62.89
  12   6   1    7.80   61.49
 -12   6  -1  104.89   85.99
  12  -7  -1   56.39   78.09
 -12  -7   1   84.89   67.09
  12   7  -1    5.60   41.50
  12   7  -1  100.49   67.19
  11  -7  -1  -16.40   62.09
 -11  -7   1  -59.19   52.99
  11   7  -1  -41.50   30.00
  11   7  -1  -50.29   53.99
  11   7  -1  -29.10   51.59
 -11   7   1  -58.99   53.09
  10  -7  -1  161.08   72.19
  10  -7  -1  211.78   41.70
 -10  -7   1  188.78   61.29
  10   7  -1  248.98   59.39
  10   7  -1  180.38   68.49
 -10   7   1  242.98   70.59
  10   7  -1  227.48   52.89
   9  -7  -1  103.89   55.79
  -9  -7   1  285.07   68.89
   9  -7  -1  228.88   42.60
   9   7  -1  210.78   53.89
  -9   7   1  251.27   72.79
   9   7  -1  154.58   60.49
   9   7  -1   94.79   44.30
   8  -7  -1  257.57   44.60
  -8  -7   1  377.46   66.39
   8  -7  -1  398.36   72.39
   8   7  -1  297.87   56.19
   8   7  -1  231.08   51.39
  -8   7   1  260.97   65.39
   8   7  -1  306.17   64.69
  -7  -7   1  273.37   59.69
   7  -7  -1  379.76   50.99
   7  -7  -1  388.36   66.69
   7   7  -1  377.06   63.59
   7   7  -1  436.36   57.59
   7   7  -1  397.76   59.89
  -7   7   1  345.37   63.59
  -6  -7   1  336.77   60.99
   6  -7  -1  248.28   56.49
   6  -7  -1  351.86   48.10
   6   7  -1  319.07   55.79
   6   7  -1  275.37   53.69
  -6   7   1  302.57   60.89
   6   7  -1  343.47   51.19
   5  -7  -1   52.69   29.20
  -5  -7   1   54.79   40.50
   5  -7  -1  106.69   41.80
   5   7  -1   52.59   36.20
   5   7  -1  117.29   36.30
   5   7  -1  135.39   38.70
  -5   7   1  105.09   43.70
  -4  -7   1  353.16   54.59
   4  -7  -1  405.06   49.90
   4  -7  -1  405.86   55.69
  -4  -7   1  438.76   54.59
  -4   7   1  343.17   55.29
   4   7  -1  341.27   51.39
   4   7  -1  389.56   49.80
  -3  -7   1  452.55   56.19
  -3  -7   1  319.27   62.99
   3  -7  -1  426.06   52.29
   3  -7  -1  358.76   25.40
   3  -7  -1  419.16   49.30
   3   7  -1  438.76   51.79
  -3   7   1  401.86   55.59
   3   7  -1  407.46   24.80
   3   7  -1  381.66   22.40
   2  -7  -1  485.35   34.10
  -2  -7   1  516.35   51.59
   2  -7  -1  474.15   44.00
  -2  -7   1  567.94   51.69
   2  -7  -1  467.35   46.70
  -2   7   1  605.44   54.59
   2   7  -1  494.35   46.20
   1  -7  -1  622.24   51.99
  -1  -7   1  635.94   38.80
  -1  -7   1  640.34   50.09
  -1  -7   1  604.94   52.09
   1  -7  -1  600.04   44.00
   1  -7  -1  596.54   41.50
   1   7  -1  565.34   48.30
  -1   7   1  616.04   55.79
   0  -7  -1 1866.41   73.69
   0  -7   1 1926.01   75.39
   0  -7  -1 1902.81   68.39
   0  -7   1 1767.72   70.59
   0  -7  -1 1798.02   83.39
   0  -7   1 1763.42   82.49
   0   7   1 1826.72   82.79
   0   7  -1 1887.61   80.79
   1  -7   1 2239.58   78.79
  -1  -7  -1 2206.38   94.09
   1  -7   1 2278.17   93.19
  -1  -7  -1 2188.78   87.59
  -1  -7  -1 2269.67   70.59
   1  -7   1 2300.37   87.29
   1   7   1 2381.86   95.19
  -1   7  -1 2353.86   92.39
  -2  -7  -1 2245.78   61.49
  -2  -7  -1 2273.37   92.59
  -2  -7  -1 2204.18   94.69
   2  -7   1 2346.87   93.59
   2  -7   1 2440.66   94.59
   2  -7   1 2242.78   74.29
   2   7   1 2158.18   59.89
  -2   7  -1 2203.08   93.99
   2   7   1 2333.17   96.49
   2   7   1 2111.99   91.59
   3  -7   1  816.12   41.50
  -3  -7  -1  861.61   62.19
   3  -7   1  964.20   85.79
  -3  -7  -1  834.82   61.79
   3   7   1  790.52   61.79
  -3   7  -1  932.51   66.09
   3   7   1  864.71   58.49
   4  -7   1  364.36   55.99
  -4  -7  -1  387.76   56.79
  -4  -7  -1  293.37   45.30
   4  -7   1  373.96   29.80
   4  -7   1  377.16   47.30
  -4   7  -1  419.96   57.19
   4   7   1  362.36   53.19
  -5  -7  -1  461.05   63.29
   5  -7   1  526.55   32.20
   5  -7   1  422.06   60.69
   5  -7   1  465.35   48.50
  -5  -7  -1  500.25   55.39
  -5   7  -1  455.55   61.39
   5   7   1  475.55   54.29
   5   7   1  430.46   57.99
   6  -7   1   12.70   37.20
  -6  -7  -1  -46.30   35.00
   6  -7   1   32.20   27.20
   6   7   1    5.80   37.70
  -6   7  -1  -42.60   34.30
   6   7   1   -3.70   28.30
   6   7   1   13.90   30.10
  -7  -7  -1   72.29   44.80
   7  -7   1   33.10   24.60
   7  -7   1   -8.60   39.90
   7   7   1   86.39   45.20
   7   7   1   29.10   30.80
   7   7   1   75.49   34.70
  -7   7  -1   99.19   44.90
   8  -7   1  234.68   76.39
  -8  -7  -1  147.69   56.69
   8   7   1  244.68   50.89
   8   7   1  176.48   58.49
  -8   7  -1  262.37   63.89
   8   7   1  161.78   45.20
  -9  -7  -1  248.18   67.49
   9  -7   1  290.17   74.59
   9   7   1  260.27   51.69
   9   7   1  417.16   61.19
   9   7   1  321.67   71.49
  -9   7  -1  258.07   69.69
  10  -7   1  241.98   78.59
 -10  -7  -1   75.09   57.59
  10   7   1  196.58   48.50
  10   7   1   77.29   36.80
  10   7   1  -28.60   48.00
 -10   7  -1  106.99   64.59
  11  -7   1  294.47   91.19
 -11  -7  -1  115.29   64.99
  11   7   1  117.99   40.50
  11   7   1  222.48   57.79
  11   7   1  251.47   75.19
 -11   7  -1   95.69   70.29
  12  -7   1   75.29  102.89
 -12  -7  -1  -56.49   51.59
 -12   7  -1   70.89   75.79
  12   7   1   33.90   62.39
 -12  -8   1   -1.20   61.89
  12  -8  -1  -95.09   72.79
  12   8  -1  -22.00   55.19
  12   8  -1   21.10   43.60
 -12   8   1  -11.20   58.09
  11  -8  -1    2.30   58.79
 -11  -8   1  -27.60   52.69
 -11   8   1  -55.49   53.09
  11   8  -1   12.20   60.59
  11   8  -1  -43.10   38.30
  10  -8  -1    9.60   27.70
  10  -8  -1  100.99   65.49
 -10  -8   1   73.79   56.49
 -10   8   1   56.19   58.29
  10   8  -1   30.90   43.10
  10   8  -1   97.49   59.99
  10   8  -1   39.10   57.39
  -9  -8   1   79.49   53.89
   9  -8  -1   19.60   50.89
   9  -8  -1   91.89   35.40
  -9   8   1   25.90   56.79
   9   8  -1  128.09   52.49
   9   8  -1   67.09   56.99
   9   8  -1   93.09   46.90
   8  -8  -1   61.09   51.49
   8  -8  -1   59.19   33.50
   8   8  -1   64.39   41.70
   8   8  -1  124.99   56.59
   8   8  -1  116.29   44.50
   7  -8  -1   30.90   29.10
  -7  -8   1   30.50   46.00
   7  -8  -1   86.39   48.40
   7   8  -1   69.49   38.90
   7   8  -1   37.50   35.00
   7   8  -1   68.39   45.90
  -7   8   1   54.99   46.40
   6  -8  -1  941.81   72.39
   6  -8  -1 1058.89   84.99
  -6  -8   1  994.30   88.89
  -6   8   1 1012.90   89.99
   6   8  -1 1060.59   81.59
   6   8  -1  953.40   83.89
  -5  -8   1  575.64   73.59
   5  -8  -1  640.94   61.59
   5  -8  -1  616.34   73.09
   5   8  -1  539.05   59.89
  -5   8   1  483.95   68.79
   5   8  -1  618.54   72.29
  -4  -8   1  594.34   61.79
  -4  -8   1  595.64   68.89
   4  -8  -1  554.34   57.69
   4  -8  -1  596.24   63.59
   4   8  -1  598.44   66.39
   4   8  -1  581.64   57.69
  -4   8   1  689.03   71.79
  -3  -8   1  935.11   69.19
   3  -8  -1  847.42   73.59
  -3  -8   1  787.12   66.29
   3  -8  -1  847.52   62.89
   3  -8  -1  745.83   39.30
   3   8  -1  775.12   36.20
  -3   8   1  806.52   72.29
   3   8  -1  888.31   65.59
   2  -8  -1  788.12   55.49
  -2  -8   1  645.64   67.29
  -2  -8   1  708.23   40.80
   2  -8  -1  788.82   44.80
   2  -8  -1  818.02   61.69
  -2  -8   1  740.33   63.59
   2   8  -1  713.63   66.89
  -2   8   1  789.52   65.49
   1  -8  -1  198.38   33.00
   1  -8  -1  208.78   41.60
  -1  -8   1  166.78   36.70
  -1  -8   1  240.28   32.20
  -1  -8   1  143.79   36.30
   1  -8  -1  226.48   35.90
  -1   8   1  180.38   42.10
   1   8  -1  163.98   38.50
   0  -8  -1  411.06   43.90
   0  -8   1  411.06   38.70
   0  -8   1  472.55   55.79
   0  -8  -1  455.65   38.50
   0  -8  -1  501.65   60.59
   0  -8   1  473.75   45.80
   0   8  -1  460.05   53.19
   0   8   1  493.15   56.89
   1  -8   1  248.38   42.80
  -1  -8  -1  265.67   30.70
   1  -8   1  206.98   36.40
   1  -8   1  245.18   37.30
  -1  -8  -1  186.88   42.30
  -1  -8  -1  319.87   44.70
  -1   8  -1  225.88   44.30
   2  -8   1  484.25   49.70
  -2  -8  -1  444.16   28.90
   2  -8   1  471.95   39.00
  -2  -8  -1  491.95   57.69
   2  -8   1  477.45   55.79
  -2   8  -1  544.15   61.79
   2   8   1  528.05   60.79
   3  -8   1   68.79   31.70
   3  -8   1   26.60   31.40
  -3  -8  -1   92.79   35.50
  -3  -8  -1   96.79   39.30
   3  -8   1  108.99   24.60
   3   8   1   70.69   28.70
   3   8   1   76.69   36.10
  -3   8  -1   48.80   37.00
   4  -8   1  595.64   70.29
  -4  -8  -1  618.14   64.99
   4  -8   1  673.03   38.90
   4  -8   1  606.84   56.89
  -4  -8  -1  634.84   72.39
  -4   8  -1  653.43   67.99
   4   8   1  641.14   64.79
  -5  -8  -1  453.55   62.89
  -5  -8  -1  375.56   63.49
   5  -8   1  374.06   62.29
   5  -8   1  464.25   32.20
   5  -8   1  390.06   50.99
   5   8   1  401.36   61.89
  -5   8  -1  492.05   69.99
   6  -8   1   75.09   44.40
   6  -8   1   32.30   27.60
  -6  -8  -1    5.90   40.90
   6   8   1  -10.70   33.60
   6   8   1   17.50   28.10
  -6   8  -1  -58.79   35.40
  -7  -8  -1   89.09   52.19
   7  -8   1   41.00   28.30
   7  -8   1  190.88   58.09
   7   8   1   99.99   39.90
   7   8   1  125.49   41.30
   7   8   1  108.49   48.50
  -7   8  -1  108.49   51.69
  -8  -8  -1  298.67   66.99
   8  -8   1  255.57   64.49
   8  -8   1  296.47   45.30
   8   8   1  351.76   60.79
   8   8   1  281.17   69.29
   8   8   1  199.58   49.20
  -9  -8  -1   73.59   54.29
   9  -8   1  102.39   60.59
   9   8   1   74.09   53.89
  -9   8  -1   45.80   53.59
   9   8   1   78.99   49.00
   9   8   1   92.29   46.50
 -10  -8  -1   -5.70   52.89
  10  -8   1  272.97   81.39
 -10   8  -1   92.49   61.59
  10   8   1   48.40   58.99
  10   8   1  -18.20   34.60
  10   8   1  -28.40   71.49
  11  -8   1   -4.70   66.79
 -11  -8  -1    9.20   60.99
  11   8   1  -17.10   58.49
 -11   8  -1   49.40   63.79
  11   8   1   31.90   38.10
  11   8   1   60.39   53.29
  11  -9  -1  118.09   79.89
 -11  -9   1  -10.50   56.89
  11   9  -1  120.29   55.89
 -11   9   1   26.90   63.89
  11   9  -1  327.37   93.69
  10  -9  -1  -44.40   23.70
  10  -9  -1   24.80   62.89
 -10  -9   1   32.70   55.19
 -10   9   1   36.40   58.09
  10   9  -1   36.20   60.19
  10   9  -1   15.10   43.70
   9  -9  -1  110.69   64.39
  -9  -9   1   39.80   50.99
   9  -9  -1   20.20   33.00
   9   9  -1   24.90   41.20
  -9   9   1   24.30   54.59
   9   9  -1   77.79   59.69
   8  -9  -1   74.49   50.29
   8  -9  -1  104.19   38.50
  -8  -9   1   99.19   53.29
   8   9  -1  197.28   56.29
   8   9  -1   62.39   51.99
   8   9  -1   81.89   42.10
  -8   9   1   -1.40   45.40
   7  -9  -1   29.40   32.50
   7  -9  -1  -30.30   40.20
  -7  -9   1    8.70   42.00
   7   9  -1   56.59   41.60
  -7   9   1   66.39   52.29
   7   9  -1  -19.80   37.70
   6  -9  -1    5.00   30.30
  -6  -9   1   75.49   46.70
   6  -9  -1   63.79   41.90
  -6   9   1  -48.90   37.90
   6   9  -1   18.60   38.60
   6   9  -1   50.19   35.60
   5  -9  -1  786.72   70.39
  -5  -9   1  781.42   79.29
   5  -9  -1  833.82   80.19
  -5   9   1  801.42   81.39
   5   9  -1  667.33   66.49
   5   9  -1  709.53   76.09
  -4  -9   1  676.63   72.49
  -4  -9   1  750.12   75.79
   4  -9  -1  713.53   69.19
   4  -9  -1  780.32   68.99
  -4   9   1  775.62   80.09
   4   9  -1  747.23   72.49
   3  -9  -1  612.24   61.49
   3  -9  -1  634.44   41.00
   3  -9  -1  571.24   60.69
  -3  -9   1  641.74   74.79
  -3  -9   1  631.84   69.69
   3   9  -1  619.44   48.10
   3   9  -1  619.84   64.39
  -3   9   1  735.13   77.59
  -2  -9   1 1443.46   60.09
  -2  -9   1 1466.75   84.79
  -2  -9   1 1438.76   87.89
   2  -9  -1 1369.16   87.59
   2  -9  -1 1363.96   63.99
   2  -9  -1 1448.26   86.99
   2   9  -1 1383.86   83.59
  -2   9   1 1413.16   92.09
  -1  -9   1  256.57   45.50
   1  -9  -1  265.47   40.40
   1  -9  -1  206.38   38.60
   1  -9  -1  189.88   41.50
  -1  -9   1  185.18   32.40
  -1   9   1  108.09   43.10
   1   9  -1  231.38   45.40
   0  -9   1  504.65   58.99
   0  -9  -1  492.15   43.80
   0  -9   1  538.35   53.39
   0  -9  -1  548.35   51.69
   0  -9   1  461.25   44.30
   0  -9  -1  515.05   57.09
   0   9  -1  535.15   58.09
   0   9   1  502.35   61.69
  -1  -9  -1   73.99   33.50
  -1  -9  -1   45.60   39.30
   1  -9   1   29.90   29.80
   1  -9   1   84.59   31.00
  -1  -9  -1   49.80   21.70
   1  -9   1  119.69   33.50
  -1   9  -1  144.79   44.60
   1   9   1   75.49   39.50
  -2  -9  -1  847.42   71.69
  -2  -9  -1  950.30   43.50
   2  -9   1  952.00   54.59
  -2  -9  -1  993.80   71.99
   2  -9   1  829.12   64.79
   2  -9   1  765.82   66.39
  -2   9  -1 1040.30   78.39
   2   9   1  957.00   75.19
   3  -9   1  369.16   51.79
  -3  -9  -1  264.77   52.09
   3  -9   1  419.46   58.59
   3  -9   1  402.56   41.00
  -3  -9  -1  364.06   60.39
   3   9   1  489.65   65.49
  -3   9  -1  342.37   60.79
   4  -9   1  106.79   25.90
  -4  -9  -1  132.59   46.80
   4  -9   1  190.28   43.10
   4  -9   1  186.58   50.19
  -4  -9  -1   80.59   43.10
   4   9   1  165.58   46.00
   4   9   1  207.38   40.10
  -4   9  -1  125.19   50.29
   5  -9   1  692.43   74.39
  -5  -9  -1  689.53   84.69
  -5  -9  -1  823.42   75.49
   5  -9   1  725.53   39.70
   5  -9   1  676.13   64.59
  -5   9  -1  798.82   81.69
   5   9   1  887.91   81.29
   5   9   1  935.61   71.19
   6  -9   1  613.84   62.29
   6  -9   1  584.04   79.29
  -6  -9  -1  421.56   68.89
  -6   9  -1  611.74   82.49
   6   9   1  634.54   64.89
   6   9   1  588.64   78.69
   7  -9   1  634.04   89.99
   7  -9   1  581.24   61.39
  -7  -9  -1  487.05   79.79
   7   9   1  712.13   77.89
   7   9   1  597.34   86.29
  -7   9  -1  568.14   84.69
   8  -9   1  243.88   44.80
  -8  -9  -1  175.88   61.29
   8  -9   1  105.39   56.79
   8   9   1  159.78   60.29
   8   9   1  167.98   50.79
  -8   9  -1  179.78   63.79
   8   9   1  242.68   58.79
  -9  -9  -1   -3.40   54.29
   9  -9   1   88.59   34.10
   9  -9   1  130.09   67.69
   9   9   1  -20.90   49.60
   9   9   1   79.69   52.49
  -9   9  -1   92.69   60.69
   9   9   1   26.30   39.50
  10  -9   1   -0.50   62.89
 -10  -9  -1   -3.50   56.79
 -10   9  -1  -46.40   56.19
  10   9   1   72.69   45.20
  10   9   1    6.40   51.19
 -11  -9  -1    2.20   56.89
  11  -9   1  -60.49   90.29
 -11   9  -1  -20.40   60.69
  11   9   1  -25.60   36.30
  11   9   1   24.10   60.79
  11 -10  -1   -0.40   30.90
  11 -10  -1   84.79   74.69
  11  10  -1   27.00   49.30
  11  10  -1   95.09   77.19
 -11  10   1  -25.80  103.79
 -10 -10   1   43.60   59.39
  10 -10  -1   83.29   69.79
  10 -10  -1  101.39   40.30
  10  10  -1  -11.40   48.50
 -10  10   1  161.38   76.29
  10  10  -1  -21.70   60.79
  -9 -10   1  -25.70   49.80
   9 -10  -1   96.89   38.80
   9 -10  -1  106.29   58.69
  -9  10   1   37.20   58.99
   9  10  -1   18.60   52.99
   9  10  -1   53.19   47.90
   8 -10  -1  122.09   42.70
   8 -10  -1  219.18   64.99
  -8 -10   1  103.29   55.59
   8  10  -1  122.49   51.29
  -8  10   1   60.59   55.69
   8  10  -1   74.89   52.69
   7 -10  -1  123.39   57.09
  -7 -10   1   93.19   49.10
   7 -10  -1   77.09   38.60
   7  10  -1  110.09   54.79
   7  10  -1  113.89   48.40
   7  10  -1  137.79   86.59
  -7  10   1   83.69   52.49
   6 -10  -1  428.16   61.29
  -6 -10   1  462.95   75.29
   6 -10  -1  464.55   72.29
   6  10  -1  440.66   64.89
  -6  10   1  475.85   77.19
   6  10  -1  501.55   66.09
   6  10  -1  415.86   69.09
  -5 -10   1  101.09   45.60
  -5 -10   1   76.69   47.90
   5 -10  -1   47.90   32.60
   5 -10  -1   64.59   42.60
   5  10  -1   31.70   40.60
  -5  10   1   75.79   51.29
   4 -10  -1   92.79   44.20
   4 -10  -1  105.09   42.80
   4 -10  -1  126.39   23.00
  -4 -10   1  121.19   49.20
  -4 -10   1  140.69   44.80
   4  10  -1   89.09   43.10
  -4  10   1   87.99   53.69
   3 -10  -1  289.07   36.90
   3 -10  -1  289.67   52.99
  -3 -10   1  209.88   53.79
   3 -10  -1  245.68   50.99
  -3 -10   1  184.28   53.99
  -3  10   1  201.08   59.29
   3  10  -1  328.77   32.20
   3  10  -1  380.96   59.19
   2 -10  -1  582.74   58.89
  -2 -10   1  591.74   67.89
   2 -10  -1  594.84   50.99
  -2 -10   1  551.54   44.30
   2 -10  -1  628.14   65.69
  -2 -10   1  645.84   81.79
  -2  10   1  656.23   76.89
   2  10  -1  691.23   74.39
   1 -10  -1  203.18   41.20
  -1 -10   1  214.88   37.60
   1 -10  -1  201.98   41.90
   1 -10  -1  188.58   42.50
  -1 -10   1  212.48   48.50
  -1 -10   1  120.39   44.10
   1  10  -1  254.57   51.39
  -1  10   1  173.88   50.89
   0 -10  -1  384.16   48.10
   0 -10   1  349.27   45.90
   0 -10   1  329.57   54.79
   0 -10  -1  337.77   61.79
   0 -10  -1  280.67   49.30
   0  10   1  346.67   60.79
   0  10  -1  324.17   55.99
  -1 -10  -1 1160.68   57.89
   1 -10   1 1069.49   67.49
  -1 -10  -1 1118.79   75.89
   1 -10   1 1142.59   83.29
  -1 -10  -1 1151.88   84.69
   1 -10   1 1153.58   72.29
   1  10   1 1020.30   80.79
  -1  10  -1  848.52   80.29
   2 -10   1  367.76   46.10
   2 -10   1  301.87   51.29
  -2 -10  -1  316.37   33.60
   2 -10   1  355.76   57.39
  -2 -10  -1  329.17   57.29
  -2 -10  -1  242.38   52.89
   2  10   1  270.67   57.59
  -2  10  -1  363.96   62.69
   3 -10   1  585.24   64.29
   3 -10   1  483.65   65.09
   3 -10   1  446.46   43.20
  -3 -10  -1  555.04   76.89
  -3 -10  -1  599.84   73.69
  -3  10  -1  336.67   65.29
   3  10   1  578.34   74.99
   4 -10   1  344.67   61.09
   4 -10   1  376.16   36.90
  -4 -10  -1  430.66   71.69
  -4 -10  -1  359.26   62.79
   4 -10   1  372.46   61.59
  -4  10  -1  431.16   70.49
   4  10   1  284.57   57.29
   5 -10   1   81.99   39.10
   5 -10   1   94.19   45.30
  -5 -10  -1  -32.70   32.80
  -5 -10  -1   62.99   46.60
   5 -10   1  114.69   23.30
   5  10   1   82.89   45.60
   5  10   1   75.09   36.10
  -5  10  -1  109.99   51.99
  -6 -10  -1   88.49   38.70
   6 -10   1  192.78   46.30
  -6 -10  -1  126.89   62.09
   6 -10   1  332.97   69.09
   6  10   1  186.68   66.99
  -6  10  -1  232.58   62.89
   7 -10   1  -19.70   27.00
   7 -10   1   -1.00   40.80
  -7 -10  -1   33.20   46.10
   7  10   1   49.00   48.80
   7  10   1   67.89   43.60
   7  10   1   88.09   49.50
  -7  10  -1   41.60   57.09
   8 -10   1   33.00   51.29
  -8 -10  -1   -2.90   46.10
   8 -10   1   48.20   36.40
  -8  10  -1   46.40   54.69
   8  10   1   12.70   45.90
   8  10   1   39.50   43.70
  -9 -10  -1  -54.79   47.30
   9 -10   1    7.60   26.80
   9 -10   1  -40.30   48.50
  -9  10  -1  -64.29   50.79
   9  10   1 -117.19   46.10
   9  10   1  -12.70   37.30
 -10 -10  -1   68.99   63.19
  10 -10   1  110.19   74.19
 -10  10  -1   -7.30   67.39
  10  10   1   36.30   61.79
  10  10   1    9.70   44.80
 -11 -10  -1   43.50   62.19
  11 -10   1  146.69   85.59
  11  10   1  133.59   80.09
  11  10   1    3.70   43.00
 -11  10  -1    9.80   74.29
 -10 -11   1   88.09   72.29
  10 -11  -1  -29.80   59.29
  10 -11  -1   40.70   35.90
  10  11  -1   57.59   58.29
 -10  11   1  181.18   77.19
  10  11  -1    3.40   60.59
  -9 -11   1   46.30   57.29
   9 -11  -1  202.88   71.29
   9 -11  -1   29.30   36.20
   9  11  -1   71.59   52.19
   9  11  -1   45.40   59.29
  -9  11   1   79.79   63.99
  -8 -11   1  139.19   65.09
   8 -11  -1  212.98   72.09
   8 -11  -1   66.59   39.90
   8  11  -1  328.57   67.49
  -8  11   1  104.99   63.09
   8  11  -1  228.98   66.19
  -7 -11   1  353.46   76.59
   7 -11  -1  477.35   83.09
   7 -11  -1  254.87   56.39
  -7  11   1  238.58   69.29
   7  11  -1  450.85   73.19
   7  11  -1  385.16   73.29
   6 -11  -1  246.48   61.49
   6 -11  -1  213.08   59.29
  -6 -11   1  210.78   59.79
   6  11  -1  173.48   52.69
   6  11  -1  207.78   61.69
  -5 -11   1  121.59   46.20
   5 -11  -1  132.79   44.80
  -5 -11   1  125.19   53.49
   5 -11  -1  105.69   47.30
   5  11  -1   84.39   46.00
  -5  11   1  165.58   62.29
   4 -11  -1   60.29   41.00
   4 -11  -1   76.49   41.20
  -4 -11   1   87.69   47.90
   4 -11  -1   75.99   21.60
  -4 -11   1  113.79   51.09
  -4  11   1   -8.30   49.70
   4  11  -1    6.10   37.90
   3 -11  -1   35.10   35.80
   3 -11  -1   54.59   36.60
   3 -11  -1   51.09   26.00
  -3 -11   1   64.29   43.90
  -3 -11   1   19.60   33.60
   3  11  -1   50.89   21.50
   3  11  -1    4.50   36.40
  -3  11   1   22.70   47.90
   2 -11  -1  322.27   58.19
  -2 -11   1  429.56   69.79
   2 -11  -1  338.17   45.80
  -2 -11   1  360.26   41.70
  -2 -11   1  413.46   64.89
   2 -11  -1  362.26   55.79
   2  11  -1  304.97   59.09
  -2  11   1  304.57   63.99
  -1 -11   1  949.60   78.79
  -1 -11   1  879.51   59.49
   1 -11  -1  817.02   80.39
   1 -11  -1  801.02   65.49
  -1 -11   1  858.31   82.69
   1 -11  -1  934.91   67.39
   1  11  -1  801.32   76.19
  -1  11   1  837.92   85.99
   0 -11  -1 1120.09   67.39
   0 -11  -1  845.52   80.69
   0 -11   1  903.41   73.59
   0 -11   1  981.80   84.39
   0 -11  -1 1005.40   75.29
   0  11   1  956.20   86.99
   0  11  -1  858.41   77.79
   1 -11   1  550.04   60.69
   1 -11   1  604.64   76.99
  -1 -11  -1  518.35   66.79
  -1 -11  -1  604.54   79.09
  -1 -11  -1  491.05   45.10
   1 -11   1  543.95   58.59
   1  11   1  545.45   72.59
  -1  11  -1  514.55   70.79
  -2 -11  -1  708.63   78.39
  -2 -11  -1  584.94   73.39
   2 -11   1  632.64   64.69
   2 -11   1  595.24   54.39
   2 -11   1  653.33   76.09
  -2 -11  -1  620.24   42.00
  -2  11  -1  567.44   73.29
   2  11   1  562.44   74.29
   3 -11   1   40.30   36.60
  -3 -11  -1   75.49   46.00
   3 -11   1  -21.60   30.90
   3 -11   1   50.79   27.20
  -3 -11  -1   71.69   40.90
   3  11   1   36.10   38.30
  -3  11  -1   70.19   51.39
   4 -11   1  312.07   58.19
   4 -11   1  259.07   33.80
  -4 -11  -1  217.88   60.69
  -4 -11  -1  174.08   54.69
   4 -11   1  381.16   59.49
   4  11   1  322.07   64.29
  -4  11  -1  340.67   69.29
  -5 -11  -1    1.20   41.00
   5 -11   1   17.60   32.90
   5 -11   1   26.20   20.10
   5 -11   1   53.19   42.00
  -5 -11  -1   88.49   39.70
   5  11   1  -20.80   37.20
  -5  11  -1  -23.00   47.60
   5  11   1   60.79   40.70
   6 -11   1   29.90   34.80
   6 -11   1   58.79   49.00
  -6 -11  -1   71.89   42.00
  -6 -11  -1   -6.40   43.60
  -6  11  -1  122.39   57.99
   6  11   1   47.20   43.40
   7 -11   1    8.40   46.80
   7 -11   1  -32.70   29.30
  -7 -11  -1  -21.10   46.60
   7  11   1   11.70   44.90
   7  11   1   56.89   43.90
  -7  11  -1   55.69   50.89
   8 -11   1   44.80   34.10
   8 -11   1   73.39   56.29
  -8 -11  -1   25.00   51.79
   8  11   1   43.70   45.10
  -8  11  -1   -2.30   55.69
   8  11   1   82.19   56.39
   9 -11   1  111.19   71.99
   9 -11   1  126.59   40.00
  -9 -11  -1  119.09   67.39
  -9  11  -1  187.18   76.79
   9  11   1   93.09   66.39
   9  11   1  178.08   64.09
  10 -11   1  -60.09   88.79
  10  11   1   63.99   52.89
 -10  11  -1  -33.60   58.89
  10  11   1  -14.00   61.69
  10 -12  -1   31.10   33.90
 -10 -12   1  -68.79   58.79
  10 -12  -1  183.78   80.19
 -10  12   1   52.19   85.09
  10  12  -1   54.59   69.69
  10  12  -1  -34.20   48.10
   9 -12  -1   47.20   40.40
  -9 -12   1  -23.20   52.79
   9 -12  -1    4.50   59.19
  -9  12   1   67.39   61.49
   9  12  -1  119.29   53.99
   9  12  -1  155.88   73.09
  -8 -12   1    1.80   53.19
   8 -12  -1 -134.09   44.10
   8 -12  -1  -34.60   29.60
  -8  12   1  -75.69   46.00
   8  12  -1   -3.80   48.70
   8  12  -1   -7.90   49.30
   7 -12  -1  -12.00   46.90
   7 -12  -1  -26.00   34.20
  -7 -12   1  -51.09   45.70
  -7  12   1  -42.20   49.70
   7  12  -1  -32.50   35.90
   7  12  -1   30.50   51.69
   6 -12  -1  142.09   46.00
  -6 -12   1  121.09   58.29
   6 -12  -1  110.99   54.49
   6  12  -1  134.89   56.69
  -6  12   1  108.59   66.39
  -5 -12   1   93.09   45.60
   5 -12  -1   76.89   44.60
  -5 -12   1  150.58   59.69
   5  12  -1  125.79   59.19
  -4 -12   1  288.07   58.29
   4 -12  -1  321.17   61.49
   4 -12  -1  293.77   59.89
  -4 -12   1  268.17   67.79
   4 -12  -1  277.57   33.70
   4  12  -1  207.68   56.19
  -4  12   1  250.77   71.49
   3 -12  -1  434.06   66.49
  -3 -12   1  472.65   74.09
   3 -12  -1  428.06   65.09
  -3 -12   1  439.66   71.69
   3 -12  -1  497.65   45.70
   3  12  -1  471.75   39.10
  -3  12   1  568.54   83.39
   3  12  -1  481.05   71.09
  -2 -12   1  232.38   56.29
   2 -12  -1  341.57   47.00
  -2 -12   1  316.17   61.29
  -2 -12   1  259.57   39.20
   2 -12  -1  230.88   53.39
   2 -12  -1  328.07   55.99
   2  12  -1  202.68   53.39
  -2  12   1  263.17   63.39
   1 -12  -1  153.58   41.90
  -1 -12   1  196.58   56.29
   1 -12  -1  217.18   43.90
  -1 -12   1  174.58   37.30
   1 -12  -1  175.18   54.49
  -1 -12   1  249.78   53.49
   1  12  -1  173.28   49.60
  -1  12   1  294.07   63.29
   0 -12  -1  171.68   47.70
   0 -12   1  108.19   46.40
   0 -12   1  153.58   38.40
   0 -12  -1  137.19   37.80
   0 -12  -1  200.78   52.89
   0 -12   1  221.78   50.19
   0  12   1  160.18   53.49
   0  12  -1  155.38   51.19
   1 -12   1  341.97   52.69
   1 -12   1  271.47   51.39
  -1 -12  -1  310.07   42.80
  -1 -12  -1  165.58   50.39
   1 -12   1  346.87   62.29
  -1 -12  -1  287.47   58.79
  -1  12  -1  469.15   71.99
   1  12   1  253.57   58.39
  -2 -12  -1  221.78   53.39
   2 -12   1  279.17   54.29
   2 -12   1  311.57   59.49
  -2 -12  -1  266.37   34.70
  -2 -12  -1  202.48   53.79
   2 -12   1  302.57   46.10
  -2  12  -1  218.08   60.39
   2  12   1  133.79   52.29
   3 -12   1  155.68   48.20
  -3 -12  -1  274.27   60.09
   3 -12   1  161.58   34.90
   3 -12   1  206.88   53.29
  -3 -12  -1   90.09   45.10
  -3  12  -1  139.89   56.59
   3  12   1  126.99   51.39
   4 -12   1   91.59   27.60
  -4 -12  -1   51.89   46.70
   4 -12   1   86.49   45.60
  -4 -12  -1   69.19   50.59
   4 -12   1  126.59   46.90
  -4  12  -1   73.29   55.99
   4  12   1   79.69   53.89
  -5 -12  -1   79.59   51.69
   5 -12   1   78.39   43.40
   5 -12   1   61.99   44.90
   5 -12   1   51.09   20.80
  -5 -12  -1  104.39   53.29
  -5  12  -1   10.80   56.29
   5  12   1   38.10   43.50
  -6 -12  -1  173.98   65.09
   6 -12   1  152.88   47.70
   6 -12   1   92.69   52.79
   6  12   1   47.30   49.50
  -6  12  -1   90.99   62.99
  -7 -12  -1  142.39   62.69
   7 -12   1  242.68   66.39
   7 -12   1  162.88   50.49
  -7  12  -1   88.89   61.69
   7  12   1  138.19   65.69
   7  12   1  199.88   64.49
   8 -12   1   81.59   62.89
   8 -12   1   49.30   37.20
  -8 -12  -1   99.69   63.29
   8  12   1  -13.60   47.40
  -8  12  -1   46.60   60.39
   8  12   1   84.89   54.59
   9 -12   1   30.70   36.50
   9 -12   1   31.90   67.39
  -9 -12  -1  -16.60   50.69
   9  12   1   63.39   59.19
  -9  12  -1  -23.90   57.99
   9  12   1   54.39   52.59
 -10 -12  -1  -37.50   51.99
  10 -12   1   -5.20   67.59
  10 -12   1    9.40   34.10
 -10  12  -1   29.10   73.89
  10  12   1  -65.69   63.69
  10  12   1  -37.50   45.80
  -9 -13   1   55.19  106.79
   9 -13  -1  -40.50   37.10
   9  13  -1   52.49   56.69
  -9  13   1   13.90   66.39
  -8 -13   1  -63.19   53.49
   8 -13  -1   57.69   61.49
   8 -13  -1   67.59   45.80
  -8  13   1   56.29   82.69
   8  13  -1   11.20   50.69
   8  13  -1  -15.50   58.39
  -7 -13   1   81.59   55.39
   7 -13  -1   -6.50   46.10
   7 -13  -1  -12.00   38.70
  -7  13   1   55.79   73.29
   7  13  -1   26.90   56.79
   7  13  -1   18.90   57.19
   6 -13  -1  -27.20   39.90
  -6 -13   1   11.60   52.79
   6 -13  -1    4.60   43.60
  -6  13   1  -33.40   60.99
   6  13  -1   27.70   48.30
   6  13  -1   13.40   48.00
   5 -13  -1  207.18   59.79
   5 -13  -1  225.78   60.89
  -5 -13   1  140.29   51.59
  -5 -13   1  278.37   72.59
   5  13  -1  273.37   65.39
  -5  13   1  179.18   73.39
  -4 -13   1   58.49   47.10
   4 -13  -1   -0.10   40.10
   4 -13  -1   92.39   26.10
  -4 -13   1   36.30   46.00
   4 -13  -1   40.60   39.30
  -4  13   1   59.59   57.49
   4  13  -1   42.60   47.20
  -3 -13   1  327.37   70.39
   3 -13  -1  366.56   46.30
   3 -13  -1  395.46   70.09
  -3 -13   1  360.66   69.79
   3 -13  -1  512.65   73.29
   3  13  -1  345.47   69.99
   3  13  -1  376.86   39.60
  -3  13   1  432.26   85.79
  -2 -13   1  165.28   56.99
   2 -13  -1  140.89   50.69
   2 -13  -1  194.18   42.00
   2 -13  -1  165.08   47.90
  -2 -13   1  213.78   60.19
   2  13  -1   83.29   48.00
  -2  13   1  135.39   61.19
   1 -13  -1  175.08   43.10
   1 -13  -1  210.58   57.49
   1 -13  -1  144.59   43.80
  -1 -13   1  146.69   51.19
  -1 -13   1  167.18   38.50
  -1 -13   1  176.88   52.59
   1  13  -1  192.78   54.69
  -1  13   1  200.58   61.49
   0 -13  -1  133.29   38.80
   0 -13   1  210.28   50.19
   0 -13   1  145.29   55.19
   0 -13  -1  193.88   52.09
   0 -13  -1   96.49   44.00
   0 -13   1   98.59   36.00
   0  13  -1  198.68   57.69
   0  13   1  179.98   58.99
   1 -13   1   -0.30   33.50
   1 -13   1  -15.80   30.50
  -1 -13  -1   25.90   25.70
  -1 -13  -1   62.59   41.90
   1 -13   1  -31.10   32.30
  -1 -13  -1   97.79   43.00
  -1  13  -1   19.10   45.20
   1  13   1   -0.50   39.50
  -2 -13  -1   42.40   43.80
   2 -13   1   86.59   43.90
  -2 -13  -1   28.50   44.90
  -2 -13  -1   20.60   24.00
   2 -13   1   67.89   32.60
   2 -13   1    2.20   35.40
   2  13   1   22.10   45.10
  -2  13  -1   64.09   52.89
   3 -13   1   21.30   37.40
  -3 -13  -1   89.99   50.59
   3 -13   1  -11.40   26.40
  -3 -13  -1   14.90   43.40
   3 -13   1   52.49   41.30
  -3  13  -1   42.90   52.19
   3  13   1  -23.00   38.50
  -4 -13  -1  190.38   62.99
   4 -13   1  191.38   58.79
   4 -13   1  187.38   34.60
   4 -13   1  181.28   55.39
  -4 -13  -1  172.38   53.19
   4  13   1  168.28   58.59
   5 -13   1   19.00   45.80
  -5 -13  -1   42.30   45.20
   5 -13   1   83.69   26.30
   5 -13   1   61.79   45.60
  -5 -13  -1   26.70   48.00
   5  13   1   36.60   50.19
  -5  13  -1  207.68   74.39
   6 -13   1  164.18   51.49
   6 -13   1  127.19   63.79
  -6 -13  -1  185.18   63.09
  -6  13  -1  102.59   73.69
   6  13   1  110.99   55.69
  -7 -13  -1   86.79   61.79
   7 -13   1  142.89   64.09
   7 -13   1   73.99   42.50
  -7  13  -1  166.98   85.99
   7  13   1   44.80   50.49
   7  13   1  215.08   69.79
  -8 -13  -1   13.50   58.79
   8 -13   1  100.29   44.50
   8 -13   1   22.40   55.79
   8  13   1   85.19   56.39
  -8  13  -1  111.29   88.69
   8  13   1  205.88   74.79
  -9 -13  -1   85.69   68.79
   9 -13   1   99.29   45.40
   9 -13   1   67.09   62.49
   9  13   1   62.69   70.29
  -9  13  -1   14.30   66.19
   9  13   1   43.90   57.69
   9 -14  -1  107.99   74.99
   9 -14  -1  -25.10   38.30
   9  14  -1  -87.69   46.30
   9  14  -1   36.90   68.29
  -9  14   1   -3.10   87.39
  -8 -14   1    7.60   66.69
   8 -14  -1    7.10   40.10
   8 -14  -1  -72.29   53.29
   8  14  -1    7.80   51.99
  -8  14   1 -126.29   75.49
   8  14  -1   87.49   63.99
  -7 -14   1  -16.50   53.69
   7 -14  -1   61.79   49.20
   7 -14  -1   41.10   52.99
   7  14  -1  -13.50   51.99
  -7  14   1   73.49   80.89
   7  14  -1   40.90   57.59
   6 -14  -1  -46.80   39.30
  -6 -14   1  142.69   62.09
   6 -14  -1  -54.29   28.60
   6  14  -1  -85.79   42.60
  -6  14   1   66.99   70.59
   6  14  -1   60.09   56.69
  -5 -14   1   39.50   43.10
  -5 -14   1   27.40   49.90
   5 -14  -1    0.60   39.20
   5 -14  -1   22.10   40.60
  -5  14   1  149.88   69.59
   5  14  -1  100.89   55.79
  -4 -14   1   15.90   40.40
   4 -14  -1   11.20   23.60
  -4 -14   1  -20.90   48.80
   4 -14  -1   24.90   41.60
   4 -14  -1  -11.10   32.40
   4  14  -1   75.59   48.40
  -4  14   1  175.58   68.39
   3 -14  -1   53.99   44.40
  -3 -14   1   55.09   49.70
   3 -14  -1   64.99   30.00
   3 -14  -1  122.29   53.79
  -3 -14   1   -7.50   44.60
   3  14  -1   65.19   26.30
   3  14  -1   69.29   52.49
  -3  14   1  -32.10   53.09
  -2 -14   1   65.39   47.60
   2 -14  -1   38.40   34.30
   2 -14  -1  -72.19   35.00
  -2 -14   1  -14.60   37.70
   2 -14  -1   -9.10   32.80
   2  14  -1   24.20   40.60
  -2  14   1   25.10   54.89
  -1 -14   1  -19.90   35.90
  -1 -14   1   23.10   28.60
   1 -14  -1   10.50   33.30
   1 -14  -1   12.50   37.80
  -1 -14   1   47.30   47.80
   1 -14  -1   26.70   40.90
  -1  14   1   48.30   51.79
   0 -14   1   97.99   39.30
   0 -14  -1   82.19   34.70
   0 -14  -1   86.89   50.59
   0 -14  -1   99.79   46.10
   0 -14   1  131.39   57.09
   0 -14   1  102.09   46.70
   0  14  -1  215.98   78.49
   0  14   1  181.98   63.89
  -1 -14  -1   88.99   49.70
   1 -14   1   71.99   40.00
  -1 -14  -1   68.69   31.60
  -1 -14  -1   88.19   53.19
   1 -14   1   60.29   51.29
   1 -14   1   77.89   38.60
   1  14   1   71.89   51.49
  -1  14  -1   79.49   83.49
   2 -14   1  187.38   57.49
   2 -14   1  147.19   42.40
  -2 -14  -1  104.59   29.00
   2 -14   1  169.98   50.99
  -2 -14  -1  178.88   59.09
  -2 -14  -1  178.18   57.99
  -2  14  -1   86.09   60.99
   2  14   1  178.28   59.29
  -3 -14  -1  258.77   62.89
  -3 -14  -1  318.87   68.59
   3 -14   1  272.47   63.49
   3 -14   1  337.17   48.80
  -3  14  -1  276.37   74.49
   3  14   1  276.47   67.99
   4 -14   1  105.99   49.30
   4 -14   1  164.18   50.59
  -4 -14  -1  198.48   65.19
  -4 -14  -1  195.98   61.29
  -4  14  -1  140.29   67.59
   4  14   1   63.89   54.19
  -5 -14  -1   40.80   53.39
   5 -14   1   19.10   37.30
   5 -14   1   45.20   27.20
   5 -14   1   38.70   49.20
  -5  14  -1  -66.49   53.79
   5  14   1   28.50   49.40
   6 -14   1   44.30   42.60
   6 -14   1   37.10   51.59
  -6 -14  -1   44.40   53.09
  -6  14  -1   32.90   70.49
   6  14   1    9.50   50.39
   7 -14   1   66.99   58.29
   7 -14   1  -31.90   36.20
  -7 -14  -1   43.50   59.49
   7  14   1   86.09   57.29
   7  14   1  -37.10   51.49
  -7  14  -1    7.50   75.89
   8 -14   1  160.68   87.09
  -8 -14  -1   38.80   61.09
   8 -14   1  -67.29   30.30
   8  14   1  -59.19   54.29
  -8  14  -1  -15.60   83.59
   8  14   1   40.60   67.79
   8 -15  -1    2.50   43.80
  -8 -15   1  -42.50   55.39
   8 -15  -1   22.80   64.79
   8  15  -1   84.89   69.59
  -8  15   1  153.68   98.89
   7 -15  -1   71.29   53.59
   7 -15  -1   49.50   58.09
  -7 -15   1  -47.50   58.09
  -7  15   1   -0.80   77.49
   7  15  -1   64.99   63.99
   7  15  -1  -14.80   52.69
  -6 -15   1   -5.80   54.29
   6 -15  -1   39.40   50.49
   6 -15  -1   69.49   56.99
   6  15  -1  -37.90   47.90
  -6  15   1  -34.30   66.19
   6  15  -1   79.79   59.69
   5 -15  -1   55.69   50.89
   5 -15  -1   51.49   51.29
  -5 -15   1  100.79   62.19
   5  15  -1   21.80   51.79
  -5  15   1    9.40   63.69
   4 -15  -1   24.30   26.50
  -4 -15   1    9.90   44.60
   4 -15  -1   -6.90   41.10
   4 -15  -1    5.70   45.70
  -4 -15   1  -24.00   49.30
   4  15  -1   85.39   56.49
  -4  15   1  -86.69   50.79
   3 -15  -1  106.99   50.29
  -3 -15   1   41.60   49.90
   3 -15  -1  -15.60   26.80
  -3 -15   1  137.39   59.19
   3 -15  -1   69.59   44.90
  -3  15   1   -5.90   57.09
   3  15  -1   65.69   29.00
   3  15  -1  -46.10   45.70
   2 -15  -1  -20.50   43.60
   2 -15  -1  -39.10   29.90
  -2 -15   1   -1.80   40.30
  -2 -15   1   83.59   49.90
   2 -15  -1   32.00   39.20
  -2  15   1  -41.50   49.70
   2  15  -1   43.10   49.50
   1 -15  -1    8.20   42.80
   1 -15  -1    9.80   38.80
  -1 -15   1   31.30   30.90
  -1 -15   1   -4.20   47.80
   1 -15  -1  105.39   43.00
  -1 -15   1   77.69   48.70
   1  15  -1   39.50   51.69
  -1  15   1    3.50   53.59
   0 -15  -1   99.19   47.90
   0 -15  -1  150.88   62.39
   0 -15   1  173.58   51.69
   0 -15  -1   93.29   41.50
   0 -15   1   75.99   52.19
   0 -15   1  102.69   41.50
   0  15  -1  107.49   54.99
   0  15   1  115.29   59.19
  -1 -15  -1  136.49   57.39
  -1 -15  -1  139.59   37.90
   1 -15   1  126.69   47.30
   1 -15   1   62.59   41.30
   1 -15   1   91.69   52.09
  -1 -15  -1  142.59   55.09
  -1  15  -1  124.49   59.99
   1  15   1  162.88   63.49
   2 -15   1  -15.00   42.30
   2 -15   1   59.59   36.00
  -2 -15  -1   45.20   48.30
  -2 -15  -1  186.08   64.19
   2 -15   1   15.10   41.30
  -2 -15  -1   30.20   25.60
   2  15   1   47.20   50.69
  -2  15  -1   53.59   56.59
   3 -15   1  116.29   38.10
   3 -15   1   97.59   50.19
   3 -15   1   95.49   56.79
  -3 -15  -1   96.39   59.29
  -3 -15  -1   74.59   53.29
  -3  15  -1   14.90   55.59
   3  15   1   -0.20   51.19
  -4 -15  -1   61.49   55.69
   4 -15   1   48.70   48.00
   4 -15   1  -18.50   41.40
  -4 -15  -1  109.29   56.89
   4 -15   1   10.90   28.80
   4  15   1  118.29   59.19
  -4  15  -1   15.50   57.89
   5 -15   1  -22.40   41.70
   5 -15   1   83.89   55.49
  -5 -15  -1   47.80   56.99
  -5  15  -1   -5.40   64.19
   5  15   1  -39.50   45.80
   6 -15   1  -36.30   37.30
  -6 -15  -1   59.69   62.59
   6 -15   1   10.70   52.29
  -6  15  -1  -82.79   64.49
   6  15   1   -4.00   54.79
   7 -15   1   29.60   69.49
   7 -15   1  -39.50   70.49
  -7 -15  -1  -47.70   69.29
   7  15   1  -18.30   51.79
  -7  15  -1   64.19   84.79
   7  15   1   74.19   91.09
  -7 -16   1   76.39   64.99
   7 -16  -1  -45.50   38.60
   7 -16  -1   90.69   65.79
   7  16  -1  -29.10   54.49
  -7  16   1   -7.10   71.69
   7  16  -1    6.60   53.39
  -6 -16   1   -5.80   55.29
   6 -16  -1   37.40   51.09
   6 -16  -1   18.80   47.20
   6  16  -1    1.50   54.59
  -6  16   1   61.59   77.09
   6  16  -1   27.50   56.49
   5 -16  -1  -44.10   40.10
   5 -16  -1   13.00   48.10
  -5 -16   1   12.90   56.89
   5  16  -1   -1.10   55.29
  -5  16   1  -42.50   67.19
  -4 -16   1  204.28   62.79
   4 -16  -1  174.58   69.09
   4 -16  -1  113.09   59.69
  -4 -16   1   63.09   56.99
  -4  16   1  150.68   76.39
   4  16  -1  148.39   67.99
  -3 -16   1   29.50   45.90
   3 -16  -1  -20.90   38.10
   3 -16  -1   33.10   50.59
   3 -16  -1  -13.20   27.80
  -3 -16   1  -13.80   47.90
  -3  16   1 -105.99   52.69
   3  16  -1  -35.60   50.99
   2 -16  -1   73.19   46.80
  -2 -16   1   72.69   54.89
  -2 -16   1  -45.80   45.00
   2 -16  -1   31.50   44.60
   2 -16  -1   96.59   41.90
   2  16  -1   46.30   32.90
  -2  16   1   45.60   61.69
   2  16  -1  113.69   64.19
   1 -16  -1    6.20   50.89
   1 -16  -1   28.40   38.10
  -1 -16   1   31.50   47.50
  -1 -16   1  -13.80   32.20
   1 -16  -1   37.60   44.30
  -1 -16   1  -35.60   41.80
   1  16  -1   22.40   54.09
  -1  16   1   19.80   55.09
   0 -16  -1   11.40   43.70
   0 -16  -1  -15.80   33.80
   0 -16   1   12.10   35.30
   0 -16  -1   95.69   55.39
   0 -16   1  112.49   55.49
   0  16  -1  127.49   61.49
   0  16   1   52.99   54.09
   1 -16   1   48.50   40.70
   1 -16   1   10.10   41.40
   1 -16   1    4.70   43.90
  -1 -16  -1  -64.89   48.60
  -1 -16  -1   40.50   45.50
  -1 -16  -1  -11.20   29.60
   1  16   1    1.70   53.79
  -1  16  -1  -63.49   51.69
   2 -16   1  -30.90   41.70
  -2 -16  -1   54.49   49.80
   2 -16   1    5.60   38.00
   2 -16   1  -60.59   30.00
  -2 -16  -1  -31.50   47.90
  -2  16  -1   88.19   61.99
   2  16   1   29.40   52.39
   3 -16   1   25.30   50.99
   3 -16   1   23.20   32.40
   3 -16   1   63.89   49.50
  -3 -16  -1   16.50   57.19
  -3 -16  -1  -37.80   48.00
  -3  16  -1    0.10   63.59
   3  16   1   68.69   60.39
   4 -16   1   34.40   32.00
   4 -16   1  -83.89   37.60
  -4 -16  -1   74.59   58.29
   4 -16   1   56.69   49.60
   4  16   1  -49.80   49.10
  -4  16  -1    5.30   66.29
   5 -16   1  -38.90   44.50
   5 -16   1   25.00   47.40
  -5 -16  -1   23.90   58.89
   5  16   1    9.90   62.29
  -5  16  -1   41.20   73.59
   6 -16   1   96.39   63.49
  -6  16  -1   -7.20   72.29
   6  16   1   26.40   62.49
   5 -17  -1   42.90   53.79
   5 -17  -1   21.40   48.70
  -5 -17   1  -17.20   52.79
   4 -17  -1    9.50   43.00
   4 -17  -1   12.80   50.89
  -4 -17   1  -16.90   50.09
   4  17  -1   29.00   61.09
  -4  17   1   -0.10   74.29
   3 -17  -1   10.20   47.30
  -3 -17   1  -26.10   50.59
   3 -17  -1    5.10   49.90
  -3 -17   1   28.50   55.29
   3 -17  -1   15.30   36.50
   3  17  -1    5.40   59.69
  -3  17   1   74.49   69.99
  -2 -17   1  -20.40   49.99
   2 -17  -1   23.00   44.60
  -2 -17   1  -29.40   49.10
   2 -17  -1   20.10   58.19
   2 -17  -1    6.90   41.60
   2  17  -1   77.99   40.30
  -2  17   1  -16.90   61.49
   2  17  -1   52.19   58.79
   1 -17  -1    1.40   44.50
   1 -17  -1   91.79   61.49
  -1 -17   1  109.99  102.99
  -1 -17   1    5.80   50.09
  -1  17   1   50.49   65.09
   1  17  -1  -42.00   53.29
   0 -17  -1  168.68  131.29
   0 -17   1   42.20   39.90
   0 -17   1    9.30   44.80
   0 -17  -1  211.48   64.49
   0 -17   1   -5.30   60.59
   0 -17  -1  -45.30   34.80
   0  17   1   11.40   60.59
   0  17  -1  -29.10   56.29
  -1 -17  -1   59.89   51.89
  -1 -17  -1   64.09   56.99
   1 -17   1   -5.80   40.70
   1 -17   1   -6.70   47.00
  -1 -17  -1   21.70   31.50
   1 -17   1   -8.10   36.90
   1  17   1   -4.80   58.59
  -1  17  -1  -46.60   55.69
   2 -17   1  -37.70   33.60
  -2 -17  -1   -5.70   57.49
  -2 -17  -1   -2.20   47.90
   2 -17   1  120.19   63.19
   2 -17   1    1.30   44.20
   2  17   1   55.19   63.59
  -2  17  -1  -24.20   62.09
   3 -17   1  -16.90   51.99
  -3 -17  -1   60.79   53.89
  -3 -17  -1  -82.09   45.10
   3 -17   1   41.20   46.30
   3 -17   1   35.30   37.70
   3  17   1   42.10   58.59
  -3  17  -1   71.09   71.09
   4 -17   1  -16.50   48.70
  -4 -17  -1   -6.00   61.39
   4 -17   1  -66.99   42.10
   4  17   1   63.59   63.99
  -4  17  -1  -90.89   64.69
   5 -17   1  -43.80   93.09
   5 -17   1  -71.79   43.30
   5  17   1   49.99   63.19
  -5  17  -1   83.19   74.29
   4 -18  -1  -18.10   52.89
   4 -18  -1    7.70   47.90
  -4  18   1  -32.30   66.09
   4  18  -1    3.70   58.89
  -3 -18   1   19.80   62.89
  -3 -18   1   20.00   54.49
   3 -18  -1   24.20   48.50
   3 -18  -1  -34.10   50.19
  -3  18   1   31.00   90.59
  -2 -18   1   17.90   51.29
   2 -18  -1   52.79   59.69
   2 -18  -1  -11.90   40.60
  -2 -18   1    8.10   60.49
   2 -18  -1  -26.60   41.50
   2  18  -1   -7.10   53.59
  -2  18   1    7.60   69.49
   1 -18  -1  -41.40   39.50
  -1 -18   1    0.60   58.59
  -1 -18   1  -11.20   50.59
   1 -18  -1  109.79   71.19
   1 -18  -1   20.80   44.70
  -1  18   1   18.90   63.89
   1  18  -1   19.20   57.99
   0 -18   1   41.90   42.30
   0 -18  -1   44.60   60.99
   0 -18  -1  -25.60   36.90
   0 -18  -1   17.40   49.00
   0 -18   1   39.90   53.59
   0 -18   1   57.49   53.39
   0  18   1  -13.80   60.29
   0  18  -1   16.60   62.79
   1 -18   1   92.99   59.99
   1 -18   1    7.70   42.40
  -1 -18  -1   96.59   60.79
   1 -18   1  -52.19   39.90
  -1 -18  -1   57.59   59.19
  -1  18  -1   31.60   65.59
   1  18   1   44.70   66.19
  -2 -18  -1   57.59   65.09
  -2 -18  -1   11.50   52.99
   2 -18   1   37.70   40.10
   2 -18   1   28.60   50.79
   2 -18   1   55.59   45.10
  -2  18  -1  -48.20   61.59
  -3 -18  -1  -25.50   52.19
   3 -18   1   66.99   54.49
   3 -18   1   31.70   44.20
   3 -18   1   26.30   46.30
  -3  18  -1   76.19   72.59
   3  18   1  -49.90   57.19
  13   0  -2   91.79   66.39
 -13   0   2    6.00   55.29
  12   0  -2  -21.70   54.09
  12   0  -2   89.49   59.99
 -12   0   2   11.10   51.09
 -11   0   2    6.30   42.70
  11   0  -2   18.70   28.40
  11   0  -2  -14.40   26.20
  11   0  -2  -14.80   47.90
  11   0  -2  119.49   51.89
 -10   0   2  126.09   45.90
  10   0  -2   36.80   43.70
  10   0  -2   29.30   46.30
  10   0  -2   95.59   35.30
  10   0  -2   38.50   29.10
   9   0  -2  593.14   67.69
   9   0  -2  546.25   53.49
   9   0  -2  393.06   68.09
  -9   0   2  714.43   64.49
   8   0  -2 1312.97   82.39
   8   0  -2 1078.29   68.09
  -8   0   2 1200.18   73.79
  -7   0   2  779.12   58.99
   7   0  -2  796.92   72.49
   7   0  -2  775.12   62.69
   7   0  -2  714.03   55.79
   6   0  -2 1876.61   93.59
  -6   0   2 2004.90   76.49
   6   0  -2 1913.91   79.89
   6   0  -2 1960.90   83.39
   5   0  -2 1105.29   65.29
   5   0  -2 1044.30   55.79
  -5   0   2  965.30   49.60
   5   0  -2  970.60   53.79
   4   0  -2  430.26   34.90
   4   0  -2  463.75   36.40
  -4   0   2  444.46   32.20
   4   0  -2  449.76   41.40
   3   0  -2  299.37   33.40
  -3   0   2  273.27   25.50
   3   0  -2  302.67   29.00
   3   0  -2  292.87   32.60
  -2   0   2 1304.27   41.70
   2   0  -2 1299.37   47.10
   2   0  -2 1312.57   49.90
   2   0  -2 1283.77   40.20
   2   0  -2 1192.88   46.00
  -1   0   2 8912.71  187.08
   1   0  -2 9130.49  187.38
   1   0  -2 9040.70  188.68
   1   0  -2 9222.88  196.18
  -1   0   2 9365.46  189.58
  -1   0   2 8884.31  195.18
  -1   0   2 8966.00  192.48
   1   0  -2 9103.79  193.38
   0   0  -2  310.97   18.20
   0   0   2  312.37   17.10
   0   0  -2  285.37   15.50
   0   0   2  294.47   10.80
   0   0   2  306.47   16.90
  -1   0  -2  341.37   20.80
  -1   0  -2  316.07   17.60
  -1   0  -2  278.67   19.50
   1   0   2  274.07   21.80
   1   0   2  249.28   18.30
   1   0   2  287.27   21.50
   2   0   2 2158.58   65.29
   2   0   2 1997.10   62.29
   3   0   2 2031.60   67.09
   3   0   2 2156.48   74.19
   3   0   2 1993.70   67.79
   4   0   2 2364.16   88.79
   4   0   2 2277.37   80.09
   4   0   2 2376.36   80.59
   5   0   2  528.25   41.60
   5   0   2  527.45   50.99
   6   0   2  811.12   57.09
  -6   0  -2  737.73   56.99
   6   0   2  740.53   65.39
   7   0   2  186.18   51.09
  -7   0  -2  209.68   50.59
   7   0   2  191.68   41.90
  -8   0  -2   68.29   39.50
   8   0   2   21.60   33.80
   8   0   2   46.20   41.70
   9   0   2   34.10   45.20
   9   0   2  182.98   49.80
  -9   0  -2   93.19   44.50
  10   0   2   73.69   46.80
  10   0   2   74.99   47.70
 -10   0  -2   61.79   46.00
  11   0   2  118.39   61.09
 -11   0  -2  160.48   59.49
  11   0   2  287.47   70.89
 -12   0  -2   98.59   63.79
  12   0   2   80.89   64.39
  12   0   2   47.70   62.29
  13  -1  -2   67.09   66.29
 -13  -1   2  -23.70   53.39
  13   1  -2   55.29   73.79
  13   1  -2   53.59   56.19
 -12  -1   2   95.09   59.29
  12  -1  -2  115.49   65.39
  12   1  -2   92.09   62.89
 -12   1   2   35.70   45.90
  12   1  -2   70.99   53.79
 -11  -1   2  -13.90   44.80
  11  -1  -2   33.60   28.90
  11  -1  -2   84.59   52.69
  11  -1  -2   82.99   58.39
  11   1  -2   65.79   47.10
  11   1  -2   53.29   50.79
  11   1  -2   42.10   29.70
  11   1  -2   37.30   32.20
 -11   1   2  -23.00   41.70
  10  -1  -2   39.70   46.50
 -10  -1   2   87.59   43.60
  10  -1  -2   49.99   48.80
  10  -1  -2   18.10   28.10
 -10   1   2    9.70   35.50
  10   1  -2   92.49   32.00
  10   1  -2   39.80   27.30
  10   1  -2   76.49   52.29
  10   1  -2   57.89   41.30
   9  -1  -2   77.69   30.70
   9  -1  -2  118.69   51.89
  -9  -1   2  204.78   48.70
   9  -1  -2  201.38   50.99
   9   1  -2  136.69   36.70
   9   1  -2  128.59   43.20
  -9   1   2   85.19   35.90
   9   1  -2   99.39   34.50
   9   1  -2  118.39   50.59
   8  -1  -2  242.28   55.89
   8  -1  -2  385.76   59.19
   8  -1  -2  352.66   45.40
  -8   1   2  408.56   49.60
   8   1  -2  298.27   45.40
   8   1  -2  446.46   57.39
   8   1  -2  252.47   58.29
   7  -1  -2  567.74   49.80
   7  -1  -2  694.43   66.69
  -7  -1   2  639.94   57.89
   7   1  -2  620.64   54.19
   7   1  -2  640.04   56.19
  -7   1   2  634.64   50.39
   7   1  -2  618.84   70.89
   6  -1  -2  504.05   41.80
   6  -1  -2  448.76   54.89
  -6  -1   2  485.15   45.30
   6  -1  -2  487.55   48.30
  -6   1   2  458.35   40.10
   6   1  -2  409.86   53.69
   6   1  -2  499.05   45.60
   6   1  -2  434.66   41.80
  -5  -1   2  301.07   36.40
   5  -1  -2  347.67   34.80
   5  -1  -2  395.76   46.40
   5  -1  -2  344.37   41.50
   5   1  -2  356.56   35.50
   5   1  -2  288.27   40.60
  -5   1   2  337.67   31.30
   5   1  -2  341.47   37.30
   4  -1  -2 2564.74   89.89
   4  -1  -2 2653.93   87.29
   4  -1  -2 2558.74   83.49
  -4  -1   2 2396.66   79.69
   4   1  -2 2540.85   79.69
  -4   1   2 2514.15   69.49
   4   1  -2 2587.34   85.89
   4   1  -2 2526.85   89.19
   3  -1  -2  992.90   47.70
   3  -1  -2  985.90   47.60
   3  -1  -2  941.81   31.80
  -3  -1   2  901.01   42.90
   3  -1  -2  952.30   45.10
   3   1  -2 1015.40   47.40
   3   1  -2  991.80   48.20
  -3   1   2  949.71   33.80
  -2  -1   2 1680.33   55.79
   2  -1  -2 1745.93   44.70
   2  -1  -2 1778.32   59.09
  -2  -1   2 1642.34   52.69
   2  -1  -2 1955.90   70.39
  -2   1   2 1728.93   44.90
   2   1  -2 1787.72   57.69
   2   1  -2 1771.02   55.19
   2   1  -2 1799.92   60.89
  -2   1   2 1663.03   81.39
   1  -1  -2  790.72   32.60
  -1  -1   2  782.72   29.00
   1  -1  -2  831.22   32.90
  -1  -1   2  804.92   25.70
   1  -1  -2  777.22   28.20
  -1  -1   2  786.32   32.80
  -1  -1   2  795.92   30.70
   1  -1  -2  776.82   24.70
   1   1  -2  774.32   30.00
  -1   1   2  791.92   24.90
   1   1  -2  789.82   30.00
  -1   1   2  765.32   30.90
   1   1  -2  832.62   33.30
  -1   1   2  817.52   30.00
  -1   1   2  847.82   32.70
   1   1  -2  826.12   26.50
   0  -1  -2 1009.30   33.20
   0  -1  -2  998.70   31.50
   0  -1  -2 1082.89   35.70
   0  -1   2 1083.49   34.90
   0  -1  -2 1027.80   32.40
   0   1  -2 1027.60   34.20
   0   1  -2 1079.39   34.10
   0   1  -2 1036.90   33.90
   0   1  -2 1018.90   35.70
   0   1   2 1040.00   33.30
   0   1   2 1003.10   32.30
   0   1   2  958.60   31.90
   1  -1   2 1429.76   49.10
   1  -1   2 1469.85   46.30
  -1  -1  -2 1414.66   43.10
  -1  -1  -2 1441.26   45.10
   1  -1   2 1517.55   42.20
  -1   1  -2 1454.55   41.20
   1   1   2 1480.15   45.60
   1   1   2 1583.54   43.80
  -1   1  -2 1455.45   38.80
  -1   1  -2 1488.75   45.40
   1   1   2 1447.46   49.20
  -2  -1  -2 1989.00   56.39
   2  -1   2 1894.71   69.99
   2  -1   2 1975.00   64.59
  -2  -1  -2 1909.91   50.59
   2   1   2 1996.00   51.19
   2   1   2 1922.71   63.09
   2   1   2 1893.41   63.39
   2   1   2 1920.91   55.69
   3  -1   2  448.26   33.70
   3  -1   2  432.76   30.40
   3  -1   2  327.37   33.90
   3   1   2  452.65   34.60
   3   1   2  435.26   37.10
   4  -1   2  471.15   45.00
   4  -1   2  530.55   37.00
   4  -1   2  495.45   40.10
   4   1   2  478.35   34.50
   4   1   2  479.35   45.40
   4   1   2  460.65   40.80
   5  -1   2  261.17   33.90
   5  -1   2  322.77   45.10
   5  -1   2  301.37   40.30
   5   1   2  308.07   33.30
   5   1   2  351.46   46.80
   6  -1   2  798.12   59.69
   6  -1   2  906.81   69.29
  -6  -1  -2 1076.39   65.49
   6   1   2  836.42   54.99
   6   1   2  901.91   71.29
  -7  -1  -2   99.79   39.20
   7  -1   2   53.89   40.10
   7  -1   2  107.99   40.00
   7   1   2   26.40   30.10
   7   1   2   49.90   38.80
  -7   1  -2   78.59   34.20
   8  -1   2  158.78   49.20
  -8  -1  -2  236.98   48.50
   8  -1   2  289.47   54.89
   8   1   2  282.27   61.79
  -8   1  -2  208.08   47.10
   9  -1   2  290.17   59.59
  -9  -1  -2  211.78   52.39
   9  -1   2  359.36   68.49
   9   1   2  306.87   51.79
  -9   1  -2  291.77   52.49
   9   1   2  360.56   71.39
 -10  -1  -2  198.48   53.39
  10  -1   2  173.08   56.99
  10  -1   2  102.19   55.19
 -10   1  -2  166.88   53.99
  10   1   2  115.99   51.09
  10   1   2  109.39   55.79
  11  -1   2  127.29   59.89
 -11  -1  -2   69.39   57.09
  11  -1   2  155.78   61.99
  11   1   2  -45.40   41.90
  11   1   2    3.60   50.29
 -11   1  -2  126.79   53.29
 -12  -1  -2   22.50   61.99
  12  -1   2  113.69   69.09
  12   1   2   27.10   55.19
  12   1   2   74.59   57.19
 -12   1  -2  107.89   58.69
 -13  -2   2   49.20   59.99
  13  -2  -2  -79.09   67.19
 -13   2   2   41.90   58.79
  13   2  -2   42.70   60.79
  13   2  -2  101.69   73.99
  12  -2  -2   15.50   59.39
 -12   2   2  157.08   46.80
  12   2  -2   91.29   34.70
  12   2  -2   93.89   54.69
 -12   2   2  103.39   65.79
  12   2  -2   20.60   56.99
  11  -2  -2  184.08   89.49
 -11  -2   2  299.07   61.89
  11   2  -2  249.08   68.89
  11   2  -2  209.08   53.19
  11   2  -2  110.79   38.00
 -11   2   2  191.88   48.50
  11   2  -2  179.88   44.60
  10  -2  -2  232.08   39.30
  10  -2  -2  290.37   66.49
 -10  -2   2  222.08   54.59
  10   2  -2  204.18   42.30
 -10   2   2  254.17   47.10
  10   2  -2  261.57   50.69
  10   2  -2  116.59   37.90
  10   2  -2  146.59   56.29
  -9  -2   2  109.19   46.80
   9  -2  -2   97.39   32.60
   9  -2  -2  203.28   53.69
   9   2  -2  151.98   54.39
   9   2  -2  145.59   39.40
  -9   2   2  188.08   37.90
   9   2  -2  125.49   34.60
   9   2  -2  106.69   35.30
  -8  -2   2   64.29   42.10
   8  -2  -2    8.00   41.80
   8  -2  -2  102.59   42.70
   8  -2  -2  -13.80   24.90
   8   2  -2   49.30   31.30
  -8   2   2   86.09   32.20
   8   2  -2   61.89   33.70
   8   2  -2   96.99   34.20
   8   2  -2  -27.20   33.10
   7  -2  -2  267.97   40.30
   7  -2  -2  416.06   56.49
  -7  -2   2  249.58   48.00
   7  -2  -2  217.08   51.79
   7   2  -2  314.17   68.29
  -7   2   2  316.47   36.60
   7   2  -2  385.86   47.80
   7   2  -2  285.77   51.99
   7   2  -2  337.27   41.20
   6  -2  -2   43.80   30.20
   6  -2  -2   58.79   22.70
   6  -2  -2  142.79   38.40
  -6  -2   2   98.59   31.80
   6   2  -2  132.49   39.70
   6   2  -2  101.19   26.70
   6   2  -2  101.39   28.40
  -6   2   2  111.59   23.60
   5  -2  -2  196.48   35.00
   5  -2  -2  240.98   32.60
  -5  -2   2  299.67   39.10
   5   2  -2  215.88   38.00
   5   2  -2  199.78   34.50
  -5   2   2  257.67   24.50
   5   2  -2  261.37   31.20
   4  -2  -2 1180.28   59.19
   4  -2  -2 1185.58   54.39
  -4  -2   2 1142.19   55.79
   4   2  -2 1159.98   56.59
   4   2  -2 1237.28   60.79
  -4   2   2 1112.19   35.40
   4   2  -2 1262.87   48.80
  -4   2   2 1113.19   36.40
   3  -2  -2 3560.64  101.49
   3  -2  -2 3559.44  105.49
  -3  -2   2 3581.94  101.29
   3   2  -2 3613.84   92.59
   3   2  -2 3664.13  104.79
   3   2  -2 3465.25  102.99
  -3   2   2 3702.03  106.29
   2  -2  -2 3825.42  104.39
   2  -2  -2 3981.30  105.39
  -2  -2   2 3840.12  102.09
  -2  -2   2 3665.93   91.89
   2   2  -2 3852.61   93.99
   2   2  -2 3799.92  105.99
  -2   2   2 3734.23  102.09
  -1  -2   2 1130.69   44.80
   1  -2  -2 1087.59   32.40
  -1  -2   2 1124.79   39.90
   1  -2  -2 1179.68   46.10
   1  -2  -2 1164.88   43.80
  -1  -2   2 1091.79   36.50
  -1   2   2 1152.08   33.90
   1   2  -2 1106.49   36.70
  -1   2   2 1131.29   45.10
   1   2  -2 1112.09   40.40
   1   2  -2 1131.89   45.10
  -1   2   2 1168.08   45.30
   0  -2   2 1973.20   49.80
   0  -2  -2 1963.00   54.19
   0  -2   2 1939.41   58.79
   0  -2  -2 1922.41   54.39
   0  -2  -2 1866.51   57.39
   0  -2  -2 1988.80   59.39
   0  -2   2 2019.00   57.39
   0   2  -2 2032.90   60.39
   0   2   2 1908.51   58.39
   0   2   2 1932.21   59.09
   0   2  -2 1899.81   49.40
   0   2   2 1921.61   55.49
   0   2   2 1850.71   52.89
   1  -2   2 2701.23   71.79
  -1  -2  -2 2830.02   75.69
  -1  -2  -2 2920.51   68.19
   1  -2   2 2716.83   80.59
   1  -2   2 2768.72   74.89
  -1   2  -2 2908.21   71.99
   1   2   2 2814.02   67.19
   1   2   2 2810.02   81.19
   1   2   2 2741.53   75.39
   1   2   2 2734.03   85.39
  -2  -2  -2  328.37   21.00
   2  -2   2  264.17   28.40
  -2  -2  -2  303.17   23.60
  -2  -2  -2  309.97   18.80
   2   2   2  315.57   31.10
   2   2   2  314.47   23.80
   2   2   2  294.97   32.50
   3  -2   2   24.30   18.70
   3  -2   2   28.80   14.90
  -3  -2  -2   32.10   22.40
  -3  -2  -2   42.30   12.00
   3  -2   2    4.60   16.50
   3   2   2   38.30   19.70
   3   2   2   35.50   13.40
   3   2   2   18.20   12.50
   4  -2   2  598.44   37.00
   4  -2   2  545.35   45.00
  -4  -2  -2  435.16   43.30
   4  -2   2  580.44   45.00
   4   2   2  485.95   30.80
   4   2   2  505.45   31.00
   4   2   2  539.05   46.70
   5  -2   2  815.42   57.39
   5  -2   2  869.11   47.70
  -5  -2  -2  940.31   59.49
   5  -2   2  886.51   60.89
   5   2   2  783.32   43.80
   5   2   2  911.51   63.49
   6  -2   2 1240.48   62.59
   6  -2   2 1197.68   79.59
  -6  -2  -2 1273.67   76.09
   6   2   2 1239.98   81.89
   6   2   2 1164.08   58.79
   7  -2   2  656.93   75.79
   7  -2   2  752.92   68.09
  -7  -2  -2  682.93   65.69
  -7   2  -2  821.62   59.99
   7   2   2  568.44   50.99
   7   2   2  605.64   73.79
  -8  -2  -2  996.30   78.59
   8  -2   2 1092.99   90.79
   8  -2   2 1079.69   83.19
   8   2   2 1150.18   68.69
   8   2   2 1036.80   87.69
   9  -2   2  203.78   61.79
   9  -2   2  171.18   57.09
  -9  -2  -2  128.69   49.50
   9   2   2  215.58   46.40
   9   2   2  216.58   58.29
  -9   2  -2  126.69   44.00
  10  -2   2  125.89   59.79
 -10  -2  -2   98.09   52.39
  10  -2   2  112.79   56.59
  10   2   2   41.40   49.60
 -10   2  -2  109.59   43.70
  10   2   2   26.20   41.40
 -11  -2  -2   85.49   56.89
  11  -2   2   79.69   63.09
  11   2   2   80.99   46.40
 -11   2  -2    5.20   46.10
  11   2   2   16.30   51.59
 -12  -2  -2  -12.60   60.09
  12  -2   2   -8.60   62.39
  12   2   2   19.90   56.09
 -12   2  -2   98.19   54.89
  12   2   2  -35.50   50.09
 -13  -3   2   -5.80   62.29
  13  -3  -2  175.38   74.19
 -13   3   2   44.40   59.99
  13   3  -2  102.79   71.89
  13   3  -2   92.69   82.19
  12  -3  -2  -65.69   56.19
 -12  -3   2   60.09   60.79
  12   3  -2  -32.10   24.90
 -12   3   2  -49.70   49.99
  12   3  -2   15.00   57.69
  12   3  -2  204.98   55.49
  12   3  -2   56.99   42.50
  11  -3  -2   -2.40   53.79
 -11  -3   2    6.50   49.90
  11   3  -2   38.30   35.20
 -11   3   2   45.90   56.19
  11   3  -2  -28.80   33.00
 -11   3   2   -3.90   31.10
  11   3  -2   48.00   38.60
  11   3  -2   49.00   54.59
 -10  -3   2   78.59   47.00
  10  -3  -2   64.29   29.90
  10  -3  -2   75.99   52.19
  10   3  -2   63.99   36.80
  10   3  -2   42.90   34.30
  10   3  -2  156.58   40.10
  10   3  -2  150.98   58.39
 -10   3   2   70.89   32.40
 -10   3   2  -23.20   41.70
   9  -3  -2  156.48   56.09
  -9  -3   2  147.19   50.79
   9  -3  -2  155.38   36.10
  -9   3   2  148.19   34.30
   9   3  -2  166.68   37.40
   9   3  -2   56.59   44.90
   9   3  -2  172.18   42.80
  -9   3   2  133.89   55.89
   9   3  -2  148.59   38.60
  -8  -3   2  147.19   48.90
   8  -3  -2  146.59   36.50
   8  -3  -2  153.18   47.90
  -8   3   2  184.58   32.60
  -8   3   2  100.69   52.29
   8   3  -2  139.99   36.50
   8   3  -2  283.97   46.40
   8   3  -2  216.68   52.19
   8   3  -2  235.18   40.00
   7  -3  -2  379.46   57.79
   7  -3  -2  289.27   41.20
  -7  -3   2  285.07   52.09
   7   3  -2  282.97   45.50
   7   3  -2  293.37   54.89
  -7   3   2  294.37   31.00
   7   3  -2  258.47   42.20
   7   3  -2  277.17   38.00
  -7   3   2  275.77   56.19
   6  -3  -2  295.97   39.40
   6  -3  -2  343.77   51.39
  -6  -3   2  351.16   49.20
   6   3  -2  333.47   43.70
  -6   3   2  367.36   27.90
  -6   3   2  333.37   50.99
   6   3  -2  374.36   38.40
   6   3  -2  418.76   49.99
   6   3  -2  412.66   54.49
  -5  -3   2 1199.18   65.59
   5  -3  -2 1128.79   58.59
   5  -3  -2 1273.37   68.49
   5   3  -2 1276.17   70.69
  -5   3   2  998.40   66.39
   5   3  -2 1118.29   61.29
   5   3  -2 1258.77   62.09
   5   3  -2 1180.78   49.90
   4  -3  -2  336.17   41.20
  -4  -3   2  406.76   42.40
   4  -3  -2  416.86   37.30
  -4   3   2  419.66   43.70
   4   3  -2  364.46   37.80
   4   3  -2  424.16   41.40
  -3  -3   2  704.73   32.80
   3  -3  -2  796.72   44.80
  -3  -3   2  860.01   47.90
   3  -3  -2  687.23   45.10
  -3   3   2  826.12   48.20
   3   3  -2  793.72   44.50
   3   3  -2  841.42   46.80
   3   3  -2  775.62   45.40
   3   3  -2  726.53   34.10
   2  -3  -2  233.18   30.60
  -2  -3   2  187.58   19.60
  -2  -3   2  176.98   27.50
   2  -3  -2  225.68   30.00
   2   3  -2  201.88   21.20
   2   3  -2  242.18   27.40
   2   3  -2  195.28   30.00
   2   3  -2  194.88   25.90
  -2   3   2  168.98   27.90
   1  -3  -2  175.48   17.90
  -1  -3   2  248.78   31.40
   1  -3  -2  259.87   30.60
  -1  -3   2  334.77   32.40
   1  -3  -2  198.38   27.10
   1   3  -2  254.37   32.10
   1   3  -2  239.38   26.00
  -1   3   2  192.58   30.00
   1   3  -2  243.88   25.60
   1   3  -2  225.58   24.20
  -1   3   2  227.68   27.70
   0  -3   2   53.89   21.50
   0  -3  -2   66.29   21.00
   0  -3   2  103.99   18.70
   0  -3  -2   75.29   19.20
   0  -3   2  114.89   27.40
   0  -3   2   73.89   21.40
   0   3  -2   93.89   20.80
   0   3   2  117.89   18.70
   0   3   2  132.59   22.20
   0   3   2  142.39   26.10
  -1  -3  -2 1636.04   46.40
  -1  -3  -2 1618.24   58.39
   1  -3   2 1721.43   61.89
   1  -3   2 1691.53   56.09
   1   3   2 1590.74   44.40
   1   3   2 1616.04   60.39
  -1   3  -2 1687.43   55.19
  -2  -3  -2 2476.45   76.49
  -2  -3  -2 2550.94   60.19
   2  -3   2 2540.65   71.09
  -2  -3  -2 2440.06   60.89
   2  -3   2 2524.15   84.59
  -2  -3  -2 2569.84   84.09
   2  -3   2 2594.44   72.99
   2   3   2 2608.84   77.29
   2   3   2 2596.04   82.49
  -2   3  -2 2587.84   77.49
   3  -3   2 1522.75   51.89
  -3  -3  -2 1480.45   42.60
  -3  -3  -2 1418.66   54.79
   3  -3   2 1498.05   49.00
  -3  -3  -2 1436.56   64.99
   3  -3   2 1558.04   67.69
  -3  -3  -2 1396.36   41.10
  -3   3  -2 1578.44   63.29
   3   3   2 1503.55   56.59
   3   3   2 1460.05   64.09
  -4  -3  -2  341.97   42.60
  -4  -3  -2  320.57   22.40
   4  -3   2  344.57   29.60
   4  -3   2  330.97   42.30
   4   3   2  433.66   48.80
   4   3   2  319.97   23.30
   4   3   2  329.57   35.00
   5  -3   2  155.18   26.00
   5  -3   2  264.77   42.20
  -5  -3  -2  209.48   40.90
   5   3   2  181.98   26.60
   5   3   2  224.28   25.40
   5   3   2  203.98   28.20
   6  -3   2  131.09   29.10
   6  -3   2   45.80   33.60
  -6  -3  -2   52.89   34.30
   6   3   2   78.39   24.30
   6   3   2   49.60   21.70
   6   3   2   62.59   23.30
   6   3   2   72.89   36.10
  -7  -3  -2  114.79   44.30
   7  -3   2  213.08   49.60
   7   3   2  169.18   31.30
   7   3   2  111.39   45.80
   7   3   2  136.19   30.90
  -8  -3  -2   16.60   36.60
   8  -3   2  -48.80   35.10
   8   3   2   77.09   48.40
   8   3   2   30.70   27.70
  -8   3  -2   52.09   31.10
   9  -3   2  136.69   58.39
  -9  -3  -2  118.79   51.79
   9   3   2  170.98   40.40
  -9   3  -2  236.78   48.20
  10  -3   2  -23.50   49.20
 -10  -3  -2   26.70   52.29
  10   3   2   46.40   50.39
 -10   3  -2   -7.20   37.70
  10   3   2  -27.40   31.40
 -11  -3  -2   35.10   55.19
  11  -3   2   25.10   63.09
 -11   3  -2  -56.99   37.80
  11   3   2   33.60   56.39
 -11   3  -2   33.20   61.29
  11   3   2   -4.80   40.30
 -12  -3  -2   95.99   66.39
  12  -3   2  166.18   75.69
  12   3   2   63.59   60.69
 -12   3  -2 -114.09   45.90
 -12   3  -2   80.79   52.29
 -13  -4   2   -1.70   60.59
  13  -4  -2  -56.09   67.19
  13   4  -2   -1.80   64.59
 -13   4   2  -97.79   50.49
 -12  -4   2 -111.79   52.09
  12  -4  -2    4.70   65.39
 -12   4   2   -6.80   54.09
  12   4  -2  -41.30   28.80
  12   4  -2  110.69   45.00
  12   4  -2   28.40   45.40
  12   4  -2  -31.10   46.80
  11  -4  -2  -22.30   55.59
 -11  -4   2  -10.20   50.99
  11   4  -2    0.50   41.20
  11   4  -2  -49.60   31.90
 -11   4   2    8.70   53.99
  11   4  -2  -51.19   47.60
  11   4  -2  104.39   41.10
  10  -4  -2   20.50   28.60
 -10  -4   2  -74.69   37.50
  10  -4  -2   37.00   75.09
 -10   4   2   43.20   54.09
  10   4  -2   41.50   31.50
  10   4  -2   18.30   33.40
  10   4  -2   59.39   47.80
  10   4  -2   38.40   32.00
   9  -4  -2  311.17   63.39
  -9  -4   2  179.88   54.49
   9  -4  -2  217.28   39.30
   9   4  -2  146.39   40.00
   9   4  -2  206.98   42.90
   9   4  -2  166.58   55.89
   9   4  -2  208.68   37.50
  -9   4   2  196.88   60.39
   8  -4  -2  336.67   61.59
   8  -4  -2  286.37   43.50
  -8  -4   2  185.88   52.29
   8   4  -2  281.27   37.60
   8   4  -2  244.98   57.99
  -8   4   2  290.37   64.59
   8   4  -2  441.56   55.59
   8   4  -2  207.58   43.10
   7  -4  -2  281.97   54.19
  -7  -4   2  314.47   55.19
   7  -4  -2  351.56   45.40
   7   4  -2  388.96   52.39
  -7   4   2  382.36   62.59
   7   4  -2  392.36   40.00
   7   4  -2  481.15   66.19
   7   4  -2  413.46   53.39
  -6  -4   2 1060.39   72.49
   6  -4  -2  978.70   61.59
   6  -4  -2 1134.29   76.19
   6   4  -2  933.01   64.49
  -6   4   2  949.51   75.89
   6   4  -2  957.60   64.99
   6   4  -2  975.10   48.70
   6   4  -2 1136.59   75.59
   5  -4  -2 1073.99   66.99
   5  -4  -2 1082.29   60.59
  -5  -4   2 1034.20   66.59
   5   4  -2 1146.69   64.19
   5   4  -2 1087.19   67.29
   5   4  -2 1022.30   43.20
   5   4  -2  934.71   62.39
  -5   4   2 1036.80   67.39
   4  -4  -2  467.45   45.70
   4  -4  -2  469.45   41.20
  -4  -4   2  450.25   46.40
   4   4  -2  460.65   41.20
   4   4  -2  520.65   45.70
   4   4  -2  493.85   44.10
   4   4  -2  430.86   28.80
  -4   4   2  455.95   46.40
   3  -4  -2 1122.99   54.59
  -3  -4   2  968.70   37.60
   3  -4  -2  997.90   56.99
  -3  -4   2  903.21   53.69
   3   4  -2  941.01   38.30
   3   4  -2  983.10   51.99
   3   4  -2  971.30   53.39
  -3   4   2  926.91   54.69
   3   4  -2 1089.99   56.39
  -2  -4   2  344.27   36.10
   2  -4  -2  373.36   40.90
   2  -4  -2  269.57   15.50
   2  -4  -2  289.27   17.90
   2  -4  -2  319.17   32.70
  -2  -4   2  303.67   35.50
   2   4  -2  308.27   29.70
   2   4  -2  241.98   22.20
  -2   4   2  287.87   35.70
   2   4  -2  291.87   24.10
   2   4  -2  252.47   29.70
  -1  -4   2  804.62   51.49
  -1  -4   2  829.02   43.40
   1  -4  -2  770.42   40.80
   1  -4  -2  755.12   33.50
   1  -4  -2  821.12   32.70
  -1   4   2  825.22   48.00
   1   4  -2  817.82   39.80
   0  -4   2  330.97   32.40
   0  -4  -2  286.27   27.80
   0  -4  -2  302.87   34.40
   0  -4   2  291.07   30.80
   0  -4   2  244.48   29.20
   0  -4  -2  305.07   31.00
   0   4  -2  271.77   29.00
   0   4   2  245.68   27.50
   0   4   2  237.88   32.50
  -1  -4  -2 2195.38   75.99
   1  -4   2 2189.78   67.69
  -1  -4  -2 2272.67   58.79
  -1  -4  -2 2240.38   75.09
   1  -4   2 2287.47   76.99
   1  -4   2 2223.78   73.19
  -1   4  -2 2227.58   70.39
   1   4   2 2219.88   75.99
   1   4   2 2143.19   57.19
   1   4   2 2071.89   73.69
  -2  -4  -2 2585.24   88.09
  -2  -4  -2 2581.54   83.49
   2  -4   2 2540.35   74.39
   2  -4   2 2438.16   87.59
   2  -4   2 2590.44   78.79
  -2   4  -2 2481.35   80.89
   2   4   2 2533.55   87.59
   3  -4   2  806.32   41.50
   3  -4   2  856.01   40.00
  -3  -4  -2  875.91   54.49
   3  -4   2  829.42   53.19
  -3  -4  -2  899.41   48.80
  -3   4  -2  816.82   50.29
   3   4   2  827.32   51.99
   3   4   2  878.81   47.60
  -4  -4  -2 1681.13   67.69
   4  -4   2 1622.34   58.09
   4  -4   2 1610.44   78.49
   4  -4   2 1538.45   56.89
  -4  -4  -2 1573.94   78.39
  -4   4  -2 1765.72   76.99
   4   4   2 1628.64   77.59
   4   4   2 1628.74   66.59
  -5  -4  -2  590.74   57.29
   5  -4   2  511.65   55.89
   5  -4   2  664.23   40.80
  -5  -4  -2  628.44   30.10
   5   4   2  527.55   52.19
   5   4   2  638.74   46.30
  -5   4  -2  650.53   57.89
   6  -4   2   28.00   21.80
   6  -4   2    9.10   33.70
  -6  -4  -2   43.90   34.70
   6   4   2   86.09   28.50
   6   4   2   54.99   25.70
   6   4   2   61.29   38.90
  -6   4  -2   81.09   38.70
   6   4   2   57.59   22.00
  -7  -4  -2   42.70   40.30
   7  -4   2   63.89   39.70
  -7   4  -2   48.50   40.90
   7   4   2  -23.30   21.00
   7   4   2   38.40   25.30
   7   4   2  -18.10   34.20
   7   4   2   36.00   21.20
  -8  -4  -2   82.09   41.80
   8  -4   2  100.09   49.99
   8   4   2   49.10   25.30
   8   4   2   65.59   24.80
  -8   4  -2   73.89   45.40
   8   4   2   18.20   39.50
  -8   4  -2   65.59   31.60
   9  -4   2   54.29   52.89
  -9  -4  -2   -8.80   45.80
  -9   4  -2   56.09   36.20
   9   4   2   52.59   48.50
   9   4   2   -2.20   23.60
  -9   4  -2   50.69   50.49
 -10  -4  -2  123.29   54.99
  10  -4   2  135.49   66.19
  10   4   2   52.69   47.80
 -10   4  -2   96.79   58.19
  10   4   2  116.09   34.90
 -10   4  -2   38.50   36.30
 -11  -4  -2    6.20   54.09
  11  -4   2   66.69   70.59
 -11   4  -2   96.19   44.40
  11   4   2   46.00   61.79
 -11   4  -2   55.49   60.59
 -12  -4  -2  -33.60   60.29
  12  -4   2   58.79   73.49
 -12   4  -2    1.10   62.09
  12   4   2   61.79   72.99
 -13  -5   2  -51.79   56.99
  13  -5  -2  110.39   83.39
  13   5  -2   32.00   65.09
  13   5  -2  107.39   80.89
 -13   5   2  198.58   81.39
  12  -5  -2  -27.30   59.99
 -12  -5   2  -34.80   53.19
  12   5  -2  -52.89   54.29
  12   5  -2   91.19   42.20
 -12   5   2   36.60   62.09
  12   5  -2   42.00   53.29
  11  -5  -2   69.69   67.49
 -11  -5   2   55.79   56.69
  11   5  -2   75.49   44.70
  11   5  -2   52.19   61.49
 -11   5   2   57.39   65.09
  11   5  -2  106.09   36.90
  11   5  -2  -17.80   84.09
  10  -5  -2   47.20   28.50
  10  -5  -2   90.79   57.49
 -10  -5   2   11.60   50.39
  10   5  -2   35.30   27.10
  10   5  -2  106.39   43.40
  10   5  -2  -28.10   43.00
  10   5  -2  -27.10   32.00
 -10   5   2   87.49   57.19
   9  -5  -2   57.29   49.99
  -9  -5   2  105.29   49.00
   9   5  -2   50.39   37.40
   9   5  -2   96.89   26.70
  -8  -5   2   72.09   43.60
   8  -5  -2   -1.20   26.30
   8  -5  -2   26.30   42.90
   8   5  -2   -2.20   28.90
   8   5  -2   23.00   21.80
  -8   5   2    3.50   45.10
   8   5  -2  -52.19   48.50
   8   5  -2  -10.30   37.30
  -7  -5   2   53.99   42.70
   7  -5  -2  131.89   47.50
   7  -5  -2   46.50   31.30
   7   5  -2   44.80   21.90
   7   5  -2  110.49   38.60
  -7   5   2  128.49   49.50
   7   5  -2   44.00   36.40
   7   5  -2   90.69   43.80
  -6  -5   2  -15.60   32.90
   6  -5  -2   65.99   27.80
   6  -5  -2   41.80   32.80
  -6   5   2   40.50   35.60
   6   5  -2   40.90   19.10
   6   5  -2   58.49   31.70
   6   5  -2   34.60   28.50
   6   5  -2    3.80   31.60
  -5  -5   2  288.67   47.60
   5  -5  -2  215.28   37.70
   5  -5  -2  221.18   43.00
   5   5  -2  202.38   43.40
   5   5  -2  197.68   22.30
  -5   5   2  228.08   45.90
   5   5  -2  229.78   41.20
   4  -5  -2  563.54   50.49
  -4  -5   2  480.45   30.90
  -4  -5   2  533.55   50.99
   4  -5  -2  471.85   44.90
   4   5  -2  532.05   29.50
   4   5  -2  553.14   48.20
   4   5  -2  540.75   47.80
  -4   5   2  514.05   51.79
  -3  -5   2  266.87   40.80
   3  -5  -2  350.56   43.60
   3  -5  -2  277.97   37.00
   3   5  -2  263.07   24.70
   3   5  -2  227.08   22.10
   3   5  -2  277.07   36.40
  -3   5   2  275.47   41.30
   3   5  -2  269.77   38.50
  -2  -5   2  515.15   44.20
   2  -5  -2  601.84   26.00
   2  -5  -2  599.84   27.80
   2  -5  -2  604.64   44.90
   2  -5  -2  566.84   44.20
  -2  -5   2  556.84   45.10
   2   5  -2  537.05   40.30
   2   5  -2  603.94   37.30
  -2   5   2  493.25   45.90
   1  -5  -2 1825.12   59.59
  -1  -5   2 1855.01   70.89
   1  -5  -2 1835.52   68.19
  -1  -5   2 1913.31   63.59
   1  -5  -2 1773.12   73.39
  -1  -5   2 1795.12   74.19
  -1   5   2 1983.60   77.09
   1   5  -2 1923.41   67.59
   0  -5  -2  170.18   30.50
   0  -5  -2  198.58   26.30
   0  -5   2  135.19   25.80
   0  -5   2  162.68   29.50
   0  -5  -2  147.79   24.70
   0  -5   2  178.58   26.80
   0   5   2  195.88   32.70
   0   5  -2  180.98   27.80
  -1  -5  -2  611.14   43.90
   1  -5   2  675.73   43.40
  -1  -5  -2  612.14   29.80
   1  -5   2  648.44   37.20
  -1  -5  -2  626.24   42.30
   1  -5   2  633.44   42.00
  -1   5  -2  612.24   41.40
   1   5   2  598.74   28.20
   1   5   2  561.04   41.40
   1   5   2  608.24   44.50
  -2  -5  -2  506.35   43.40
   2  -5   2  430.26   37.10
   2  -5   2  456.45   41.00
   2  -5   2  461.65   32.20
  -2  -5  -2  481.45   41.10
  -2   5  -2  437.66   40.00
   2   5   2  438.56   37.70
   2   5   2  459.45   41.30
  -3  -5  -2  806.92   55.99
  -3  -5  -2  856.71   50.99
   3  -5   2  814.22   40.50
   3  -5   2  756.42   53.99
   3  -5   2  794.52   45.70
  -3   5  -2  741.43   50.69
   3   5   2  885.41   55.29
   3   5   2  809.32   48.40
   4  -5   2  200.68   25.90
  -4  -5  -2  200.58   31.50
   4   5   2  183.38   50.39
  -4   5  -2  194.38   38.80
   4   5   2  200.68   33.70
  -5  -5  -2  114.89   41.00
   5  -5   2   66.79   34.30
   5  -5   2  106.39   23.60
   5  -5   2   56.79   21.50
   5   5   2   79.99   28.90
  -5   5  -2   71.29   37.10
   5   5   2   63.39   33.10
   6  -5   2  139.49   28.70
  -6  -5  -2   87.59   43.10
   6  -5   2   44.60   38.10
  -6   5  -2   53.49   41.60
   6   5   2   61.29   36.40
   6   5   2   74.89   31.90
   6   5   2   81.29   29.90
   7  -5   2  187.68   52.49
  -7  -5  -2  127.09   46.30
   7  -5   2  146.49   29.50
   7   5   2  221.18   39.40
  -7   5  -2  115.29   50.19
   7   5   2  268.37   41.90
   7   5   2  227.48   52.29
  -8  -5  -2  -21.90   37.30
   8  -5   2   95.29   50.29
  -8   5  -2   23.50   44.30
   8   5   2   23.10   26.60
   8   5   2    4.50   28.70
  -8   5  -2    7.50   25.10
   8   5   2   73.09   46.70
  -9  -5  -2  170.28   88.59
   9   5   2   68.09   29.80
  -9   5  -2  126.49   38.40
   9   5   2   39.90   44.60
  -9   5  -2   96.99   60.79
 -10  -5  -2   -9.10   48.00
  10  -5   2  -37.40   56.19
 -10   5  -2   32.80   54.19
  10   5   2   29.10   49.30
 -10   5  -2   36.50   45.00
 -11  -5  -2   16.70   56.89
  11  -5   2 -139.79   53.89
  11   5   2   71.59   57.39
 -11   5  -2    9.90   56.89
 -12  -5  -2  -18.90   55.79
  12  -5   2    1.10   73.79
 -12   5  -2  149.19   77.99
  12   5   2    5.20   56.39
  12  -6  -2   20.60   71.79
 -12  -6   2    7.40   58.79
  12   6  -2   49.50   65.79
  12   6  -2  -16.20   55.19
 -12   6   2  -69.99   48.30
  12   6  -2  103.49   46.50
  11  -6  -2   20.20   28.60
 -11  -6   2  114.49   64.49
  11  -6  -2  141.19   70.69
  11   6  -2   45.20   43.70
  11   6  -2    0.60   47.00
 -11   6   2  112.09   62.99
  11   6  -2  101.59   52.89
  10  -6  -2  185.98   40.10
  10  -6  -2  174.68   69.19
 -10  -6   2  162.58   57.79
 -10   6   2  210.08   66.89
  10   6  -2  126.29   50.39
  10   6  -2  148.59   63.19
  10   6  -2  201.58   53.49
   9  -6  -2   25.80   30.90
  -9  -6   2   36.70   47.50
   9   6  -2   35.90   37.70
   9   6  -2   18.90   42.30
   9   6  -2   27.40   38.50
  -9   6   2  -21.90   44.40
   9   6  -2   21.40   21.30
   8  -6  -2  127.29   50.79
  -8  -6   2   80.99   47.90
   8  -6  -2  111.89   35.80
   8   6  -2  118.19   44.90
   8   6  -2   60.99   45.70
   8   6  -2   64.49   39.80
   8   6  -2  125.19   22.50
  -8   6   2  108.29   51.29
  -7  -6   2   11.80   41.10
   7  -6  -2   84.69   43.70
   7  -6  -2  -14.50   26.10
   7   6  -2   19.00   41.20
   7   6  -2  -16.90   28.50
   7   6  -2   -9.70   30.30
  -7   6   2   36.40   44.20
  -6  -6   2  146.99   46.30
   6  -6  -2  120.19   36.10
   6  -6  -2  145.89   45.60
   6   6  -2  207.68   44.30
  -6   6   2   68.49   44.10
   6   6  -2  262.97   50.39
   5  -6  -2   17.90   25.90
   5  -6  -2   39.00   33.30
  -5  -6   2    8.80   30.70
   5   6  -2   42.90   12.50
   5   6  -2   55.09   31.70
  -5   6   2    9.80   31.70
   5   6  -2   16.70   13.80
   5   6  -2   -6.20   24.20
   5   6  -2   43.60   31.90
   4  -6  -2   93.39   29.80
   4   6  -2  177.78   36.90
   4   6  -2  134.19   32.70
   4   6  -2  116.19   18.30
   4   6  -2  100.89   15.20
   4   6  -2   95.89   31.80
  -3  -6   2 3240.58  114.79
   3  -6  -2 3287.07  114.29
   3  -6  -2 3320.07  115.69
  -3  -6   2 3310.47  118.09
   3   6  -2 3171.48   85.39
   3   6  -2 3144.09  108.59
  -3   6   2 3308.87  118.19
  -2  -6   2  270.67   40.50
   2  -6  -2  239.78   36.30
   2  -6  -2  281.87   27.00
   2  -6  -2  304.07   39.50
  -2  -6   2  237.48   36.50
   2   6  -2  201.58   32.70
  -2   6   2  226.08   41.10
   2   6  -2  239.18   27.80
   1  -6  -2  726.03   40.00
   1  -6  -2  759.82   46.40
  -1  -6   2  695.33   49.20
   1  -6  -2  688.83   51.29
  -1  -6   2  750.52   42.20
  -1  -6   2  638.14   50.69
   1   6  -2  671.93   46.20
  -1   6   2  796.32   54.99
   0  -6  -2  598.74   41.80
   0  -6  -2  608.44   48.10
   0  -6   2  585.54   47.40
   0  -6   2  589.04   42.60
   0  -6  -2  552.64   37.20
   0  -6   2  521.55   39.20
   0   6   2  586.84   48.70
   0   6  -2  570.24   43.80
   1  -6   2  332.47   37.60
  -1  -6  -2  377.96   42.00
   1  -6   2  382.26   37.60
   1  -6   2  356.16   33.70
  -1  -6  -2  381.26   42.40
  -1  -6  -2  366.06   27.30
  -1   6  -2  414.36   43.30
   1   6   2  431.86   49.00
   1   6   2  323.67   39.00
   2  -6   2  247.98   30.30
   2  -6   2  221.18   36.80
  -2  -6  -2  200.68   35.30
   2  -6   2  231.18   35.40
  -2  -6  -2  269.27   39.20
   2   6   2  227.98   39.80
   2   6   2  280.27   39.40
  -2   6  -2  196.28   34.90
   3  -6   2  160.38   29.80
   3  -6   2  146.19   34.80
  -3  -6  -2  150.58   35.30
  -3  -6  -2  188.38   34.40
   3  -6   2  121.49   23.30
  -3   6  -2  171.28   36.80
   3   6   2  122.59   33.90
  -4  -6  -2  147.89   33.50
   4  -6   2  199.98   31.90
   4  -6   2  232.88   28.40
   4  -6   2  213.38   43.00
  -4  -6  -2  183.38   41.60
   4   6   2  191.18   40.40
  -4   6  -2  137.69   37.60
   4   6   2  223.68   37.10
  -5  -6  -2  419.76   57.49
   5  -6   2  428.96   41.80
   5  -6   2  417.86   57.19
  -5  -6  -2  424.96   51.59
   5  -6   2  439.86   35.50
   5   6   2  443.86   49.40
   5   6   2  434.26   58.49
  -5   6  -2  391.16   56.69
   6  -6   2  125.69   27.30
   6  -6   2  145.49   30.20
   6  -6   2   68.19   41.40
  -6  -6  -2   83.59   43.20
  -6   6  -2   66.39   43.50
   6   6   2  136.99   36.80
   6   6   2   80.29   38.60
   7  -6   2  302.77   34.60
   7  -6   2  207.08   57.09
  -7  -6  -2  173.38   52.59
   7   6   2  198.68   40.80
  -7   6  -2  135.19   50.19
   7   6   2  205.08   40.20
   7   6   2  220.28   53.59
   8  -6   2  325.67   68.39
  -8  -6  -2  286.97   65.69
  -8   6  -2  263.17   63.79
   8   6   2  199.08   54.99
   8   6   2  157.48   60.09
   8   6   2  292.67   48.00
  -9  -6  -2  108.69   55.39
   9  -6   2  123.59   62.39
   9   6   2   16.90   46.20
  -9   6  -2  147.39   59.79
   9   6   2  121.39   38.60
   9   6   2  148.29   51.69
  -9   6  -2   96.69   35.50
  10  -6   2  -39.20   58.49
 -10  -6  -2   37.10   50.69
  10   6   2   22.50   29.60
  10   6   2   32.80   34.00
 -10   6  -2   70.29   33.10
  10   6   2   41.90   50.79
 -10   6  -2   13.70   52.69
 -11  -6  -2   62.39   62.39
  11  -6   2    1.60   66.89
  11   6   2  -80.59   45.20
 -11   6  -2   65.89   61.59
  12  -6   2   24.40   70.89
 -12  -6  -2   72.79   60.69
  12   6   2  -38.30   56.09
  12  -7  -2  -22.10   66.99
 -12  -7   2   26.60   62.39
  12   7  -2   27.20   51.89
  12   7  -2   97.29  106.59
 -11  -7   2   13.80   56.99
  11  -7  -2   77.09   34.20
  11  -7  -2  -76.89   52.89
  11   7  -2   -9.40   52.09
  11   7  -2    5.10   37.50
 -11   7   2  -36.50   56.19
  10  -7  -2   74.69   33.20
 -10  -7   2    7.00   47.00
  10  -7  -2    2.60   52.39
 -10   7   2   32.40   55.79
  10   7  -2   -5.10   37.30
  10   7  -2   24.80   56.69
  10   7  -2   71.69   52.89
  -9  -7   2   71.89   51.19
   9  -7  -2  100.09   34.60
   9  -7  -2   47.80   55.49
   9   7  -2   21.00   37.70
  -9   7   2   95.19   59.59
   9   7  -2  173.08   54.29
   9   7  -2    3.10   49.00
   8  -7  -2   25.40   30.50
  -8  -7   2  -14.70   40.00
   8  -7  -2   31.70   45.30
   8   7  -2   -8.10   38.60
  -8   7   2    9.10   45.80
   8   7  -2   -2.80   33.10
   8   7  -2   49.10   37.90
  -7  -7   2   93.29   47.30
   7  -7  -2   12.50   41.30
   7  -7  -2   34.90   31.50
   7   7  -2   76.79   41.70
   7   7  -2   73.19   32.70
   7   7  -2   76.49   44.20
  -7   7   2   56.39   45.50
   6  -7  -2   70.69   41.30
  -6  -7   2   18.70   40.00
   6  -7  -2  111.89   38.30
   6   7  -2   16.20   30.80
   6   7  -2   27.00   31.40
  -6   7   2   55.99   42.50
   6   7  -2   13.90   35.10
   5  -7  -2   78.49   33.70
   5  -7  -2   96.29   39.30
  -5  -7   2   70.79   38.40
   5   7  -2   80.19   33.00
  -5   7   2   40.60   38.40
   5   7  -2   80.69   37.30
   5   7  -2   48.20   33.30
   4  -7  -2   31.70   28.40
   4  -7  -2   48.50   31.40
  -4  -7   2   84.49   37.20
   4   7  -2   44.90   30.10
  -4   7   2   47.80   37.50
   4   7  -2   21.30   12.70
   4   7  -2   44.20   27.90
   4   7  -2   22.30   15.50
  -3  -7   2   21.40   25.00
   3  -7  -2  -10.30   10.60
   3  -7  -2  -12.00   21.40
   3  -7  -2   12.50   13.70
   3  -7  -2    1.70   24.10
   3   7  -2    9.00   23.40
   3   7  -2    0.50   15.30
   2  -7  -2  240.28   38.50
   2  -7  -2  252.17   29.40
   2  -7  -2  171.18   33.60
  -2  -7   2  284.07   44.40
  -2  -7   2  229.98   43.10
   2   7  -2  208.48   27.80
  -2   7   2  254.97   45.70
   2   7  -2  222.98   37.20
   1  -7  -2  361.26   35.70
  -1  -7   2  432.56   47.60
  -1  -7   2  438.36   47.50
   1  -7  -2  449.16   53.19
  -1  -7   2  327.47   34.50
   1  -7  -2  354.86   39.50
   1   7  -2  396.36   45.70
  -1   7   2  470.35   56.39
   0  -7   2   19.40   19.30
   0  -7  -2    2.70   17.70
   0  -7   2  -20.90   17.00
   0  -7  -2   -1.70   19.00
   0  -7   2    4.40   21.80
   0  -7  -2  -14.10   19.20
   0   7  -2  -26.20   23.00
   0   7   2   20.60   27.80
   1  -7   2  285.77   40.30
   1  -7   2  252.47   34.50
   1  -7   2  217.98   38.10
  -1  -7  -2  242.58   44.70
  -1  -7  -2  211.28   26.20
  -1  -7  -2  265.77   40.70
   1   7   2  198.08   38.80
  -1   7  -2  259.77   40.60
   2  -7   2   42.50   20.80
  -2  -7  -2   26.00   12.30
   2  -7   2   81.99   28.40
  -2  -7  -2   47.20   27.50
   2  -7   2   66.19   27.80
  -2  -7  -2   25.00   27.20
  -2   7  -2   39.80   30.30
   2   7   2   63.09   31.40
   2   7   2   38.60   12.50
   2   7   2   34.90   21.10
  -3  -7  -2  300.07   47.40
   3  -7   2  200.58   42.50
   3  -7   2  305.87   41.70
  -3  -7  -2  307.77   42.30
   3  -7   2  314.57   32.90
  -3   7  -2  302.47   46.60
   3   7   2  325.97   47.60
   3   7   2  286.77   41.90
  -4  -7  -2  117.79   33.30
   4  -7   2  153.78   41.40
   4  -7   2  182.98   35.30
  -4  -7  -2  131.39   44.20
   4  -7   2  165.38   26.80
  -4   7  -2  156.88   43.10
   4   7   2   73.89   32.50
   4   7   2  167.48   41.20
  -5  -7  -2   38.00   40.60
   5  -7   2   39.10   26.40
   5  -7   2   80.99   23.60
  -5  -7  -2  107.29   35.30
   5  -7   2   60.49   41.80
   5   7   2   16.40   28.40
  -5   7  -2   45.30   38.80
   5   7   2  171.98   45.20
   6  -7   2  -11.90   20.50
  -6  -7  -2   -3.70   40.20
   6  -7   2  -44.90   30.20
   6  -7   2   -6.40   18.00
   6   7   2   52.39   32.50
  -6   7  -2  -35.10   33.80
   6   7   2    7.90   33.70
   7  -7   2  166.48   55.29
   7  -7   2  206.68   28.80
   7  -7   2  133.99   31.60
  -7  -7  -2   87.79   49.20
   7   7   2   89.19   33.70
   7   7   2   39.50   41.60
  -7   7  -2  117.99   51.99
   7   7   2  109.59   36.90
   8  -7   2   55.39   52.89
  -8  -7  -2  -33.90   47.70
   8   7   2  -41.60   34.30
   8   7   2   17.00   29.70
   8   7   2  -46.90   25.10
  -8   7  -2   47.00   49.60
   9  -7   2   42.10   57.29
  -9  -7  -2   31.70   48.60
   9   7   2  -35.20   32.90
  -9   7  -2   78.09   54.99
   9   7   2  -37.40   29.30
   9   7   2  147.79   63.59
 -10  -7  -2    2.20   50.79
  10  -7   2   44.50   64.09
  10   7   2  -62.19   43.40
  10   7   2   17.70   31.50
 -10   7  -2  -21.40   54.39
  10   7   2  -19.90   33.30
  11  -7   2  128.69   77.29
 -11  -7  -2   63.59   60.39
  11   7   2   -3.60   56.09
 -11   7  -2   -4.70   63.59
  11   7   2  100.09   45.90
 -12  -8   2  -64.09   57.29
  12   8  -2   20.20   47.00
 -12   8   2   85.89   69.39
  12   8  -2  -53.09   57.09
  11  -8  -2  -27.20   27.40
  11  -8  -2  -41.50   60.59
 -11  -8   2  -73.69   51.89
  11   8  -2  -60.69   55.69
  11   8  -2   15.70   44.50
 -11   8   2    0.70   58.59
  10  -8  -2   73.29   35.40
 -10  -8   2  154.58   65.89
  10  -8  -2   95.09   62.69
  10   8  -2   87.49   47.70
 -10   8   2   -7.90   52.29
  10   8  -2   18.80   54.39
  -9  -8   2   41.90   50.09
   9  -8  -2  195.48   65.29
   9  -8  -2   33.10   34.40
   9   8  -2   90.39   47.90
   9   8  -2  108.59   57.29
   9   8  -2  140.29   63.69
  -9   8   2   23.80   52.49
   8  -8  -2  235.88   46.90
   8  -8  -2  219.98   60.79
  -8  -8   2  155.58   61.59
   8   8  -2  273.87  102.29
   8   8  -2  159.28   51.99
   8   8  -2  239.18   69.89
  -8   8   2   97.69   91.69
   7  -8  -2   -5.80   38.70
  -7  -8   2   17.30   41.90
   7  -8  -2   -6.40   29.10
   7   8  -2   -4.90   28.60
  -7   8   2   10.50   44.20
   7   8  -2   63.89   46.30
   6  -8  -2  397.86   57.59
   6  -8  -2  436.06   68.69
  -6  -8   2  373.86   66.59
   6   8  -2  435.16   61.69
   6   8  -2  369.66   69.39
   6   8  -2  361.76   60.69
  -6   8   2  378.46   69.99
   5  -8  -2  801.32   71.49
   5  -8  -2  607.14   62.99
  -5  -8   2  561.24   71.59
   5   8  -2  602.24   62.49
   5   8  -2  684.33   69.29
   5   8  -2  772.02   71.29
  -5   8   2  554.04   72.99
   4  -8  -2  153.08   41.50
   4  -8  -2  176.88   42.70
  -4  -8   2  151.28   47.10
   4   8  -2  144.59   40.20
  -4   8   2  207.58   50.79
   4   8  -2  154.48   22.30
  -3  -8   2  497.45   60.39
  -3  -8   2  452.85   62.29
   3  -8  -2  439.76   55.59
   3  -8  -2  436.66   53.89
   3  -8  -2  420.76   31.50
  -3   8   2  363.16   57.09
   3   8  -2  488.75   35.90
   3   8  -2  444.76   53.59
   2  -8  -2  299.17   43.80
   2  -8  -2  308.57   33.70
  -2  -8   2  192.98   40.30
   2  -8  -2  280.07   47.60
  -2   8   2  288.27   50.89
   2   8  -2  193.28   39.00
  -1  -8   2  443.66   39.30
  -1  -8   2  454.05   53.99
  -1  -8   2  475.95   53.29
   1  -8  -2  508.65   64.19
   1  -8  -2  386.26   40.40
   1  -8  -2  444.46   42.20
   1   8  -2  445.66   50.49
  -1   8   2  380.36   57.69
   0  -8  -2   51.69   26.10
   0  -8   2   36.90   26.30
   0  -8   2   26.40   27.10
   0  -8  -2   45.90   31.00
   0  -8  -2   82.49   25.50
   0  -8   2   18.30   21.40
   0   8  -2   56.99   29.30
   0   8   2   35.60   34.20
  -1  -8  -2  512.35   54.89
  -1  -8  -2  490.35   58.59
   1  -8   2  484.35   45.90
   1  -8   2  428.86   48.30
   1  -8   2  407.76   42.90
  -1  -8  -2  421.46   33.10
   1   8   2  536.95   60.99
  -1   8  -2  524.15   52.39
  -2  -8  -2  363.86   54.09
   2  -8   2  415.46   53.49
  -2  -8  -2  369.66   50.49
   2  -8   2  389.36   38.20
  -2  -8  -2  368.66   25.80
   2  -8   2  428.46   49.10
  -2   8  -2  396.86   54.29
   2   8   2  466.95   59.09
   3  -8   2  407.06   57.09
  -3  -8  -2  408.76   52.69
   3  -8   2  356.46   36.50
   3  -8   2  394.96   51.19
  -3  -8  -2  353.96   54.99
   3   8   2  484.35   51.89
   3   8   2  353.26   52.99
  -3   8  -2  443.66   59.39
  -4  -8  -2  108.89   37.60
   4  -8   2  121.39   26.80
  -4  -8  -2  134.39   45.90
   4  -8   2  129.49   35.60
   4  -8   2   76.79   38.30
  -4   8  -2  211.08   48.90
   4   8   2  110.59   34.30
   4   8   2   94.89   40.10
   5  -8   2  463.75   36.20
   5  -8   2  360.36   49.90
  -5  -8  -2  332.37   49.80
  -5  -8  -2  331.77   62.59
   5  -8   2  320.17   60.09
   5   8   2  362.96   59.09
   5   8   2  413.86   54.49
  -5   8  -2  397.96   63.99
   6  -8   2   93.89   46.10
   6  -8   2  189.58   27.30
   6  -8   2   86.09   33.70
  -6  -8  -2   59.09   31.10
  -6  -8  -2   81.09   47.20
   6   8   2  126.49   47.70
   6   8   2   68.49   34.20
  -6   8  -2   64.79   45.80
   7  -8   2   82.29   45.10
  -7  -8  -2   42.20   46.50
   7  -8   2   23.50   20.30
   7  -8   2   42.90   29.10
   7   8   2   43.60   41.80
   7   8   2   24.30   32.90
  -7   8  -2  -29.30   39.90
   7   8   2   47.10   36.10
   8  -8   2   -7.60   23.10
   8  -8   2  -30.70   40.90
  -8  -8  -2    4.10   45.90
   8   8   2   72.09   39.10
   8   8   2   48.80   37.10
   8   8   2   -0.10   43.30
   9  -8   2   91.59   65.89
  -9  -8  -2  119.59   58.79
   9   8   2  155.48   49.10
   9   8   2   74.69   56.09
  -9   8  -2   62.29   57.79
   9   8   2  103.59   43.40
 -10  -8  -2   57.99   58.69
  10  -8   2  -38.30   60.19
 -10   8  -2  156.88   68.99
  10   8   2   59.29   46.00
  10   8   2   46.20   34.40
  10   8   2  -53.39   45.10
  11  -8   2    3.00   70.19
 -11  -8  -2  -62.59   46.60
  11   8   2   33.90   47.00
  11   8   2   62.59   52.79
 -11   8  -2  -60.49   53.19
 -11  -9   2  -59.99   55.59
  11  -9  -2  -42.10   26.70
  11  -9  -2  -47.50   65.79
 -11   9   2   16.10   63.09
  11   9  -2   33.90   48.50
  11   9  -2   43.60   65.79
 -10  -9   2  130.79   67.49
  10  -9  -2  -30.60   56.09
  10  -9  -2   18.00   33.20
 -10   9   2  120.19   69.59
  10   9  -2   23.80   40.40
  10   9  -2   61.89   65.69
  -9  -9   2  -10.30   50.89
   9  -9  -2  -41.40   43.20
   9  -9  -2  -23.90   29.90
   9   9  -2   16.80   42.00
   9   9  -2   -2.60   47.20
  -9   9   2  -58.09   46.00
   8  -9  -2  -14.30   39.70
  -8  -9   2   21.30   47.70
   8  -9  -2    3.20   32.10
  -8   9   2  -66.29   40.60
   8   9  -2   53.99   47.00
   8   9  -2   25.80   41.10
   8   9  -2    2.20   45.80
   7  -9  -2   33.20   35.20
  -7  -9   2   83.39   50.09
   7  -9  -2   85.29   45.80
   7   9  -2   88.69   47.30
   7   9  -2  130.99   50.49
  -7   9   2  136.69   57.59
   7   9  -2  106.39   45.60
   6  -9  -2  337.87   64.39
  -6  -9   2  280.47   66.29
   6  -9  -2  269.37   53.89
  -6   9   2  262.57   64.19
   6   9  -2  319.47   52.59
   6   9  -2  319.97   59.39
   6   9  -2  243.48   52.69
   5  -9  -2   84.49   40.10
  -5  -9   2   20.10   45.60
   5  -9  -2   72.59   41.30
  -5   9   2   14.80   45.90
   5   9  -2   26.80   34.90
   5   9  -2   85.29   45.90
  -4  -9   2  200.98   51.89
  -4  -9   2  155.68   46.00
   4  -9  -2  118.29   40.90
   4  -9  -2  159.78   42.70
  -4   9   2   31.70   45.20
   4   9  -2   87.09   42.00
   4   9  -2  149.19   27.90
   3  -9  -2   18.80   31.90
  -3  -9   2  154.68   46.30
   3  -9  -2   68.39   34.70
   3  -9  -2   82.99   24.20
  -3  -9   2   60.49   35.30
  -3   9   2   18.00   42.50
   3   9  -2   94.79   24.90
   3   9  -2   74.69   35.30
  -2  -9   2   74.69   37.90
   2  -9  -2   37.90   31.10
   2  -9  -2    2.00   24.50
  -2  -9   2  -50.19   32.60
  -2   9   2  104.89   44.70
   2   9  -2   56.19   33.40
   1  -9  -2  238.48   41.30
   1  -9  -2  130.39   39.30
   1  -9  -2  239.48   39.20
  -1  -9   2  126.79   39.30
  -1  -9   2  281.57   40.50
  -1  -9   2  171.38   43.40
  -1   9   2  150.78   44.60
   1   9  -2  143.99   41.40
   0  -9   2   10.90   30.70
   0  -9   2   50.39   30.70
   0  -9   2  -24.70   21.20
   0  -9  -2    4.70   21.90
   0  -9  -2   40.00   30.50
   0  -9  -2   14.50   26.60
   0   9   2   34.10   33.90
   1  -9   2  321.37   45.00
   1  -9   2  352.56   64.49
   1  -9   2  173.58   71.49
  -1  -9  -2  324.77   36.10
  -1  -9  -2  296.57   51.99
   1   9   2  320.77   52.79
  -1   9  -2  289.27   60.39
  -2  -9  -2   27.30   34.40
   2  -9   2   95.39   28.80
   2  -9   2  144.89   38.50
  -2  -9  -2   83.59   20.10
   2  -9   2   70.79   35.10
  -2  -9  -2   53.89   37.50
   2   9   2   43.30   37.30
  -2   9  -2   99.79   44.80
   3  -9   2  188.88   45.40
   3  -9   2  146.59   38.80
   3  -9   2  179.68   31.40
  -3  -9  -2  156.98   44.30
  -3  -9  -2  196.18   49.80
   3   9   2  108.29   41.30
   3   9   2  121.49   33.70
  -3   9  -2  105.79   47.70
  -4  -9  -2    5.30   37.30
   4  -9   2   17.70   21.70
   4  -9   2   16.20   33.10
   4  -9   2    4.80   29.30
  -4  -9  -2  -25.50   29.00
   4   9   2    6.50   33.90
   4   9   2   -9.80   28.80
  -4   9  -2  106.09   48.30
   5  -9   2   52.09   31.70
  -5  -9  -2    5.30   37.50
   5  -9   2   80.39   43.80
  -5  -9  -2   17.20   33.50
   5  -9   2   28.10   20.70
   5   9   2   20.20   39.30
  -5   9  -2   11.00   41.60
   6  -9   2   96.39   35.70
  -6  -9  -2   91.89   50.89
  -6  -9  -2   99.49   40.50
   6  -9   2   72.69   46.20
   6  -9   2  129.39   25.60
   6   9   2  142.99   42.40
   6   9   2  104.59   48.70
  -6   9  -2  115.79   50.69
  -7  -9  -2   32.60   46.20
   7  -9   2   46.50   45.00
   7  -9   2  -26.40   23.90
   7   9   2   -0.60   41.50
   7   9   2  -51.09   28.80
   7   9   2   29.60   39.40
  -7   9  -2  -26.60   46.80
  -8  -9  -2  -24.90   44.60
   8  -9   2   20.60   28.00
   8  -9   2  -60.29   45.80
  -8   9  -2   35.00   52.99
   8   9   2   77.59   44.40
   8   9   2   17.70   43.80
   8   9   2    8.30   36.50
   9  -9   2   20.30   64.59
  -9  -9  -2   45.30   53.09
   9   9   2  118.79   53.79
   9   9   2   36.30   38.00
   9   9   2    3.80   49.60
  -9   9  -2   46.90   56.69
  10  -9   2   72.09   71.49
 -10  -9  -2  129.59   67.09
  10   9   2   10.90   40.20
  10   9   2  -64.39   47.80
 -10   9  -2   22.30   61.49
  10   9   2   -3.00   46.50
  11  -9   2 -186.98   62.09
 -11  -9  -2   76.79   99.99
  11   9   2   19.20   56.09
  11   9   2  -20.50   36.80
 -11   9  -2  101.99   77.69
 -11 -10   2  -15.10   61.59
  11 -10  -2  185.88  107.59
  11 -10  -2   28.50   34.70
  11  10  -2    3.50   61.09
  11  10  -2  -59.39   44.60
 -11  10   2  -32.30   68.39
 -10 -10   2  112.29   68.99
  10 -10  -2   35.40   36.20
  10 -10  -2  -22.50   59.49
 -10  10   2  -57.19   51.09
  10  10  -2   34.20   59.39
  10  10  -2  -65.19   42.10
   9 -10  -2   17.80   34.70
  -9 -10   2   27.80   55.19
   9 -10  -2  -26.20   49.90
   9  10  -2  114.89   59.09
  -9  10   2   88.09   65.99
   9  10  -2   72.79   58.79
   8 -10  -2    6.00   32.50
  -8 -10   2   52.99   51.89
   8 -10  -2   18.20   47.40
  -8  10   2   -5.50   51.89
   8  10  -2  -17.40   42.30
   8  10  -2   -7.10   45.80
  -7 -10   2   25.70   46.90
   7 -10  -2   -9.00   32.20
   7 -10  -2  136.49   54.29
   7  10  -2   43.20   45.90
  -7  10   2    9.80   47.50
   7  10  -2   87.39   44.80
  -6 -10   2  124.59   52.49
   6 -10  -2  219.58   57.89
   6 -10  -2  204.08   48.50
   6  10  -2  213.38   58.39
  -6  10   2  164.08   57.79
   6  10  -2  225.88   58.99
   5 -10  -2  271.47   56.59
  -5 -10   2  183.78   53.99
   5 -10  -2  388.16   65.19
   5  10  -2  282.67   55.09
  -5  10   2  209.08   61.49
   4 -10  -2  212.28   47.80
   4 -10  -2  175.28   46.90
  -4 -10   2  251.67   59.89
  -4 -10   2  191.08   52.39
  -4  10   2  133.49   57.29
   4  10  -2  146.09   47.00
  -3 -10   2   53.59   43.40
   3 -10  -2   86.99   38.60
   3 -10  -2   28.40   23.90
  -3 -10   2   83.49   42.30
   3 -10  -2   -6.40   30.80
  -3  10   2   47.60   50.49
   3  10  -2   68.69   39.00
   3  10  -2   67.99   24.60
  -2 -10   2  189.58   49.70
   2 -10  -2  139.29   45.00
   2 -10  -2   91.29   36.70
  -2 -10   2  113.79   47.20
   2 -10  -2  177.68   37.10
  -2  10   2  193.98   54.59
   2  10  -2  155.88   46.00
  -1 -10   2   52.89   35.90
   1 -10  -2   18.70   35.80
   1 -10  -2   97.39   33.20
  -1 -10   2   69.99   30.80
  -1 -10   2   73.49   42.80
   1 -10  -2   60.49   34.50
  -1  10   2    4.40   39.30
   1  10  -2   -7.50   33.30
   0 -10   2  296.77   45.50
   0 -10  -2  358.86   59.29
   0 -10  -2  363.86   47.00
   0 -10  -2  296.97   50.39
   0 -10   2  357.06   53.19
   0  10   2  292.97   54.69
   0  10  -2  293.07   53.99
   1 -10   2  558.94   54.99
  -1 -10  -2  541.65   62.89
  -1 -10  -2  600.74   68.79
  -1 -10  -2  507.45   43.70
   1 -10   2  611.04   72.29
   1 -10   2  514.95   60.09
  -1  10  -2  600.84   68.59
   1  10   2  624.34   67.19
  -2 -10  -2  508.15   69.29
  -2 -10  -2  698.23   75.29
   2 -10   2  606.34   61.19
   2 -10   2  619.44   52.69
   2 -10   2  513.15   62.99
  -2 -10  -2  589.14   37.90
  -2  10  -2  664.43   75.99
   2  10   2  593.44   71.59
   3 -10   2  103.99   43.80
   3 -10   2  117.89   30.30
  -3 -10  -2  141.39   54.19
  -3 -10  -2   99.19   47.00
   3 -10   2  194.28   46.70
   3  10   2  103.09   45.50
  -3  10  -2   65.59   51.19
   4 -10   2  287.47   36.70
   4 -10   2  298.57   52.29
  -4 -10  -2  234.18   61.69
   4 -10   2  154.68   51.09
  -4 -10  -2  252.47   52.19
  -4  10  -2  255.37   60.49
   4  10   2  144.99   48.00
   4  10   2  163.28   42.10
   5 -10   2  363.86   68.49
   5 -10   2  400.36   37.20
  -5 -10  -2  302.47   55.79
  -5 -10  -2  339.37   67.89
   5 -10   2  292.57   51.79
   5  10   2  327.67   64.39
  -5  10  -2  268.87   60.49
   5  10   2  507.95   63.49
  -6 -10  -2   37.50   34.90
   6 -10   2  107.79   55.39
   6 -10   2   13.20   31.00
  -6 -10  -2   10.50   45.50
   6 -10   2   39.30   21.20
   6  10   2  -11.30   39.20
   6  10   2  -45.20   37.70
  -6  10  -2   80.89   50.69
   7 -10   2  104.39   55.89
  -7 -10  -2  123.69   56.79
   7 -10   2   42.80   33.10
   7  10   2   89.49   47.60
   7  10   2  -21.60   40.10
   7  10   2  135.19   50.89
  -8 -10  -2   56.09   51.89
   8 -10   2   42.00   31.30
   8 -10   2  -50.29   43.10
  -8  10  -2  -34.70   47.40
   8  10   2  -56.19   40.80
   8  10   2   34.20   40.40
   9 -10   2  -13.90   58.99
  -9 -10  -2  -36.50   47.40
   9  10   2   20.40   55.09
   9  10   2   27.70   40.30
  -9  10  -2   59.49   62.89
 -10 -10  -2   13.80   57.49
  10 -10   2  -29.20   64.59
  10  10   2  -72.89   57.49
 -10  10  -2   70.39   71.39
  10  10   2    2.90   42.00
  11 -11  -2  -37.40   28.70
  11 -11  -2 -140.89   60.09
  11  11  -2  -54.59   66.59
  11  11  -2   53.59   53.19
 -11  11   2    9.60   65.09
  10 -11  -2   28.90   35.70
 -10 -11   2    3.00   57.49
  10 -11  -2   80.49   62.59
  10  11  -2    2.70   63.99
  10  11  -2   43.00   56.59
 -10  11   2   38.20   68.49
   9 -11  -2   16.60   37.20
  -9 -11   2   87.79   63.89
   9 -11  -2   64.49   61.79
   9  11  -2   42.30   49.90
   9  11  -2   38.70   59.69
  -9  11   2   -9.10   57.29
   8 -11  -2  -27.70   41.60
  -8 -11   2   -7.50   52.09
   8 -11  -2  -27.70   30.90
  -8  11   2  -20.50   53.59
   8  11  -2   98.19   55.49
   8  11  -2    5.90   42.90
   7 -11  -2   -0.40   43.00
  -7 -11   2  -15.40   48.30
   7 -11  -2   25.30   37.10
   7  11  -2   85.49   49.40
  -7  11   2   73.29   53.29
   7  11  -2  -38.10   39.20
   6 -11  -2   17.80   61.19
   6 -11  -2   44.00   47.00
  -6 -11   2   55.19   53.59
  -6  11   2  -18.60   48.50
   6  11  -2  -56.69   32.10
   5 -11  -2  109.09   47.30
  -5 -11   2  -16.00   40.40
   5 -11  -2  162.98   47.30
  -5  11   2  110.89   58.59
   5  11  -2  106.49   48.50
   4 -11  -2   -1.80   17.30
   4 -11  -2   35.60   33.00
  -4 -11   2   29.60   44.70
  -4 -11   2   72.89   39.70
   4 -11  -2   58.29   40.70
   4  11  -2  -10.90   35.70
  -4  11   2   43.20   49.80
   3 -11  -2   27.70   33.60
  -3 -11   2   32.90   37.30
   3 -11  -2   61.79   27.40
   3 -11  -2   -5.50   32.30
  -3 -11   2  125.09   49.30
   3  11  -2   46.10   40.80
   3  11  -2   51.29   25.00
  -3  11   2   -9.00   47.90
  -2 -11   2  192.78   51.39
   2 -11  -2  220.98   45.40
  -2 -11   2  166.58   52.89
   2 -11  -2  311.07   44.90
   2 -11  -2  266.47   60.09
  -2  11   2  235.18   59.29
   2  11  -2  183.48   50.59
   1 -11  -2  297.17   49.80
  -1 -11   2  373.56   58.19
   1 -11  -2  310.37   48.10
   1 -11  -2  299.37   96.09
  -1 -11   2  164.18   78.19
  -1 -11   2  342.77   47.50
  -1  11   2  373.46   66.49
   1  11  -2  226.68   51.89
   0 -11   2   90.89   35.10
   0 -11  -2   51.29   31.80
   0 -11   2   61.39   37.00
   0 -11  -2    1.40   32.60
   0 -11   2   49.30   38.30
   0 -11  -2   32.20   35.30
   0  11   2  173.58   54.39
   0  11  -2   31.90   42.40
   1 -11   2  172.48   42.30
  -1 -11  -2  140.89   32.60
  -1 -11  -2  129.39   47.80
  -1 -11  -2   74.39   41.90
   1 -11   2   85.89   38.80
   1 -11   2  167.58   40.90
  -1  11  -2  138.79   50.69
   1  11   2  117.99   49.50
  -2 -11  -2   26.90   21.80
   2 -11   2    6.20   32.90
   2 -11   2   50.69   35.20
  -2 -11  -2   62.29   41.80
  -2 -11  -2   53.49   41.50
   2 -11   2   29.10   30.40
   2  11   2   29.30   40.50
  -2  11  -2   22.40   42.30
   3 -11   2   61.79   34.20
  -3 -11  -2   36.90   42.00
   3 -11   2   74.49   38.60
   3 -11   2   60.69   28.60
  -3 -11  -2   30.80   37.80
  -3  11  -2  -47.40   43.00
   3  11   2   73.39   42.60
  -4 -11  -2  113.19   49.00
   4 -11   2  -20.90   27.40
   4 -11   2  -13.80   18.90
  -4 -11  -2  -22.00   34.70
   4 -11   2  -57.79   30.10
  -4  11  -2   -1.80   48.30
   4  11   2   28.60   39.70
   5 -11   2   89.09   51.69
  -5 -11  -2  109.39   46.80
  -5 -11  -2  107.69   80.09
   5 -11   2    3.20   57.19
   5 -11   2   89.49   24.70
  -5  11  -2   65.49   57.29
   5  11   2   86.49   82.69
   5  11   2   63.59   41.30
   6 -11   2  -14.60   27.70
   6 -11   2   44.70   51.39
  -6 -11  -2   65.49   49.00
  -6  11  -2   58.39   51.39
   6  11   2  -20.80   39.40
  -7 -11  -2   56.69   52.19
   7 -11   2  -57.99   41.80
   7 -11   2   16.10   31.80
  -7  11  -2   55.59   55.09
   7  11   2   51.49   48.40
   8 -11   2   15.60   33.30
   8 -11   2   32.60   56.39
  -8 -11  -2    6.00   49.00
   8  11   2  165.08   56.39
   8  11   2  -20.80   47.80
  -8  11  -2    5.20   57.99
   9 -11   2  102.69   65.29
  -9 -11  -2  118.99   65.69
  -9  11  -2  123.49   75.79
   9  11   2  129.59   67.59
   9  11   2   32.30   50.29
 -10 -11  -2   43.00   58.59
  10 -11   2   -7.20   61.99
 -10  11  -2  -44.40   60.99
  10  11   2   61.69   51.99
  10  11   2  -15.70   52.49
 -10 -12   2  -56.09   53.19
  10 -12  -2   89.89   76.39
  10 -12  -2   -7.30   36.00
  10  12  -2  -38.00   57.09
  10  12  -2  -17.10   61.39
 -10  12   2   -7.30   67.19
  -9 -12   2  164.18   72.49
   9 -12  -2  100.99   45.70
   9 -12  -2  115.49   66.89
   9  12  -2  274.37   74.29
   9  12  -2  136.99   67.69
  -9  12   2   56.39   64.59
   8 -12  -2   -4.60   51.69
   8 -12  -2  -26.70   30.00
  -8 -12   2   39.90   55.29
  -8  12   2    1.90   52.19
   8  12  -2  -64.39   48.20
   8  12  -2    3.10   55.69
   7 -12  -2  -37.00   42.10
  -7 -12   2  -90.19   40.20
   7 -12  -2    7.60   37.30
  -7  12   2   45.20   67.09
   7  12  -2   32.20   50.39
   7  12  -2  -40.40   40.50
   6 -12  -2   20.60   43.40
   6 -12  -2  -10.50   33.40
  -6 -12   2   97.79   57.39
  -6  12   2   80.79   62.39
   6  12  -2   64.19   49.00
   6  12  -2   81.99   49.30
   5 -12  -2   38.60   41.20
   5 -12  -2   89.09   52.99
  -5 -12   2  -21.20   43.20
  -5  12   2   18.50   53.39
   5  12  -2   16.90   47.90
   4 -12  -2  217.78   29.30
   4 -12  -2  170.28   48.70
   4 -12  -2  254.37   58.89
  -4 -12   2  169.68   51.29
  -4 -12   2  187.38   57.89
   4  12  -2  199.98   54.09
   4  12  -2  232.18   27.70
  -4  12   2  253.37   66.39
  -3 -12   2  209.98   59.49
   3 -12  -2  234.48   37.40
   3 -12  -2  152.38   48.90
  -3 -12   2  225.08   51.69
   3 -12  -2  190.48   48.80
  -3  12   2  178.68   61.59
   3  12  -2  157.48   31.70
   3  12  -2  222.28   56.59
   2 -12  -2  676.13   65.99
  -2 -12   2  558.24   74.59
   2 -12  -2  644.54   62.29
   2 -12  -2  628.04   78.49
  -2  12   2  509.45   80.99
   2  12  -2  562.24   71.89
   1 -12  -2  446.56   68.59
   1 -12  -2  581.04   64.39
  -1 -12   2  569.84   81.89
   1 -12  -2  534.35   58.49
  -1 -12   2  479.25   52.29
  -1 -12   2  614.84   75.49
  -1  12   2  503.35   76.99
   1  12  -2  466.65   66.79
   0 -12   2  -10.30   33.60
   0 -12   2   55.39   38.30
   0 -12   2  -27.00   27.80
   0 -12  -2   18.30   43.40
   0 -12  -2   83.79   40.10
   0  12   2  121.39   48.70
   0  12  -2   29.50   41.40
   1 -12   2  508.85   68.89
  -1 -12  -2  568.84   78.09
   1 -12   2  572.44   61.99
  -1 -12  -2  584.64   48.60
   1 -12   2  539.25   62.99
  -1 -12  -2  550.24   71.29
  -1  12  -2  528.65   72.19
   1  12   2  457.05   71.79
  -2 -12  -2  238.78   55.59
   2 -12   2  151.08   49.80
  -2 -12  -2  154.78   49.60
   2 -12   2  132.59   36.80
   2 -12   2  123.19   44.80
  -2 -12  -2  152.28   30.00
   2  12   2  199.88   55.89
  -2  12  -2  122.99   52.89
   3 -12   2   87.29   44.10
  -3 -12  -2  174.88   51.99
   3 -12   2   76.19   42.90
  -3 -12  -2   62.49   45.00
  -3  12  -2  112.59   54.19
   3  12   2  107.49   48.40
  -4 -12  -2   51.19   46.80
   4 -12   2  108.69   45.70
   4 -12   2   83.89   28.30
  -4 -12  -2  148.89   54.69
   4 -12   2  128.39   49.80
   4  12   2   93.59   52.09
  -4  12  -2  101.99   59.09
   5 -12   2   79.59   49.90
  -5 -12  -2  106.49   46.70
   5 -12   2  150.48   47.40
  -5 -12  -2   26.10   51.49
   5 -12   2  108.49   28.30
  -5  12  -2  137.59   66.79
   5  12   2  102.39   52.39
  -6 -12  -2  208.78   67.39
   6 -12   2  228.28   53.69
   6 -12   2  320.17   70.69
   6  12   2  194.68   59.59
  -6  12  -2  241.18   75.39
   7 -12   2   77.59   43.20
  -7 -12  -2  116.89   63.89
   7 -12   2  234.38   71.39
  -7  12  -2   25.80   58.59
   7  12   2   94.39   57.39
  -8 -12  -2   -6.40   53.09
   8 -12   2   81.49   64.29
   8 -12   2   81.99   40.50
  -8  12  -2    7.10   58.89
   8  12   2   38.00   47.00
   8  12   2  -17.70   49.10
   9 -12   2   61.49   39.40
   9 -12   2  166.78  104.09
  -9 -12  -2  180.78   94.79
  -9  12  -2   68.99   68.09
   9  12   2   97.69   60.99
   9  13  -2  185.68   73.99
  -9  13   2  223.28   85.49
   9  13  -2  203.18   77.29
  -8 -13   2  160.38   71.69
   8 -13  -2   92.69   66.99
   8 -13  -2   27.80   39.60
   8  13  -2   55.29   68.09
  -8  13   2  163.98   89.69
   8  13  -2    9.00   49.90
   7 -13  -2   28.30   40.20
   7 -13  -2    6.30   50.39
  -7 -13   2   62.69   56.79
   7  13  -2   14.20   50.29
  -7  13   2   11.80   69.49
   7  13  -2  -44.50   44.70
  -6 -13   2  127.29   60.99
   6 -13  -2   59.29   50.09
   6 -13  -2   45.60   42.30
  -6  13   2   97.59   73.99
   6  13  -2   -7.30   45.20
   6  13  -2   22.60   49.70
  -5 -13   2  135.39   58.49
   5 -13  -2   72.49   49.60
   5 -13  -2   98.49   47.60
   5  13  -2  143.29   60.99
  -5  13   2   60.79   62.99
  -4 -13   2  -29.10   38.50
   4 -13  -2   59.89   48.20
  -4 -13   2   -1.80   45.60
   4 -13  -2   77.69   48.30
   4 -13  -2   13.30   22.00
  -4  13   2  -26.90   49.20
   4  13  -2   74.49   81.59
   3 -13  -2   37.10   27.90
   3 -13  -2   71.99   49.10
   3 -13  -2   63.29   42.10
  -3 -13   2   92.69   50.89
   3  13  -2   40.00   25.60
   3  13  -2  117.99   48.60
   2 -13  -2    5.30   31.60
   2 -13  -2  111.99   47.90
  -2 -13   2  165.78   55.29
   2 -13  -2   29.60   36.00
  -2 -13   2   20.70   38.00
   2  13  -2   82.39   46.00
  -2  13   2   40.10   50.49
  -1 -13   2   90.59   48.30
   1 -13  -2   16.40   30.00
  -1 -13   2   75.49   46.60
  -1 -13   2   53.89   30.90
   1 -13  -2  105.49   43.10
   1 -13  -2  107.49   40.40
  -1  13   2   67.49   51.49
   1  13  -2  -27.40   37.40
   0 -13  -2   67.59   41.80
   0 -13  -2  109.19   38.50
   0 -13   2  133.49   40.60
   0 -13  -2   91.09   46.30
   0 -13   2  153.38   47.20
   0 -13   2  114.89   48.80
   0  13   2   25.40   46.50
   0  13  -2  111.89   51.39
   1 -13   2  156.88   45.90
  -1 -13  -2  206.18   56.29
  -1 -13  -2  168.98   52.89
   1 -13   2  136.69   44.10
  -1 -13  -2  137.69   33.50
   1 -13   2  165.78   52.79
   1  13   2  199.88   57.09
  -1  13  -2  156.78   54.99
  -2 -13  -2  276.47   35.10
  -2 -13  -2  284.57   62.09
   2 -13   2  191.58   55.49
  -2 -13  -2  372.76   64.79
   2 -13   2  375.96   62.99
   2 -13   2  360.36   53.19
   2  13   2  181.58   97.79
  -2  13  -2  206.58   63.59
   3 -13   2  112.19   47.80
   3 -13   2   96.09   34.20
  -3 -13  -2   58.19   49.90
  -3 -13  -2  109.29   52.19
   3 -13   2   77.99   44.10
  -3  13  -2   67.29   54.49
   3  13   2  145.49   54.89
   4 -13   2   90.89   44.90
   4 -13   2  122.99   52.39
  -4 -13  -2   54.79   50.09
  -4 -13  -2  178.88   54.99
   4  13   2  199.08   57.99
  -4  13  -2  316.67   88.59
   5 -13   2   37.80   24.20
   5 -13   2  -17.50   37.40
   5 -13   2    8.20   44.20
  -5 -13  -2   49.50   52.29
  -5  13  -2  -26.60   61.39
   5  13   2   47.00   49.00
   6 -13   2  139.79   60.19
   6 -13   2   77.49   44.70
  -6 -13  -2   46.50   49.20
  -6  13  -2  192.88   80.59
   6  13   2   96.79   58.39
   7 -13   2   72.89   57.49
  -7 -13  -2   -7.30   48.20
   7 -13   2   61.29   44.30
  -7  13  -2  100.59   80.59
   7  13   2   20.00   49.50
  -8 -13  -2  -24.50   53.69
   8 -13   2   73.09   60.49
   8 -13   2   74.59   47.00
   8  13   2   24.70   59.89
  -8  13  -2    6.90   84.99
   8  13   2   31.30   53.89
   9 -13   2   51.99   37.70
  -9 -13  -2   73.39   59.69
   9 -13   2   60.69   71.59
  -9  13  -2   66.49   70.69
   9  13   2  -39.70   60.09
   9  13   2   95.79   57.29
   9 -14  -2  -23.30   39.00
   9 -14  -2   73.99   66.59
  -9 -14   2  -19.90   61.59
   9  14  -2  -10.50   58.49
   9  14  -2  -93.89   57.79
  -9  14   2   65.99   90.89
   8 -14  -2   34.10   45.00
  -8 -14   2   41.80   63.79
   8 -14  -2   43.80   61.89
   8  14  -2   50.79   60.99
   8  14  -2  113.79   65.59
  -8  14   2   46.90   83.39
   7 -14  -2  147.39   66.99
  -7 -14   2   39.90   65.19
   7 -14  -2   76.19   48.60
   7  14  -2  142.29   68.09
  -7  14   2  138.29   87.69
   7  14  -2  219.28   75.99
  -6 -14   2  189.28   69.99
   6 -14  -2  223.38   60.89
   6 -14  -2  207.28   63.79
  -6  14   2   95.69   75.69
   6  14  -2  231.98   65.59
   6  14  -2  241.48   70.59
   5 -14  -2   22.60   44.70
   5 -14  -2   79.19   49.30
  -5 -14   2   27.10   55.49
   5  14  -2  -15.20   48.40
  -5  14   2  -12.30   61.29
  -4 -14   2  259.07   70.29
  -4 -14   2  125.89   53.19
   4 -14  -2  148.89   54.89
   4 -14  -2  179.78   32.10
   4 -14  -2  153.18   55.39
   4  14  -2  172.48   59.69
  -4  14   2  152.58   71.39
   3 -14  -2   88.69   45.60
  -3 -14   2    6.10   47.00
  -3 -14   2   -8.70   36.40
   3 -14  -2   38.80   48.70
   3  14  -2  130.19   56.39
  -3  14   2   86.39   61.09
   3  14  -2   72.59   29.20
  -2 -14   2   24.40   42.50
   2 -14  -2  109.09   49.70
   2 -14  -2    4.10   33.60
  -2 -14   2   19.50   41.00
   2 -14  -2   52.89   34.20
  -2  14   2  110.49   58.99
   2  14  -2   98.19   68.19
   1 -14  -2  335.27   55.69
   1 -14  -2  424.86   63.69
  -1 -14   2  288.67   48.60
  -1 -14   2  388.96   67.49
  -1 -14   2  377.06   74.29
   1 -14  -2  249.08   66.99
   1  14  -2  435.06   74.69
  -1  14   2  306.27   74.19
   0 -14   2   60.39   37.90
   0 -14  -2  143.49   48.20
   0 -14   2  153.08   55.29
   0 -14  -2  212.28   62.19
   0 -14  -2  227.08   45.30
   0 -14   2   65.59   45.30
   0  14  -2  225.68   62.19
   0  14   2  127.19   60.29
   1 -14   2   90.09   42.30
   1 -14   2  196.18   47.70
  -1 -14  -2   92.09   51.29
  -1 -14  -2   35.90   45.40
   1 -14   2  139.19   57.89
   1  14   2  118.29   56.29
  -1  14  -2   36.50   51.49
  -2 -14  -2  188.18   32.80
  -2 -14  -2  140.59   62.29
   2 -14   2  218.98   57.09
   2 -14   2  251.47   62.19
   2 -14   2  257.47   48.90
  -2 -14  -2  228.48   59.99
   2  14   2  228.98   63.69
   3 -14   2  393.66   72.39
   3 -14   2  475.05   79.49
  -3 -14  -2  332.77   69.69
   3 -14   2  424.36   52.69
  -3 -14  -2  298.87   69.19
   3  14   2  395.26   72.79
  -3  14  -2  371.56   81.39
   4 -14   2   98.79   31.40
   4 -14   2   97.49   49.99
  -4 -14  -2  105.89   55.59
  -4 -14  -2   74.19   48.50
   4 -14   2   85.49   48.20
   4  14   2   38.00   51.89
  -4  14  -2  173.08   68.29
   5 -14   2   31.80   43.40
   5 -14   2  186.58   65.79
   5 -14   2  102.59   31.60
  -5 -14  -2  106.39   55.49
   5  14   2  135.99   59.29
  -5  14  -2  117.19   71.09
   6 -14   2   21.10   50.19
   6 -14   2   21.70   41.40
  -6 -14  -2   52.19   54.49
  -6  14  -2   97.89   78.79
   6  14   2   58.09   56.79
   7 -14   2   -5.20   38.70
   7 -14   2  -17.30   49.90
  -7 -14  -2   26.50   59.19
  -7  14  -2   73.39   80.79
   7  14   2  -56.29   48.10
  -8 -14  -2   45.70   58.69
   8 -14   2  -36.30   32.90
   8 -14   2   14.50   65.39
   8  14   2  -33.10   47.90
   8  14   2   46.30   64.39
  -8  14  -2   24.10   82.89
   8 -15  -2  128.79   64.29
  -8 -15   2    3.10   54.29
   8 -15  -2    5.40   42.20
   8  15  -2  -74.19   55.79
   8  15  -2   71.69   70.19
  -8  15   2   28.60   89.09
   7 -15  -2   -1.00   46.20
  -7 -15   2   13.10   59.29
   7 -15  -2  -34.60   42.00
  -7  15   2  -36.60   75.19
   7  15  -2   59.09   58.79
   7  15  -2 -161.78   47.50
  -6 -15   2   23.90   60.89
   6 -15  -2   54.39   54.09
   6 -15  -2  107.59   56.49
   6  15  -2   30.70   57.49
  -6  15   2   68.79   75.19
   6  15  -2   24.00   53.59
   5 -15  -2   41.80   50.99
  -5 -15   2  145.29   60.89
   5 -15  -2  129.29   61.39
  -5  15   2  -65.89   60.49
   5  15  -2  -23.10   51.59
   4 -15  -2  142.09   33.50
   4 -15  -2   99.49   49.60
  -4 -15   2    7.20   49.80
   4 -15  -2  159.48   66.49
  -4 -15   2  169.28   56.99
  -4  15   2  300.47   80.49
   4  15  -2  105.49   59.49
   3 -15  -2   99.59   35.10
  -3 -15   2  151.98   58.89
   3 -15  -2  192.78   57.89
  -3 -15   2  123.29   59.69
   3 -15  -2   70.39   50.79
   3  15  -2  118.29   54.49
  -3  15   2  151.48   72.19
   3  15  -2   98.09   33.20
   2 -15  -2   43.60   52.19
   2 -15  -2  115.29   42.30
  -2 -15   2   93.59   54.59
   2 -15  -2   85.69   43.90
  -2 -15   2  106.89   54.09
   2  15  -2   86.99   53.19
  -2  15   2   60.79   60.49
   2  15  -2   40.20   31.00
   1 -15  -2  215.08   51.79
  -1 -15   2  155.38   41.80
   1 -15  -2  239.38   67.69
  -1 -15   2  257.77   68.39
   1 -15  -2  141.99   46.80
  -1  15   2  128.79   63.59
   1  15  -2  224.58   65.49
   0 -15  -2   68.19   53.69
   0 -15   2  118.89   55.59
   0 -15   2  145.59   52.69
   0 -15  -2  168.08   41.30
   0 -15   2   64.99   41.20
   0 -15  -2  116.69   50.59
   0  15   2   97.29   59.29
   0  15  -2   28.40   49.99
   1 -15   2   77.29   50.99
   1 -15   2  157.48   46.20
  -1 -15  -2   77.39   51.29
  -1 -15  -2   56.99   51.29
  -1 -15  -2   59.49   32.60
   1 -15   2   41.20   39.20
   1  15   2   58.29   56.99
  -1  15  -2   64.19   55.59
   2 -15   2   59.09   43.30
  -2 -15  -2   67.59   55.29
  -2 -15  -2  107.19   55.99
  -2 -15  -2   43.90   24.60
   2 -15   2  128.19   41.10
   2 -15   2  145.39   62.09
  -2  15  -2   72.09   61.89
   2  15   2  122.29   57.69
  -3 -15  -2   48.30   54.19
  -3 -15  -2   23.10   46.90
   3 -15   2   14.50   41.40
   3 -15   2   29.50   32.40
   3 -15   2   61.19   48.10
   3  15   2   36.00   51.89
  -3  15  -2   48.00   59.69
   4 -15   2   58.69   51.79
  -4 -15  -2   24.70   50.99
   4 -15   2   57.89   31.70
   4 -15   2   11.40   42.90
   4  15   2  -14.50   47.70
  -4  15  -2   62.29   65.59
  -5 -15  -2   45.90   55.39
   5 -15   2   80.99   51.09
   5 -15   2  136.29   61.49
   5  15   2   81.29   60.59
  -5  15  -2   50.99   69.49
   6 -15   2   69.19   48.00
   6 -15   2   79.39   64.59
  -6 -15  -2  -12.80   53.69
  -6  15  -2   -3.30   67.09
   6  15   2   53.49   57.29
  -7 -15  -2  -33.20   50.49
   7 -15   2   99.59   74.29
   7 -15   2   34.80   45.60
   7  15   2   11.50   63.29
   7  15   2    2.90   54.79
  -7  15  -2   99.59   89.69
   7 -16  -2  -60.09   36.10
   7 -16  -2  -46.10   48.70
  -7 -16   2   20.80   61.29
   7  16  -2 -111.79   55.59
   7  16  -2   58.49   61.49
  -7  16   2  104.79   82.09
   6 -16  -2    7.10   52.49
  -6 -16   2  -85.49   49.99
   6 -16  -2   21.30   43.00
   6  16  -2  122.29   60.99
   6  16  -2  -42.70   51.09
  -6  16   2   -3.90   63.79
   5 -16  -2  115.39   53.59
  -5 -16   2   55.89   58.59
   5 -16  -2  208.68   68.19
  -5  16   2   87.09   74.79
   5  16  -2  181.58   77.59
   5  16  -2  126.99   68.99
   4 -16  -2   56.39   55.89
   4 -16  -2   59.99   52.69
  -4 -16   2  111.99   61.89
  -4 -16   2   65.89   55.19
  -4  16   2   91.39   73.39
   4  16  -2   26.00   59.39
  -3 -16   2   64.39   53.79
   3 -16  -2   77.69   53.49
   3 -16  -2   65.59   44.70
  -3 -16   2   -7.00   49.00
   3 -16  -2   27.50   32.50
  -3  16   2    9.90   64.49
   3  16  -2   45.30   57.49
   3  16  -2   52.99   33.40
  -2 -16   2  189.68   66.49
  -2 -16   2  176.38   61.69
   2 -16  -2  186.38   48.00
   2 -16  -2  107.49   62.89
   2 -16  -2  153.78   71.49
   2  16  -2  227.18   68.89
   2  16  -2  165.18   41.20
  -2  16   2   90.99   64.59
  -1 -16   2   55.99   57.89
  -1 -16   2   12.80   45.50
   1 -16  -2  239.08   75.19
   1 -16  -2  184.18   49.90
   1 -16  -2   88.49   49.99
   1  16  -2  232.08   69.89
  -1  16   2  243.38   77.69
   0 -16  -2   67.89   46.20
   0 -16  -2   15.30   51.99
   0 -16   2   85.59   50.69
   0 -16   2   97.19   78.19
   0 -16  -2  101.49   39.70
   0 -16   2   99.79   43.80
   0  16   2   27.10   58.39
   0  16  -2   34.80   54.79
  -1 -16  -2  117.49   34.70
   1 -16   2   94.79   58.09
  -1 -16  -2   34.20   49.30
   1 -16   2   43.70   69.49
   1 -16   2   21.90   37.50
  -1 -16  -2  210.38   68.49
   1  16   2   85.89   60.49
  -1  16  -2  189.08   72.79
  -2 -16  -2   42.70   53.69
   2 -16   2   82.19   42.80
   2 -16   2   38.50   44.00
  -2 -16  -2   58.59   53.39
   2 -16   2   91.09   55.69
   2  16   2   81.69   57.89
  -2  16  -2   41.90   57.89
  -3 -16  -2   86.89   56.19
   3 -16   2   55.19   52.59
  -3 -16  -2  213.88   64.19
   3 -16   2  -55.59   29.40
   3 -16   2   16.80   49.50
   3  16   2  -12.80   52.59
  -3  16  -2  -20.80   61.29
   4 -16   2   81.69   51.89
  -4 -16  -2   57.39   57.59
   4 -16   2   73.39   36.70
   4 -16   2   56.99   54.19
  -4  16  -2  -19.40   65.49
   4  16   2   67.49   60.99
   5 -16   2   53.09   52.39
  -5 -16  -2    8.40   56.99
   5 -16   2  -39.20   42.10
   5  16   2   56.19   61.69
  -5  16  -2   14.50   68.39
   6 -16   2  119.99   54.39
  -6 -16  -2   81.99   67.59
   6  16   2  158.88   76.39
  -6  16  -2  137.79   80.59
   5 -17  -2   66.89   53.59
   5 -17  -2    0.10   53.39
  -5 -17   2   91.09   90.19
   5  17  -2   44.20   64.79
  -5  17   2  -23.30  126.19
   5  17  -2   73.09   65.49
   4 -17  -2   49.80   54.19
  -4 -17   2   52.09   62.29
   4 -17  -2   78.39   50.29
   4  17  -2   14.30   53.19
  -4  17   2   17.70   64.89
   3 -17  -2   21.60   39.40
   3 -17  -2    5.50   47.90
   3 -17  -2  124.89   68.49
  -3 -17   2  138.19   63.49
  -3 -17   2  145.49   72.19
  -3  17   2   85.39   72.79
   3  17  -2   65.59   65.09
  -2 -17   2  -19.20   44.50
  -2 -17   2   78.29   60.09
   2 -17  -2   26.50   44.50
   2 -17  -2   50.79   49.70
   2 -17  -2   30.50   54.89
   2  17  -2  -76.09   50.89
  -2  17   2   31.10   63.19
   2  17  -2   28.70   36.00
  -1 -17   2   77.19   58.69
  -1 -17   2  111.29   60.69
   1 -17  -2   36.50   43.80
   1 -17  -2  101.09   61.19
   1 -17  -2   71.49   47.20
   1  17  -2  123.79   60.99
  -1  17   2   79.09   62.39
   0 -17   2   46.90   51.59
   0 -17  -2   75.29   64.49
   0 -17  -2  125.79   41.70
   0 -17   2   11.80   55.89
   0 -17  -2   58.59   50.99
   0 -17   2   98.59   56.69
   0  17   2  142.99   70.99
   0  17  -2   60.69   59.99
   1 -17   2  145.59   49.60
   1 -17   2  108.09   46.70
  -1 -17  -2  197.18   64.39
  -1 -17  -2   21.40   57.39
   1 -17   2   41.10   55.69
  -1 -17  -2   59.89   35.00
   1  17   2   55.09   61.59
  -1  17  -2  100.29   66.29
   2 -17   2   74.19   41.90
   2 -17   2   64.09   50.99
   2 -17   2  125.99   58.89
  -2 -17  -2   65.09   61.19
  -2 -17  -2  146.89   63.49
   2  17   2  109.39   75.19
  -2  17  -2   83.99   66.99
   3 -17   2   57.89   49.10
   3 -17   2   96.19   41.50
  -3 -17  -2   40.90   57.69
   3 -17   2   56.19   57.79
  -3  17  -2   56.29   66.59
   3  17   2  108.69   66.19
   4 -17   2  -49.60   45.90
   4 -17   2  243.28   66.69
  -4 -17  -2  -34.80   51.89
   4  17   2  111.99   86.79
  -4  17  -2  124.99   76.49
   5 -17   2   10.10   48.00
  -5 -17  -2  130.99   69.79
  -5  17  -2    2.60   71.79
   5  17   2   92.49   74.29
   4 -18  -2   82.39   58.69
   4 -18  -2  116.09   54.69
  -4  18   2   97.29   74.89
   4  18  -2   68.99   59.59
  -3 -18   2  145.89   72.69
   3 -18  -2   47.70   46.10
   3 -18  -2  107.79   64.99
  -3 -18   2   96.59   59.59
   3  18  -2  142.99   69.79
  -3  18   2  104.29   77.29
   2 -18  -2   -1.90   44.20
  -2 -18   2  100.39   59.09
   2 -18  -2   31.70   55.89
   2 -18  -2    2.10   43.60
  -2 -18   2   40.50   53.69
   2  18  -2  -39.80   55.19
  -1 -18   2    9.50   60.59
   1 -18  -2   24.60   43.20
  -1 -18   2   68.29   54.79
   1 -18  -2  -53.09   36.20
   1 -18  -2  -22.00   54.99
  -1  18   2   35.50   85.89
   1  18  -2   30.70   60.59
   0 -18   2  -13.90   44.50
   0 -18   2  -13.70   39.20
   0 -18   2  109.49   66.69
   0 -18  -2   47.60   53.39
   0 -18  -2  -85.49   50.49
   0 -18  -2    4.00   37.40
   0  18   2   88.89   84.29
   0  18  -2   39.20   60.69
   1 -18   2  -22.00   52.69
   1 -18   2   48.80   44.20
  -1 -18  -2   17.30   49.80
   1 -18   2   54.19   47.50
  -1 -18  -2  161.58  133.39
  -1  18  -2  -18.80   61.39
   2 -18   2  179.48   59.09
   2 -18   2   54.19   43.80
   2 -18   2   72.39   56.09
  -2 -18  -2   14.20   61.29
  -2 -18  -2   20.30   49.60
   2  18   2   49.40   64.89
  -2  18  -2  188.48   79.29
   3 -18   2   78.39   55.59
   3 -18   2   -3.00   44.90
  -3 -18  -2   76.09   63.29
   3 -18   2  109.09   47.80
  -3  18  -2   53.29   71.39
   3  18   2   64.29   68.69
  13   0  -3   -3.10   63.09
 -13   0   3   68.69   51.69
 -12   0   3   12.30   45.30
  12   0  -3    2.70   53.19
  12   0  -3  -73.89   32.40
  12   0  -3    2.70   27.70
  11   0  -3    5.20   54.19
  11   0  -3    3.70   44.30
  11   0  -3   54.09   34.10
  11   0  -3    6.30   29.40
 -11   0   3   72.09   44.10
  10   0  -3    8.50   30.10
  10   0  -3   21.30   44.60
 -10   0   3  -41.00   33.30
  10   0  -3   -8.40   39.20
   9   0  -3  -51.39   32.20
   9   0  -3   -6.50   24.50
   9   0  -3   -6.60   35.10
  -8   0   3    6.20   35.70
   8   0  -3   23.50   35.80
   8   0  -3  -36.20   34.40
   8   0  -3  -10.80   25.50
   7   0  -3   53.49   33.10
  -7   0   3    7.40   28.20
   7   0  -3    6.50   25.70
   7   0  -3   -2.70   31.90
  -6   0   3    7.00   23.60
   6   0  -3   40.20   25.70
   6   0  -3   12.70   28.60
   6   0  -3   -6.80   21.80
  -5   0   3   31.70   20.90
   5   0  -3    6.90   20.20
   5   0  -3   -1.30   21.00
   5   0  -3   28.90   24.50
  -4   0   3  -13.30   17.10
   4   0  -3   -0.30   18.50
   4   0  -3   10.30   21.40
   4   0  -3   -8.90   17.30
  -3   0   3   -4.90   14.20
   3   0  -3    6.20   16.30
   3   0  -3   15.90   18.40
   3   0  -3   20.80   18.20
   2   0  -3  -21.00   15.20
  -2   0   3  -15.10   15.60
   2   0  -3   -1.10   16.10
   2   0  -3  -47.20   18.80
   2   0  -3  -35.00   13.80
  -1   0   3   -4.30    9.00
  -1   0   3   -0.40   10.20
   1   0  -3    7.20   12.20
   1   0  -3    6.40   16.20
  -1   0   3   -2.00   13.30
  -1   0   3    0.70   12.90
   1   0  -3   -7.50   13.50
   0   0   3  -14.30   12.00
   0   0  -3   -9.00    7.90
   0   0   3    7.80    7.90
   0   0  -3  -11.20   10.70
   0   0  -3   -7.00   14.00
   1   0   3  -42.80   15.20
  -1   0  -3   21.70   22.60
   1   0   3  -20.30   12.10
  -1   0  -3   26.50   12.00
   1   0   3   -7.60   11.20
   2   0   3    1.10   14.50
   2   0   3    9.30   13.70
   2   0   3    7.30   14.70
   3   0   3  -16.90   15.30
   3   0   3  -16.60   14.50
   3   0   3  -19.80   17.30
   4   0   3    0.60   20.80
   4   0   3  -20.00   17.10
   4   0   3   -9.30   17.20
   5   0   3   20.70   22.40
   5   0   3    3.40   22.60
   5   0   3    7.50   22.50
   6   0   3   -7.20   28.20
   6   0   3   17.50   28.90
  -7   0  -3  -62.89   27.90
   7   0   3   58.69   42.60
  -8   0  -3   47.90   38.70
   8   0   3   -2.30   32.90
   8   0   3  -58.49   28.20
   9   0   3   76.19   47.40
  -9   0  -3   37.20   38.50
   9   0   3   21.40   40.20
  10   0   3   77.59   50.49
 -10   0  -3   -8.00   48.20
  10   0   3  -36.40   40.50
 -11   0  -3  -21.80   73.19
  11   0   3  -45.30   46.70
  11   0   3  -13.90   50.39
  12   0   3   45.20   60.49
  12   0   3  -16.20   57.89
 -12   0  -3   62.29   59.79
  13  -1  -3   52.59   65.19
  13   1  -3  130.19   60.89
 -12  -1   3   62.09   56.79
  12  -1  -3   83.39   63.49
  12  -1  -3   -1.30   29.60
  12   1  -3   17.80   38.80
  12   1  -3    0.00   51.59
  12   1  -3    2.30   32.60
 -12   1   3  -11.90   40.40
  12   1  -3   73.89   65.29
  11  -1  -3   43.40   34.80
  11  -1  -3   71.89   48.60
 -11  -1   3  140.99   52.69
  11   1  -3   63.39   34.50
 -11   1   3   30.10   39.80
  11   1  -3   26.50   52.29
  11   1  -3   57.19   47.50
  11   1  -3  -97.39   46.10
  10  -1  -3   21.70   47.40
 -10  -1   3   37.50   41.80
  10  -1  -3   46.10   48.20
  10  -1  -3   15.60   28.30
  10   1  -3   56.49   35.60
  10   1  -3   65.19   33.90
  10   1  -3   -3.10   43.60
  10   1  -3  138.09   48.00
   9  -1  -3  186.88   55.29
   9  -1  -3  373.66   61.19
  -9  -1   3  252.67   50.79
   9  -1  -3  134.49   36.80
  -9   1   3  343.97   47.50
   9   1  -3  223.48   57.99
   9   1  -3  179.48   43.10
   9   1  -3  362.16   55.29
   8  -1  -3  418.56   60.39
   8  -1  -3  345.67   61.69
  -8  -1   3  294.17   51.79
   8  -1  -3  324.37   49.20
   8   1  -3  451.75   65.29
  -8   1   3  435.46   49.20
   8   1  -3  315.17   49.00
   8   1  -3  293.57   59.49
  -7  -1   3  296.77   44.80
   7  -1  -3  231.88   49.90
   7  -1  -3  232.88   46.30
   7  -1  -3  156.78   35.20
   7   1  -3  225.78   43.00
  -7   1   3  325.77   40.20
   7   1  -3  277.17   50.79
   7   1  -3  198.88   39.30
   6  -1  -3  224.58   41.10
   6  -1  -3  197.18   36.10
  -6  -1   3  164.08   35.40
   6  -1  -3  201.68   40.90
   6   1  -3  189.78   44.10
   6   1  -3  258.87   37.40
   6   1  -3  250.27   38.60
  -6   1   3  224.48   30.60
  -5  -1   3 1750.42   69.19
   5  -1  -3 1645.54   78.59
   5  -1  -3 1673.33   73.59
   5  -1  -3 1685.53   75.59
  -5   1   3 1585.34   57.79
   5   1  -3 1677.53   75.59
   5   1  -3 1611.94   68.19
   5   1  -3 1632.14   76.99
   4  -1  -3 1025.70   54.29
   4  -1  -3 1012.60   56.09
  -4  -1   3  928.61   48.80
   4  -1  -3  966.30   52.79
   4   1  -3 1136.69   51.69
   4   1  -3 1034.90   54.99
  -4   1   3 1020.10   40.90
   4   1  -3 1007.90   53.59
   3  -1  -3 1001.30   49.50
  -3  -1   3 1081.89   47.10
   3  -1  -3 1091.69   51.89
   3  -1  -3  996.40   35.40
   3   1  -3 1114.39   49.00
   3   1  -3 1076.49   52.99
  -3   1   3 1083.99   37.50
   3   1  -3 1015.00   47.20
   2  -1  -3 3328.27   95.09
  -2  -1   3 3269.47   90.79
   2  -1  -3 3365.96   80.09
   2  -1  -3 3376.96   96.19
   2   1  -3 3274.07   86.29
   2   1  -3 3323.77   96.79
   2   1  -3 3430.66  102.09
  -2   1   3 3259.77   80.19
   1  -1  -3 2740.03   69.89
  -1  -1   3 2721.73   76.29
  -1  -1   3 2875.71   89.29
  -1  -1   3 2609.04   65.69
   1  -1  -3 2769.52   84.89
   1  -1  -3 2759.12   79.59
   1  -1  -3 2702.53   69.89
  -1   1   3 2722.03   71.79
   1   1  -3 2779.92   80.49
   1   1  -3 2715.83   77.99
   1   1  -3 2747.33   63.69
  -1   1   3 2784.72   70.39
  -1   1   3 2821.52   79.99
   0  -1  -3  398.26   26.90
   0  -1   3  363.06   32.60
   0  -1  -3  405.46   28.80
   0  -1  -3  347.67   23.80
   0  -1   3  360.06   29.80
   0   1   3  344.57   27.60
   0   1  -3  430.76   27.60
   0   1   3  453.75   25.90
  -1  -1  -3 1632.84   49.60
   1  -1   3 1692.53   47.60
   1  -1   3 1542.65   56.59
   1  -1   3 1629.14   55.49
  -1  -1  -3 1358.06   49.50
  -1  -1  -3 1565.24   53.69
   1  -1   3 1606.74   45.40
  -1   1  -3 1548.45   46.40
   1   1   3 1587.24   49.20
  -1   1  -3 1543.45   44.20
   1   1   3 1567.44   49.99
   1   1   3 1624.24   56.59
   2  -1   3 1939.41   66.99
   2  -1   3 1826.22   62.29
  -2  -1  -3 1785.02   55.29
   2   1   3 1977.50   53.49
   2   1   3 1930.31   63.59
   2   1   3 2002.60   67.69
   3  -1   3    2.60   18.00
   3  -1   3   -9.30   17.80
   3  -1   3   -0.50   15.10
   3   1   3   -5.00   16.30
   3   1   3   18.00   15.80
   3   1   3   44.90   22.10
   4  -1   3  436.46   40.00
   4  -1   3  530.25   45.40
   4  -1   3  455.65   39.10
   4   1   3  489.75   37.60
   4   1   3  496.35   42.80
   4   1   3  540.95   46.20
   5  -1   3  401.36   43.70
   5  -1   3  448.06   41.60
   5  -1   3  489.25   51.09
   5   1   3  420.96   51.69
   5   1   3  408.76   38.80
   5   1   3  428.76   48.70
   6  -1   3  290.77   50.79
   6  -1   3  371.26   50.39
   6  -1   3  336.77   45.10
   6   1   3  344.97   52.59
   6   1   3  418.46   44.30
  -7  -1  -3  231.98   50.09
   7  -1   3  267.57   53.09
   7  -1   3  279.17   51.39
   7   1   3  252.07   53.49
   7   1   3  169.98   40.70
   8  -1   3  -14.00   33.60
  -8  -1  -3   24.80   38.40
   8  -1   3   72.69   42.40
   8   1   3  -16.30   31.80
  -8   1  -3   61.39   35.80
   8   1   3   12.90   40.70
  -9  -1  -3   80.89   44.90
   9  -1   3   82.49   50.59
   9  -1   3  158.48   54.69
   9   1   3   66.59   45.40
  -9   1  -3  122.99   46.40
   9   1   3   68.69   40.90
  10  -1   3  -46.60   41.80
 -10  -1  -3   39.80   44.10
  10  -1   3   86.99   52.39
 -10   1  -3   63.89   48.30
  10   1   3  -22.80   43.80
  10   1   3   32.40   41.80
  11  -1   3   62.69   58.79
 -11  -1  -3   80.09   54.09
  11   1   3    5.10   49.60
  11   1   3   50.09   50.49
 -11   1  -3  -49.80   47.00
 -12  -1  -3   18.30   61.39
  12  -1   3   -2.30   62.09
 -12   1  -3  -33.40   53.69
  12   1   3   15.10   57.09
  12   1   3  -18.00   59.29
 -13  -2   3   11.50   54.09
  13  -2  -3   46.30   66.89
 -13   2   3   38.30   70.79
  13   2  -3   99.79   83.39
  13   2  -3  -81.19   41.40
  13   2  -3   86.99   62.69
  12  -2  -3  -19.70   29.80
  12  -2  -3    7.10   56.09
 -12  -2   3  -27.30   49.50
  12   2  -3   22.00   45.60
 -12   2   3  -70.49   39.10
 -12   2   3   66.49   60.69
  12   2  -3  130.19   45.20
  12   2  -3   76.09   60.59
  12   2  -3  -32.80   30.10
 -11  -2   3    7.70   49.60
  11  -2  -3   25.60   31.00
  11   2  -3  -13.80   38.50
  11   2  -3    0.40   46.90
  11   2  -3   10.50   38.90
 -11   2   3   54.79   35.30
  11   2  -3   66.69   38.20
 -10  -2   3   84.09   45.90
  10  -2  -3   -2.30   27.00
  10  -2  -3   14.00   45.20
  10   2  -3   -7.50   32.50
  10   2  -3  -30.90   27.00
  10   2  -3   51.39   47.80
 -10   2   3    9.90   34.40
  10   2  -3   -1.30   34.50
   9  -2  -3  107.19   35.70
   9  -2  -3  119.09   49.80
  -9  -2   3  -13.10   40.50
   9   2  -3    1.10   30.80
  -9   2   3   83.19   31.50
   9   2  -3   87.59   37.60
   9   2  -3   59.69   35.50
   9   2  -3   85.39   49.10
   8  -2  -3  143.69   37.60
  -8  -2   3  114.69   45.20
   8  -2  -3  164.78   49.40
   8   2  -3  164.08   40.20
   8   2  -3  151.88   50.69
  -8   2   3  172.38   36.10
   8   2  -3   80.59   35.70
   7  -2  -3  169.18   37.60
  -7  -2   3  242.38   46.60
   7  -2  -3  138.89   41.80
   7   2  -3  228.88   40.00
   7   2  -3  219.98   44.40
   7   2  -3  208.58   48.40
  -7   2   3  171.98   30.00
  -6  -2   3   37.90   28.80
   6  -2  -3   29.70   23.00
   6  -2  -3   24.90   27.70
   6   2  -3   69.69   25.80
   6   2  -3   78.59   35.10
  -6   2   3   56.39   20.80
   6   2  -3   20.10   24.10
   5  -2  -3  557.94   44.70
  -5  -2   3  569.34   47.80
   5  -2  -3  557.04   49.60
   5   2  -3  606.64   51.09
  -5   2   3  499.85   30.40
   5   2  -3  549.35   40.20
   5   2  -3  601.04   47.50
   4  -2  -3  207.18   30.60
   4  -2  -3  192.88   32.30
   4  -2  -3  196.18   17.30
  -4  -2   3  192.68   32.10
  -4   2   3  222.28   35.00
  -4   2   3  178.68   18.70
   4   2  -3  234.48   36.70
   4   2  -3  183.48   27.60
   4   2  -3  208.58   33.20
   3  -2  -3  695.83   42.40
   3  -2  -3  603.04   23.20
   3  -2  -3  632.44   42.80
  -3  -2   3  644.74   41.30
   3   2  -3  635.24   39.10
  -3   2   3  662.33   43.40
  -3   2   3  655.53   24.20
   3   2  -3  673.43   43.50
   3   2  -3  641.74   38.10
   2  -2  -3  150.08   26.20
   2  -2  -3  172.78   15.30
  -2  -2   3  148.79   25.40
  -2   2   3  203.28   27.00
   2   2  -3  212.48   23.80
   2   2  -3  209.28   30.20
  -2   2   3  194.88   17.20
   2   2  -3  237.98   33.50
  -1  -2   3 5286.77  134.19
  -1  -2   3 5428.16  117.09
   1  -2  -3 5409.86  135.29
   1  -2  -3 5345.67  132.49
  -1  -2   3 5410.96  130.59
   1  -2  -3 5013.00  119.19
  -1   2   3 5453.95  121.59
   1   2  -3 5292.57  116.89
  -1   2   3 5175.38  135.29
   1   2  -3 5450.75  134.89
  -1   2   3 5360.46  133.69
   0  -2  -3 1122.89   47.30
   0  -2  -3 1097.99   44.90
   0  -2   3  906.01   44.80
   0   2  -3 1080.39   44.50
   0   2   3  948.41   44.50
   0   2  -3 1157.38   32.10
   0   2   3 1033.30   45.50
   1  -2   3  273.07   26.50
  -1  -2  -3  308.77   25.80
  -1  -2  -3  260.47   26.00
   1  -2   3  300.67   31.60
   1   2   3  248.98   25.10
  -1   2  -3  245.48   22.10
   1   2   3  262.07   27.30
   1   2   3  296.27   30.00
   1   2   3  252.27   21.30
  -1   2  -3  248.68   21.00
  -1   2  -3  272.27   19.60
   2  -2   3  176.28   23.00
  -2  -2  -3  139.29   18.20
  -2  -2  -3  136.59   19.20
   2  -2   3  148.49   25.50
  -2  -2  -3  114.99   19.60
   2   2   3  173.08   24.80
   2   2   3  141.39   19.50
   2   2   3  137.69   25.40
   3  -2   3   23.90   20.00
   3  -2   3    4.50   19.10
   3  -2   3   10.60   16.20
   3   2   3  -33.10   16.70
   3   2   3   36.40   20.90
   3   2   3   52.29   25.40
   4  -2   3   55.79   20.20
   4  -2   3   29.70   22.60
   4  -2   3   59.49   23.80
   4   2   3    5.10   22.80
   4   2   3   44.70   15.40
   4   2   3   24.20   23.60
   4   2   3   24.80   17.60
   5  -2   3   21.00   25.60
   5  -2   3   17.10   23.80
   5  -2   3   36.70   24.00
   5   2   3   30.40   20.90
   5   2   3   11.20   26.20
   6  -2   3  234.48   38.80
   6  -2   3  196.88   44.10
  -6  -2  -3  144.79   38.90
   6  -2   3  258.87   47.20
   6   2   3  257.97   36.90
   6   2   3  276.67   50.29
  -7  -2  -3    9.10   34.10
   7  -2   3   22.00   36.60
   7  -2   3  -21.30   34.90
   7   2   3   31.20   28.60
   7   2   3   40.00   41.80
   8  -2   3   51.69   43.70
  -8  -2  -3  -15.80   35.40
   8  -2   3    6.00   39.30
   8   2   3   35.70   39.00
  -8   2  -3   58.89   38.80
   8   2   3   16.90   29.50
   9  -2   3  -48.20   41.00
   9  -2   3   14.70   44.10
  -9  -2  -3   -2.80   42.40
   9   2   3  -31.70   29.60
  -9   2  -3   -5.90   36.70
  10  -2   3   13.20   45.90
  10  -2   3  111.69   57.29
 -10  -2  -3   12.10   43.90
  10   2   3  100.69   42.10
  10   2   3   74.49   56.29
 -10   2  -3   89.69   49.90
 -11  -2  -3   72.79   59.79
  11  -2   3   73.49   62.29
  11   2   3   47.30   43.50
 -11   2  -3   50.29   51.99
  11   2   3   14.00   49.90
 -12  -2  -3   65.59   59.89
  12  -2   3   -1.50   68.09
 -12   2  -3   31.50   85.79
  12   2   3   -2.30   58.39
  12   2   3   54.69   60.19
  13  -3  -3   76.79   70.59
 -13  -3   3  103.89   66.29
  13   3  -3  -26.20   47.60
  13   3  -3   66.99   59.19
  13   3  -3   64.89   49.70
  13   3  -3  100.89   71.89
 -13   3   3   19.70   56.09
  12  -3  -3  129.19   70.89
 -12  -3   3  203.18   63.09
  12  -3  -3  126.09   41.10
  12   3  -3   23.80   32.00
  12   3  -3    9.80   42.00
  12   3  -3   67.29   45.50
  12   3  -3  -29.50   56.79
 -12   3   3   75.29   60.89
 -11  -3   3  125.89   54.79
  11  -3  -3   31.50   54.89
  11  -3  -3   11.30   29.90
 -11   3   3    7.70   29.20
  11   3  -3   71.29   41.30
  11   3  -3  -23.90   31.50
  11   3  -3  -16.50   34.70
 -11   3   3   60.99   54.99
  11   3  -3  -17.20   47.00
  10  -3  -3   16.30   28.40
  10  -3  -3   51.89   51.39
 -10  -3   3  113.29   52.09
  10   3  -3  -27.60   33.30
  10   3  -3   19.30   34.20
 -10   3   3    9.00   46.50
  10   3  -3   30.80   50.59
 -10   3   3   46.20   29.20
  10   3  -3   34.80   36.40
   9  -3  -3  253.87   59.99
   9  -3  -3  168.48   37.90
  -9  -3   3  224.38   55.59
   9   3  -3  285.87   46.50
  -9   3   3  187.98   59.79
  -9   3   3  239.28   35.10
   9   3  -3  208.18   47.70
   9   3  -3  179.38   54.99
   9   3  -3  294.37   47.90
   8  -3  -3  164.98   39.60
   8  -3  -3  287.37   58.19
  -8  -3   3  317.07   56.19
   8   3  -3  294.47   44.50
   8   3  -3  257.87   56.19
   8   3  -3  290.57   51.79
  -8   3   3  297.87   66.89
  -8   3   3  308.17   34.60
   8   3  -3  190.78   45.20
  -7  -3   3  529.55   60.89
   7  -3  -3  501.65   53.79
   7  -3  -3  559.54   68.09
   7   3  -3  457.55   48.20
  -7   3   3  421.16   64.29
   7   3  -3  505.15   55.59
   7   3  -3  547.95   56.09
   7   3  -3  538.65   65.69
   6  -3  -3  509.15   60.69
   6  -3  -3  472.15   47.80
  -6  -3   3  522.85   55.59
   6   3  -3  444.06   50.59
   6   3  -3  413.56   45.70
   6   3  -3  499.25   59.99
   6   3  -3  509.25   42.00
  -6   3   3  403.46   57.19
   5  -3  -3 1590.44   80.89
   5  -3  -3 1702.63   76.39
  -5  -3   3 1776.32   79.49
   5   3  -3 1765.42   79.99
   5   3  -3 1614.44   63.99
   5   3  -3 1766.72   81.99
  -5   3   3 1657.03   84.69
   4  -3  -3  694.83   49.60
   4  -3  -3  745.83   52.29
  -4  -3   3  821.42   53.39
  -4   3   3  755.72   53.59
   4   3  -3  667.43   49.40
   4   3  -3  728.93   50.29
   4   3  -3  781.22   42.30
  -3  -3   3 1514.15   63.89
   3  -3  -3 1422.66   63.59
   3  -3  -3 1399.96   62.89
   3   3  -3 1423.66   63.89
   3   3  -3 1371.36   52.99
   3   3  -3 1449.85   57.69
  -3   3   3 1442.76   63.69
   2  -3  -3  275.37   16.40
  -2  -3   3  371.46   34.70
   2  -3  -3  341.97   33.60
   2  -3  -3  298.17   32.70
   2   3  -3  327.07   29.40
   2   3  -3  351.76   38.20
  -2   3   3  325.27   19.30
  -2   3   3  325.07   35.10
   2   3  -3  280.97   25.10
   1  -3  -3  415.66   25.80
  -1  -3   3  371.36   32.80
   1  -3  -3  394.46   35.00
   1  -3  -3  348.67   32.00
  -1  -3   3  379.86   24.90
   1   3  -3  370.36   25.00
  -1   3   3  396.56   25.90
   1   3  -3  384.86   31.40
  -1   3   3  374.96   32.40
   1   3  -3  434.26   34.00
  -1   3   3  337.57   35.00
   0  -3  -3  274.67   30.60
   0  -3   3  210.98   19.90
   0  -3   3  268.17   28.00
   0  -3  -3  274.27   29.30
   0  -3   3  290.47   31.70
   0   3  -3  217.08   21.90
   0   3   3  297.47   29.00
   0   3   3  300.67   31.80
   0   3  -3  249.38   26.50
   1  -3   3  367.06   30.00
  -1  -3  -3  374.26   30.00
   1  -3   3  368.16   33.20
   1  -3   3  365.66   25.90
  -1  -3  -3  394.46   25.90
  -1   3  -3  328.07   25.70
   1   3   3  364.96   32.10
   1   3   3  342.07   22.70
   1   3   3  361.86   33.30
   2  -3   3 1676.73   68.29
   2  -3   3 1617.34   52.89
  -2  -3  -3 1633.74   49.40
   2  -3   3 1738.73   59.29
  -2  -3  -3 1525.55   47.80
  -2  -3  -3 1513.15   57.89
   2   3   3 1652.93   59.29
   2   3   3 1724.53   64.69
  -2   3  -3 1544.65   55.89
   2   3   3 1635.14   66.79
  -3  -3  -3 1818.52   54.79
   3  -3   3 1767.02   63.49
  -3  -3  -3 1819.52   55.29
   3  -3   3 1757.42   75.59
  -3  -3  -3 1756.32   62.89
  -3   3  -3 1878.81   69.89
   3   3   3 1781.82   63.69
   3   3   3 1816.92   74.19
   4  -3   3 1091.59   64.19
   4  -3   3  941.61   48.40
   4   3   3  989.80   46.90
   4   3   3 1050.29   61.69
  -5  -3  -3  759.62   61.19
   5  -3   3  862.11   50.79
   5   3   3  749.82   61.39
   5   3   3  825.62   43.80
   6  -3   3  252.67   50.09
  -6  -3  -3  225.68   47.50
   6  -3   3  289.77   38.90
   6   3   3  261.37   33.70
   6   3   3  210.48   47.00
   7  -3   3  315.47   58.39
  -7  -3  -3  236.68   51.89
   7  -3   3  333.87   45.20
   7   3   3  312.27   39.30
   7   3   3  246.28   55.09
   8  -3   3   52.29   43.00
  -8  -3  -3   22.50   37.40
   8   3   3   71.59   47.60
   8   3   3   78.39   31.80
   9  -3   3   72.39   53.79
  -9  -3  -3  -41.50   37.50
  -9   3  -3  120.99   46.90
   9   3   3  -22.10   38.00
   9   3   3  -21.60   29.20
  10  -3   3   -8.50   53.59
 -10  -3  -3   72.59   52.19
 -10   3  -3  -42.80   40.10
  10   3   3  -24.70   45.00
  10   3   3   85.69   37.00
  11  -3   3  108.29   67.29
 -11  -3  -3   53.39   58.99
  11   3   3    9.00   55.39
  11   3   3   54.39   42.30
 -11   3  -3   76.49   61.39
 -11   3  -3  -11.90   44.60
  12  -3   3    1.70   72.49
 -12  -3  -3   32.50   60.69
  12   3   3  140.99   95.99
 -12   3  -3  -90.59   47.90
 -12   3  -3   89.69   62.29
 -13  -4   3   78.79   66.39
  13  -4  -3  141.79   79.39
  13   4  -3   53.89   38.30
 -13   4   3   14.70   58.59
  13   4  -3   78.19   63.99
  13   4  -3  -28.00   56.29
 -12  -4   3   54.99   60.39
  12  -4  -3   58.39   65.19
  12  -4  -3   32.90   32.70
  12   4  -3   92.89   47.10
  12   4  -3   31.50   36.60
  12   4  -3  -14.20   59.09
 -12   4   3  -89.69   51.09
  12   4  -3   18.70   43.10
  11  -4  -3   24.60   57.49
  11  -4  -3   40.80   32.50
 -11  -4   3  -30.20   81.29
  11   4  -3   72.49   35.60
  11   4  -3   26.40   39.40
 -11   4   3   -8.40   50.09
  11   4  -3   40.80   41.60
  11   4  -3   12.50   54.69
  10  -4  -3   39.00   31.10
 -10  -4   3    7.20   44.30
  10   4  -3   62.89   39.50
 -10   4   3   24.00   50.09
  10   4  -3   50.39   50.89
  10   4  -3   34.10   36.10
   9  -4  -3  274.97   47.60
  -9  -4   3  323.27   62.19
   9  -4  -3  349.67   66.19
   9   4  -3  345.47   54.59
   9   4  -3  227.88   58.79
   9   4  -3  236.18   50.79
  -9   4   3  235.08   64.69
   9   4  -3  301.57   43.60
   8  -4  -3   77.69   34.00
   8  -4  -3  146.09   49.30
  -8  -4   3   68.59   41.50
   8   4  -3  115.09   31.80
   8   4  -3   29.20   42.80
   8   4  -3   77.29   35.40
   8   4  -3   45.20   36.70
  -8   4   3   12.30   46.60
   7  -4  -3  387.96   60.19
   7  -4  -3  372.06   51.19
  -7  -4   3  358.66   56.09
   7   4  -3  372.16   41.70
   7   4  -3  293.47   49.00
   7   4  -3  408.86   61.99
  -7   4   3  372.06   64.39
   7   4  -3  270.47   48.30
   6  -4  -3  137.29   40.70
  -6  -4   3  149.59   40.80
   6  -4  -3  177.68   35.90
  -6   4   3  160.48   42.60
   6   4  -3   86.09   33.40
   6   4  -3  205.58   30.20
   6   4  -3  159.68   41.60
   6   4  -3  182.88   38.60
   5  -4  -3  274.77   44.10
   5  -4  -3  298.07   42.50
  -5  -4   3  319.47   47.10
   5   4  -3  197.08   27.80
   5   4  -3  270.47   39.70
  -5   4   3  238.58   54.09
   5   4  -3  225.98   40.40
   5   4  -3  273.67   39.90
  -4  -4   3  254.77   39.50
   4  -4  -3  341.07   44.90
   4  -4  -3  273.87   41.60
   4   4  -3  298.97   43.50
   4   4  -3  231.88   34.50
   4   4  -3  247.68   28.60
   4   4  -3  324.17   38.50
  -4   4   3  334.27   46.00
   3  -4  -3  808.92   51.89
   3  -4  -3  772.02   50.99
  -3  -4   3  803.82   52.99
   3   4  -3  771.42   51.69
   3   4  -3  760.42   51.19
   3   4  -3  761.72   45.70
  -3   4   3  789.02   51.99
   3   4  -3  843.22   40.80
   2  -4  -3  704.23   46.20
   2  -4  -3  720.03   26.90
   2  -4  -3  749.13   46.00
  -2  -4   3  709.13   45.60
   2   4  -3  743.03   38.60
  -2   4   3  699.53   46.30
   2   4  -3  733.43   46.60
   2   4  -3  774.32   40.20
   1  -4  -3  335.17   35.50
  -1  -4   3  358.56   33.80
   1  -4  -3  298.67   31.40
  -1   4   3  342.37   35.20
   1   4  -3  348.07   30.60
   1   4  -3  329.97   27.40
   0  -4  -3  108.89   21.90
   0  -4   3  112.69   23.50
   0  -4  -3  127.39   26.40
   0  -4   3  133.89   25.50
   0  -4   3  154.78   28.50
   0   4  -3  115.29   23.20
   0   4   3  110.19   25.70
   0   4   3   83.69   21.50
   1  -4   3  222.28   27.20
   1  -4   3  201.08   31.10
  -1  -4  -3  203.08   27.80
  -1  -4  -3  237.68   23.80
   1  -4   3  250.07   31.10
   1   4   3  243.28   32.00
   1   4   3  198.78   29.00
   1   4   3  172.58   19.30
  -1   4  -3  209.98   26.10
  -2  -4  -3   39.90   17.90
  -2  -4  -3   10.70   13.80
   2  -4   3   43.90   17.50
   2  -4   3   37.30   22.10
   2  -4   3   78.39   20.80
   2   4   3   41.60   18.40
  -2   4  -3   51.69   21.10
   2   4   3   26.70   11.30
   2   4   3   40.30   21.90
  -3  -4  -3 2449.25   82.89
   3  -4   3 2376.56   74.39
  -3  -4  -3 2349.86   61.59
  -3  -4  -3 2248.48   62.29
   3  -4   3 2387.76   93.79
   3  -4   3 2533.75   78.79
  -3  -4  -3 2454.55   93.79
  -3   4  -3 2379.36   84.09
   3   4   3 2497.95   83.19
   3   4   3 2434.16   90.99
  -4  -4  -3   11.40   13.60
   4  -4   3    3.90   23.20
  -4  -4  -3    7.90   25.80
  -4  -4  -3    8.60   11.10
   4  -4   3   -6.40   16.70
   4   4   3   -7.40   21.30
  -4   4  -3  -49.70   20.60
   4   4   3    2.50   17.60
   5  -4   3   39.90   21.60
  -5  -4  -3   72.19   35.30
   5  -4   3  135.89   41.40
  -5  -4  -3   46.20   20.50
   5   4   3   64.29   24.00
  -5   4  -3   43.40   33.50
   5   4   3   43.30   30.70
   6  -4   3   74.69   27.30
  -6  -4  -3    6.30   33.90
   6  -4   3   63.49   38.90
   6   4   3   79.89   27.00
  -6   4  -3   24.00   36.80
   6   4   3   10.20   20.00
   6   4   3   26.70   38.00
   7  -4   3   35.00   41.50
  -7  -4  -3   72.39   41.30
   7  -4   3  -26.10   23.90
  -7   4  -3   85.99   46.40
   7   4   3   32.70   23.30
   7   4   3   68.29   42.80
   7   4   3   24.70   25.40
  -8  -4  -3   90.29   46.80
   8  -4   3   35.10   45.50
   8   4   3   63.99   46.60
  -8   4  -3   37.30   45.60
   9  -4   3   79.69   57.49
  -9  -4  -3   51.69   49.00
  -9   4  -3   52.79   38.70
   9   4   3   28.40   46.80
 -10  -4  -3  113.99   57.89
  10  -4   3   84.39   62.69
  10   4   3  120.79   56.39
 -10   4  -3  110.99   60.39
 -10   4  -3  168.98   49.30
 -11  -4  -3   12.80   52.29
  11  -4   3  -44.40   58.99
 -11   4  -3   52.89   43.70
  11   4   3   75.49   58.09
 -11   4  -3   -2.10   56.89
  12  -4   3   57.39   68.79
 -12  -4  -3   31.70   62.39
 -12   4  -3   -9.50   58.59
  12   4   3  -69.89   55.89
  13  -5  -3   46.30   78.39
 -13  -5   3   54.09   66.79
  13   5  -3  -46.70   63.39
 -13   5   3   44.90   64.79
  13   5  -3   39.90   41.40
 -12  -5   3   85.39   62.39
  12  -5  -3   54.69   35.30
  12  -5  -3  103.69   67.69
 -12   5   3   26.10   60.09
  12   5  -3   61.09   44.70
  12   5  -3  -49.60   50.89
  12   5  -3   67.29   67.89
 -11  -5   3   62.29   56.89
  11  -5  -3  265.17   80.79
  11  -5  -3  109.89   39.80
 -11   5   3  117.89   64.39
  11   5  -3  315.07   62.29
  11   5  -3  150.58   50.49
  11   5  -3  189.58   68.89
  11   5  -3   84.39   39.20
  10  -5  -3  139.59   41.60
  10  -5  -3  192.78   64.69
 -10  -5   3  116.89   55.49
  10   5  -3  131.29   46.70
  10   5  -3   68.99   51.59
  10   5  -3  266.87   55.49
 -10   5   3  125.59   60.99
  10   5  -3  181.38   34.70
  -9  -5   3  335.87   65.49
   9  -5  -3  427.66   73.19
   9   5  -3  316.37   70.49
  -9   5   3  307.87  112.69
   9   5  -3  241.48   54.29
   9   5  -3  327.47   40.70
   9   5  -3  308.37   64.09
   8  -5  -3  220.58   55.59
  -8  -5   3  142.39   51.59
   8  -5  -3  213.78   42.60
   8   5  -3  214.68   48.90
   8   5  -3  309.87   54.29
  -8   5   3  294.57   65.19
   8   5  -3  315.37   37.30
   8   5  -3  249.28   62.19
   7  -5  -3  158.98   37.90
   7  -5  -3  100.39   45.80
  -7  -5   3  109.89   45.70
   7   5  -3   75.89   39.30
   7   5  -3   82.19   34.40
   7   5  -3  118.19   27.80
  -7   5   3  116.89   50.99
   7   5  -3   87.39   44.60
   6  -5  -3  127.99   36.90
   6  -5  -3  181.88   44.90
  -6  -5   3  122.79   45.50
   6   5  -3  134.59   25.90
  -6   5   3   92.79   41.30
   6   5  -3  129.39   41.40
   6   5  -3  123.99   38.50
  -5  -5   3  182.88   42.90
   5  -5  -3  259.17   41.50
   5  -5  -3  200.58   42.00
   5   5  -3  154.58   36.60
  -5   5   3  213.58   45.70
   5   5  -3  127.99   24.10
  -4  -5   3  191.88   38.70
   4  -5  -3  190.08   37.10
   4  -5  -3  188.98   38.20
   4   5  -3  200.58   37.90
   4   5  -3  121.79   33.30
   4   5  -3  177.48   35.70
  -4   5   3  170.98   38.30
   4   5  -3  201.18   26.00
   3  -5  -3  513.85   47.10
   3  -5  -3  550.64   48.80
  -3  -5   3  564.94   51.09
  -3   5   3  558.94   53.09
   3   5  -3  599.74   37.40
   3   5  -3  536.55   47.50
   3   5  -3  535.75   42.90
   2  -5  -3 1424.66   69.49
  -2  -5   3 1459.65   68.59
   2  -5  -3 1508.95   47.90
   2  -5  -3 1559.94   68.09
   2  -5  -3 1457.15   46.30
   2   5  -3 1472.55   70.99
   2   5  -3 1506.85   60.79
  -2   5   3 1463.85   71.39
   2   5  -3 1559.14   58.39
  -1  -5   3 3464.75  105.19
   1  -5  -3 3381.56   92.79
   1  -5  -3 3485.45  102.19
  -1  -5   3 3232.48  108.59
   1  -5  -3 3414.56  110.99
   1   5  -3 3314.47   95.89
  -1   5   3 3405.76  109.79
   0  -5  -3  918.41   52.39
   0  -5   3  810.22   47.20
   0  -5   3  819.22   45.80
   0  -5  -3  853.81   42.00
   0  -5   3  821.12   49.60
   0  -5  -3  853.21   45.60
   0   5   3  853.61   49.70
   0   5   3  893.71   53.69
   0   5  -3  787.62   43.90
   1  -5   3 1248.78   60.79
  -1  -5  -3 1177.08   57.59
   1  -5   3 1087.49   51.79
   1  -5   3 1159.78   56.49
  -1  -5  -3 1135.29   44.00
  -1  -5  -3 1123.89   58.59
   1   5   3 1206.38   65.99
  -1   5  -3 1155.48   52.99
   1   5   3 1068.39   58.99
   2  -5   3  935.71   46.20
  -2  -5  -3  849.32   52.39
   2  -5   3  865.41   48.80
  -2  -5  -3  838.52   33.20
  -2  -5  -3  995.80   57.39
   2  -5   3  874.21   55.49
  -2   5  -3  900.71   50.59
   2   5   3  882.21   31.90
   2   5   3  870.41   54.89
   3  -5   3  888.21   60.49
   3  -5   3  960.00   49.10
   3  -5   3  988.40   48.40
  -3  -5  -3  999.10   63.89
   3   5   3  964.30   58.79
   3   5   3 1002.50   55.29
  -3   5  -3  930.21   54.79
   4  -5   3   99.39   24.00
   4  -5   3   85.39   22.10
  -4  -5  -3   93.99   34.00
  -4  -5  -3   43.90   22.80
   4  -5   3   66.89   31.10
  -4   5  -3  109.29   33.40
   4   5   3   98.59   27.50
   4   5   3   74.49   30.80
   5  -5   3  132.59   27.90
  -5  -5  -3  113.39   42.20
   5  -5   3  100.69   39.80
   5   5   3   50.69   33.20
   5   5   3   95.19   29.50
  -5   5  -3   87.09   42.40
   6  -5   3  459.25   44.50
  -6  -5  -3  314.47   57.89
   6  -5   3  345.37   60.79
   6   5   3  506.15   49.90
   6   5   3  440.66   61.09
  -6   5  -3  417.26   62.59
   7  -5   3  312.07   61.89
  -7  -5  -3  152.48   49.50
   7  -5   3  308.47   40.20
   7   5   3  190.78   35.30
   7   5   3  107.59   46.30
   7   5   3  232.38   38.70
  -7   5  -3  260.07   60.29
   8  -5   3  276.47   64.79
  -8  -5  -3  237.38   29.40
  -8  -5  -3  321.07   63.59
   8   5   3  176.48   55.99
   8   5   3  204.28   36.80
  -8   5  -3  224.08   60.99
   8   5   3  290.47   65.99
  -9  -5  -3  207.48   31.70
   9  -5   3  427.66   80.79
  -9  -5  -3  258.27   66.59
  -9   5  -3  229.58   47.90
   9   5   3  143.39   57.99
  -9   5  -3  166.88   61.19
  10  -5   3  364.36   81.29
 -10  -5  -3  254.97   69.99
  10   5   3  238.68   70.89
 -10   5  -3  286.37   49.70
 -10   5  -3  114.29   59.49
  11  -5   3   26.10   67.09
 -11  -5  -3  -48.90   54.09
 -11   5  -3   58.69   46.70
 -11   5  -3  -55.49   53.89
  11   5   3   34.20   54.79
 -12  -5  -3   23.20   62.39
  12  -5   3  -53.39   73.19
  12   5   3    0.30   55.19
  12  -6  -3   -9.10   71.19
 -12  -6   3  -36.70   54.19
 -12   6   3  -15.00   55.79
  12   6  -3   70.89   48.70
  12   6  -3  -29.50   55.39
 -11  -6   3   15.70   54.69
  11  -6  -3   -4.10   29.20
  11  -6  -3 -103.99   43.70
  11   6  -3   76.29   46.00
  11   6  -3   54.59   55.69
  11   6  -3  -47.30   48.20
 -11   6   3  137.09   66.59
  10  -6  -3   98.59   38.40
  10  -6  -3   17.30   50.89
 -10  -6   3   23.60   50.39
  10   6  -3    8.90   48.90
  10   6  -3   81.29   49.00
  10   6  -3   25.80   39.60
 -10   6   3  -35.40   48.90
  10   6  -3   75.59   29.30
   9  -6  -3  166.88   43.80
  -9  -6   3   37.00   52.19
   9   6  -3  114.49   46.00
   9   6  -3  140.89   27.80
  -9   6   3   69.49   52.79
   9   6  -3  164.98   58.49
   9   6  -3   35.90   42.40
  -8  -6   3  167.68   55.19
   8  -6  -3  178.48   43.40
   8  -6  -3  239.68   57.39
   8   6  -3  171.28   51.09
  -8   6   3  113.39   53.89
   8   6  -3  160.88   45.30
   8   6  -3  143.69   27.90
   8   6  -3  144.99   53.39
   7  -6  -3  150.18   42.50
   7  -6  -3  109.59   48.30
  -7  -6   3  136.79   52.09
   7   6  -3  190.78   43.70
   7   6  -3   94.79   41.40
  -7   6   3   71.09   49.50
   7   6  -3  129.79   26.00
   7   6  -3   64.89   43.20
   6  -6  -3  392.36   51.79
   6  -6  -3  497.25   67.89
  -6  -6   3  412.56   62.89
   6   6  -3  452.75   34.20
   6   6  -3  483.15   62.39
   6   6  -3  390.76   57.59
   6   6  -3  521.75   68.49
  -6   6   3  362.46   62.49
   5  -6  -3  292.17   45.70
   5  -6  -3  358.16   54.09
  -5  -6   3  286.57   51.29
  -5   6   3  297.37   52.29
   5   6  -3  389.86   53.19
   5   6  -3  310.17   31.00
   5   6  -3  312.57   46.90
   5   6  -3  374.46   54.09
   4  -6  -3 1074.69   80.99
  -4  -6   3 1095.79   72.89
   4  -6  -3 1123.59   68.69
   4   6  -3 1020.90   46.90
   4   6  -3 1094.89   69.99
   4   6  -3 1093.29   69.49
   4   6  -3 1140.69   66.09
  -4   6   3 1145.19   75.69
   3  -6  -3  149.49   34.90
   3  -6  -3  198.98   38.60
  -3  -6   3  135.49   35.80
   3   6  -3  139.89   31.10
   3   6  -3  126.49   30.80
  -3   6   3   91.19   33.80
   3   6  -3  115.19   24.80
   2  -6  -3 1270.47   50.59
  -2  -6   3 1290.37   68.09
  -2  -6   3 1290.77   70.39
   2  -6  -3 1327.17   70.09
   2  -6  -3 1478.15   69.59
   2   6  -3 1421.36   57.69
  -2   6   3 1302.37   71.59
   2   6  -3 1358.36   63.69
  -1  -6   3  260.07   37.70
   1  -6  -3  327.47   37.90
   1  -6  -3  274.37   31.60
  -1  -6   3  261.77   37.60
  -1  -6   3  344.87   37.10
   1  -6  -3  284.87   39.90
   1   6  -3  272.07   34.00
  -1   6   3  320.37   44.10
   0  -6   3  305.17   38.30
   0  -6  -3  269.07   44.30
   0  -6   3  303.17   37.70
   0  -6   3  297.47   40.30
   0  -6  -3  336.47   32.10
   0  -6  -3  346.87   38.50
   0   6   3  299.67   43.20
   0   6  -3  337.17   38.10
  -1  -6  -3  407.36   41.70
   1  -6   3  403.76   41.50
  -1  -6  -3  445.16   44.60
   1  -6   3  401.26   36.50
   1  -6   3  414.06   41.40
  -1  -6  -3  403.86   29.80
   1   6   3  426.06   47.40
  -1   6  -3  447.16   41.60
   1   6   3  402.46   40.00
   2  -6   3  804.42   46.50
  -2  -6  -3  892.91   58.89
   2  -6   3  893.81   57.59
  -2  -6  -3  724.63   52.59
  -2  -6  -3  797.42   32.70
   2  -6   3  893.11   53.39
  -2   6  -3  912.61   55.39
   2   6   3  784.22   31.20
   2   6   3  852.11   54.19
   2   6   3  744.23   54.89
  -3  -6  -3  700.33   51.09
   3  -6   3  590.64   45.90
  -3  -6  -3  606.64   71.19
   3  -6   3  591.44   59.09
   3  -6   3  675.33   42.80
   3   6   3  656.23   48.10
  -3   6  -3  664.53   55.19
   4  -6   3  354.26   39.50
   4  -6   3  332.47   52.59
  -4  -6  -3  339.57   44.70
  -4  -6  -3  315.17   51.99
   4  -6   3  347.77   35.40
  -4   6  -3  307.47   46.20
   4   6   3  423.46   54.79
   4   6   3  469.05   46.50
  -5  -6  -3  714.63   69.49
   5  -6   3  589.24   45.10
   5  -6   3  721.43   47.20
   5  -6   3  606.64   65.39
   5   6   3  557.64   53.39
   5   6   3  555.74   60.79
  -5   6  -3  559.64   64.59
  -6  -6  -3  242.78   54.09
   6  -6   3  368.86   39.90
   6  -6   3  315.87   62.49
   6   6   3  299.97   44.70
   6   6   3  235.28   49.10
  -6   6  -3  226.48   53.09
   7  -6   3  231.28   61.19
   7  -6   3  139.89   30.60
  -7  -6  -3  140.99   49.90
   7   6   3  200.78   53.09
   7   6   3  115.39   36.60
  -7   6  -3   88.69   44.90
   7   6   3  151.28   36.70
   8  -6   3   17.50   48.10
  -8  -6  -3   87.39   52.99
   8   6   3   29.10   27.60
   8   6   3   55.49   49.20
  -8   6  -3    3.00   44.20
   8   6   3   98.69   35.10
   9  -6   3  147.89   57.99
  -9  -6  -3  141.19   57.29
   9   6   3  119.89   35.60
  -9   6  -3   81.49   58.39
   9   6   3   71.49   53.59
  -9   6  -3   79.09   35.50
 -10  -6  -3   45.10   54.39
  10  -6   3  114.59   68.69
 -10   6  -3    4.20   35.80
  10   6   3  -18.10   44.80
 -10   6  -3    2.40   55.19
 -11  -6  -3   56.79   60.89
  11  -6   3   -1.60   68.69
  11   6   3   -3.60   54.59
 -11   6  -3  -71.19   54.19
  12  -7  -3   59.29   75.89
 -12  -7   3   14.90   57.79
  12  -7  -3   62.19   38.00
 -11  -7   3   53.69   60.39
  11  -7  -3  -36.40   55.49
  11  -7  -3   -3.70   30.00
 -11   7   3   34.10   59.49
  11   7  -3  -23.00   53.69
  11   7  -3   24.40   42.00
  10  -7  -3   18.60   34.80
 -10  -7   3  -66.69   44.90
  10  -7  -3   26.10   57.49
  10   7  -3  -62.19   45.00
  10   7  -3  143.89   61.59
  10   7  -3   18.40   41.90
 -10   7   3  -12.00   51.49
  -9  -7   3   65.09   62.09
   9  -7  -3   27.10   47.50
   9  -7  -3   17.00   33.20
   9   7  -3  -76.39   39.30
  -9   7   3   52.29   49.50
   9   7  -3   70.69   53.39
   9   7  -3   63.29   42.70
   8  -7  -3   82.89   38.10
  -8  -7   3  196.78   55.19
   8  -7  -3  136.49   54.99
  -8   7   3   32.20   45.30
   8   7  -3   65.59   47.60
   8   7  -3   88.89   44.60
   8   7  -3   94.19   44.80
   7  -7  -3  121.29   47.60
   7  -7  -3  143.19   40.80
  -7  -7   3  279.07   62.19
   7   7  -3  224.28   55.29
   7   7  -3  134.09   43.60
  -7   7   3  158.28   53.09
  -6  -7   3  950.10   85.69
   6  -7  -3  930.41   80.59
   6  -7  -3  868.11   72.39
   6   7  -3  879.31   69.89
  -6   7   3  900.31   85.29
   6   7  -3 1036.90   80.09
   6   7  -3 1001.10   79.39
   5  -7  -3 1075.89   75.49
   5  -7  -3 1156.98   81.79
  -5  -7   3 1255.27   86.39
   5   7  -3 1171.48   49.10
   5   7  -3 1177.08   77.59
   5   7  -3 1198.68   77.39
   5   7  -3 1177.78   80.99
  -5   7   3 1095.89   83.39
  -4  -7   3 1517.05   86.49
   4  -7  -3 1467.45   92.79
   4  -7  -3 1409.76   84.39
  -4   7   3 1453.75   85.89
   4   7  -3 1590.64   92.29
   4   7  -3 1455.45   57.59
   4   7  -3 1428.86   83.49
   3  -7  -3  479.85   56.39
  -3  -7   3  409.66   56.39
   3  -7  -3  476.85   36.30
   3  -7  -3  480.65   28.50
   3  -7  -3  511.65   51.49
   3   7  -3  490.35   37.40
  -3   7   3  477.25   57.59
   3   7  -3  428.36   46.00
  -2  -7   3 1421.96   77.29
   2  -7  -3 1467.95   72.29
  -2  -7   3 1403.76   74.49
   2  -7  -3 1461.35   55.49
   2  -7  -3 1402.16   77.19
   2   7  -3 1350.16   59.59
  -2   7   3 1302.27   76.79
   2   7  -3 1373.06   68.49
  -1  -7   3   46.10   23.60
  -1  -7   3   37.60   24.30
  -1  -7   3   81.69   30.30
   1  -7  -3   12.70   23.20
   1  -7  -3   15.90   21.70
   1  -7  -3   47.10   28.20
  -1   7   3   39.40   31.60
   1   7  -3   49.90   25.80
   0  -7   3  200.48   34.40
   0  -7   3  221.28   37.20
   0  -7   3  148.19   32.80
   0  -7  -3  199.08   39.40
   0  -7  -3  196.58   31.10
   0  -7  -3  166.08   31.50
   0   7  -3  178.28   33.90
   0   7   3  151.48   38.80
   1  -7   3  676.63   50.09
   1  -7   3  600.84   44.90
  -1  -7  -3  595.84   49.70
  -1  -7  -3  621.64   53.29
  -1  -7  -3  642.74   37.10
   1  -7   3  587.74   51.29
   1   7   3  650.73   60.89
   1   7   3  533.25   52.09
  -1   7  -3  689.73   50.89
  -2  -7  -3  465.85   49.10
   2  -7   3  464.75   56.99
  -2  -7  -3  489.35   50.29
   2  -7   3  504.65   66.09
  -2  -7  -3  466.35   27.00
   2  -7   3  506.55   40.80
  -2   7  -3  497.35   50.39
   2   7   3  506.55   53.79
   2   7   3  473.25   26.60
   2   7   3  484.85   46.90
   3  -7   3 1702.13   69.59
  -3  -7  -3 1545.15   85.29
   3  -7   3 1694.73   87.99
   3  -7   3 1608.74   77.09
  -3  -7  -3 1766.32   85.09
   3   7   3 1651.83   86.29
  -3   7  -3 1556.44   81.99
   4  -7   3  893.71   58.69
  -4  -7  -3  936.01   66.69
   4  -7   3  951.10   52.29
  -4  -7  -3 1060.09   75.79
   4  -7   3 1034.20   76.99
   4   7   3 1021.30   67.09
  -4   7  -3  820.62   79.39
   4   7   3  896.71   70.09
  -5  -7  -3  786.12   66.99
  -5  -7  -3  836.42   77.59
   5  -7   3  951.10   59.19
   5  -7   3  863.61   51.99
   5  -7   3  819.42   79.89
   5   7   3  738.03   64.39
  -5   7  -3  895.41   77.69
   5   7   3  843.72   72.79
   6  -7   3  621.84   49.10
   6  -7   3  595.54   44.60
   6  -7   3  591.04   78.69
  -6  -7  -3  551.14   74.59
  -6   7  -3  431.66   65.39
   6   7   3  528.25   73.49
   6   7   3  628.24   59.99
  -7  -7  -3   35.60   43.50
   7  -7   3   38.40   46.30
   7  -7   3   96.09   28.80
  -7   7  -3   56.99   45.40
   7   7   3   77.69   43.30
   7   7   3   92.39   37.40
   7   7   3   52.19   33.70
  -8  -7  -3   37.10   48.60
   8  -7   3    1.90   45.80
   8  -7   3   42.90   24.80
   8   7   3    9.40   31.80
   8   7   3   76.59   51.39
  -8   7  -3  -12.20   49.70
   8   7   3    1.50   29.30
   9  -7   3   98.39   63.89
  -9  -7  -3   57.19   52.59
  -9   7  -3   80.79   34.00
   9   7   3   10.20   49.60
   9   7   3   -0.60   28.90
   9   7   3   20.60   33.30
  -9   7  -3   52.39   57.59
 -10  -7  -3   33.50   58.59
  10  -7   3   83.59   67.49
 -10   7  -3   82.69   64.09
  10   7   3  100.59   41.20
  10   7   3   34.70   53.29
  10   7   3   12.20   33.30
 -11  -7  -3   76.89   59.59
  11  -7   3  -92.89   68.79
  11   7   3   77.09   64.09
 -11   7  -3   89.59   78.79
  12  -8  -3   91.49   38.50
 -12  -8   3  119.09   74.69
 -12   8   3   73.69   73.49
  12   8  -3   83.69   69.39
  12   8  -3    5.90   48.20
 -11  -8   3  202.88   68.79
  11  -8  -3  151.88   47.00
  11  -8  -3  131.19   78.99
  11   8  -3   68.79   52.99
 -11   8   3   83.49   69.49
  11   8  -3  159.48   70.49
 -10  -8   3  104.19   64.39
  10  -8  -3   58.39   38.30
  10  -8  -3   88.19   61.99
  10   8  -3  157.68   68.49
  10   8  -3   71.29   51.59
 -10   8   3   50.59   55.99
   9  -8  -3   34.20   36.70
   9  -8  -3   24.50   46.50
  -9  -8   3   53.69   54.49
  -9   8   3   62.19   51.59
   9   8  -3   90.39   55.79
   9   8  -3  120.89   66.59
   9   8  -3   -8.30   37.40
   8  -8  -3  176.38   60.49
   8  -8  -3    0.90   33.50
  -8  -8   3  122.59   60.99
   8   8  -3   83.99   65.49
  -8   8   3   -1.20   44.60
   8   8  -3  102.89   70.59
   8   8  -3  105.09   46.00
  -7  -8   3  152.28   55.89
   7  -8  -3   81.19   40.20
   7  -8  -3  131.59   48.00
   7   8  -3  175.38   50.89
   7   8  -3  -43.20   35.80
  -7   8   3  204.98   56.49
   7   8  -3   65.29   40.50
   6  -8  -3  346.97   54.19
  -6  -8   3  399.76   69.39
   6  -8  -3  317.07   62.69
  -6   8   3  343.57   67.49
   6   8  -3  296.17   52.49
   6   8  -3  297.67   56.59
   6   8  -3  312.17   57.19
  -5  -8   3   -6.80   40.40
   5  -8  -3   42.90   32.20
   5  -8  -3   27.40   36.50
   5   8  -3   39.30   25.80
   5   8  -3  144.89   42.20
   5   8  -3   75.79   34.60
  -5   8   3   35.90   44.70
   4  -8  -3  217.88   44.20
   4  -8  -3  226.88   47.70
  -4  -8   3  218.68   51.59
  -4   8   3  184.98   48.50
   4   8  -3  215.58   43.10
   4   8  -3  152.88   40.90
   4   8  -3  222.38   30.90
   3  -8  -3  244.68   28.10
   3  -8  -3  261.47   47.90
  -3  -8   3  212.98   48.30
  -3  -8   3  197.18   42.70
   3  -8  -3  190.88   44.60
   3   8  -3  321.97   35.20
  -3   8   3  221.78   49.30
  -2  -8   3  920.21   68.89
  -2  -8   3  798.12   65.19
   2  -8  -3  833.72   48.00
   2  -8  -3  890.01   66.69
   2  -8  -3  793.52   58.49
   2   8  -3  810.92   50.29
   2   8  -3  892.51   60.19
  -2   8   3  836.12   71.79
   1  -8  -3  702.33   48.50
   1  -8  -3  758.52   53.49
  -1  -8   3  679.13   59.29
  -1  -8   3  785.42   59.99
  -1  -8   3  735.63   51.19
   1  -8  -3  836.62   63.39
  -1   8   3  666.03   65.89
   1   8  -3  756.62   55.39
   0  -8  -3  804.82   55.19
   0  -8  -3  772.62   49.00
   0  -8  -3  887.81   65.49
   0  -8   3  735.23   55.99
   0  -8   3  751.02   54.09
   0  -8   3  863.61   64.39
   0   8   3  768.52   62.69
   0   8  -3  842.32   58.89
  -1  -8  -3  381.36   34.60
   1  -8   3  469.25   54.09
   1  -8   3  386.66   49.50
  -1  -8  -3  437.36   54.69
   1  -8   3  416.26   43.20
  -1  -8  -3  490.55   54.49
  -1   8  -3  491.05   54.09
   1   8   3  471.75   58.99
   2  -8   3  911.61   65.39
  -2  -8  -3  792.62   37.20
   2  -8   3  805.82   52.89
  -2  -8  -3  945.51   67.99
  -2  -8  -3  919.61   68.79
   2  -8   3  899.61   65.49
  -2   8  -3  953.50   68.19
   2   8   3  853.21   67.29
   2   8   3  905.21   64.49
   3  -8   3  309.57   52.69
  -3  -8  -3  357.26   54.19
  -3  -8  -3  298.77   52.79
   3  -8   3  316.57   46.90
   3  -8   3  380.46   39.50
   3   8   3  254.47   68.89
   3   8   3  441.26   61.09
   4  -8   3   72.59   39.10
  -4  -8  -3  193.58   42.70
  -4  -8  -3  111.99   44.50
   4  -8   3  199.68   33.40
   4  -8   3  165.58   38.10
   4   8   3  197.38   46.30
  -4   8  -3  175.98   49.00
  -5  -8  -3   31.10   33.80
  -5  -8  -3   80.09   45.50
   5  -8   3   78.89   32.60
   5  -8   3  105.19   28.20
   5  -8   3  152.68   49.60
   5   8   3  124.29   39.40
  -5   8  -3   70.99   46.50
   5   8   3   38.00   38.30
   6  -8   3   17.00   22.90
  -6  -8  -3    8.90   39.30
   6  -8   3   28.50   43.10
   6  -8   3  -13.10   22.20
   6   8   3   42.00   35.00
   6   8   3    3.50   35.40
  -6   8  -3  -51.69   35.40
  -7  -8  -3   90.99   82.79
   7  -8   3   57.79   78.29
   7  -8   3   67.29   25.10
   7   8   3  122.09   41.70
   7   8   3   46.80   51.49
  -7   8  -3  194.38   57.09
   7   8   3   61.69   37.80
  -8  -8  -3  -26.80   45.10
   8  -8   3  158.68   29.20
   8  -8   3  131.39   62.59
   8   8   3  157.58   45.50
   8   8   3  156.08   56.99
   8   8   3   83.19   40.60
   9  -8   3   34.90   62.39
  -9  -8  -3  114.09   62.69
   9   8   3   36.30   51.09
  -9   8  -3   -2.10   33.30
   9   8   3   44.60   43.30
  -9   8  -3  113.69   62.09
   9   8   3    1.30   31.70
 -10  -8  -3   16.60   59.59
  10  -8   3  173.38   79.59
  10   8   3   52.49   48.50
 -10   8  -3  -15.60   58.59
  10   8   3   25.80   35.90
  10   8   3   63.49   60.89
  11  -8   3  154.08   91.69
 -11  -8  -3    3.80   63.79
 -11   8  -3   79.99   72.59
  11   8   3   20.70   60.49
  12  -9  -3   41.00   34.20
 -11  -9   3   91.29   64.59
  11  -9  -3   92.19   40.00
  11  -9  -3  106.49   73.69
  11   9  -3   93.99   57.19
 -11   9   3  111.19   71.99
  11   9  -3   12.20   65.49
  10  -9  -3   41.20   66.29
  10  -9  -3  132.29   44.80
 -10  -9   3   27.30   55.19
  10   9  -3  216.68   74.79
  10   9  -3  180.68   61.79
 -10   9   3  282.27   75.09
   9  -9  -3  171.28   67.69
   9  -9  -3  184.78   50.39
  -9  -9   3   32.10   52.39
  -9   9   3  117.19   63.49
   9   9  -3  185.18   66.39
   9   9  -3  101.89   54.19
   8  -9  -3  257.47   54.59
   8  -9  -3  355.56   72.79
  -8  -9   3  382.66   73.59
  -8   9   3  158.48   64.19
   8   9  -3  273.07   59.39
   8   9  -3  337.47   72.19
  -7  -9   3   42.70   48.40
   7  -9  -3   56.29   38.50
   7  -9  -3   63.99   45.10
   7   9  -3  132.19   44.00
  -7   9   3  -11.70   46.00
   7   9  -3   82.19   47.60
   7   9  -3   35.70   43.50
  -6  -9   3    0.30   39.80
   6  -9  -3   52.59   44.10
   6  -9  -3   34.80   33.10
   6   9  -3   11.80   38.50
  -6   9   3   21.30   44.90
   6   9  -3   33.00   40.50
   5  -9  -3  135.09   44.90
  -5  -9   3   91.29   47.00
   5  -9  -3  164.88   49.30
   5   9  -3  151.88   42.60
  -5   9   3  151.18   53.09
   5   9  -3  158.28   45.70
   4  -9  -3  341.27   58.49
  -4  -9   3  360.46   63.09
   4  -9  -3  312.97   55.29
   4   9  -3  378.36   56.19
   4   9  -3  373.46   60.79
  -4   9   3  374.56   67.19
   4   9  -3  356.96   38.70
   3  -9  -3  147.79   46.90
   3  -9  -3  243.58   31.20
  -3  -9   3  151.58   43.30
  -3  -9   3  146.99   49.30
   3  -9  -3  204.18   45.60
   3   9  -3  228.58   34.10
  -3   9   3  230.88   55.19
   3   9  -3  252.97   46.10
   2  -9  -3 1207.78   59.29
   2  -9  -3 1169.98   80.99
  -2  -9   3 1146.99   80.79
  -2  -9   3 1206.78   78.69
   2   9  -3 1181.88   61.29
  -2   9   3  965.40   80.09
   2   9  -3 1365.06   78.59
  -1  -9   3 1058.69   61.19
   1  -9  -3  909.61   62.19
  -1  -9   3 1094.49   74.29
  -1  -9   3  942.81   72.49
   1  -9  -3 1008.30   75.59
   1  -9  -3 1008.40   60.89
   1   9  -3 1014.40   77.29
  -1   9   3  940.21   76.69
   0  -9  -3 1461.55   68.39
   0  -9   3 1334.87   74.09
   0  -9  -3 1334.77   86.09
   0  -9  -3 1400.76   73.99
   0  -9   3 1297.47   75.79
   0  -9   3 1396.36   86.29
   0   9  -3 1328.27   76.99
   0   9   3 1319.27   86.59
  -1  -9  -3  523.05   40.40
   1  -9   3  527.85   58.29
  -1  -9  -3  516.95   55.29
   1  -9   3  492.35   57.79
  -1  -9  -3  533.15   60.79
   1  -9   3  552.44   51.49
  -1   9  -3  575.74   64.29
   1   9   3  521.05   66.09
  -2  -9  -3 1326.17   50.69
  -2  -9  -3 1330.37  101.29
  -2  -9  -3 1155.68   81.29
   2  -9   3 1328.67   69.39
   2  -9   3 1489.15   85.99
   2  -9   3 1359.16   83.59
   2   9   3 1357.56   87.79
  -2   9  -3 1192.68   81.69
   3  -9   3   41.30   37.30
   3  -9   3  127.19   32.80
  -3  -9  -3  116.89   46.40
   3  -9   3  115.29   38.10
  -3  -9  -3  190.18   45.50
   3   9   3  184.08   39.70
  -3   9  -3  138.89   49.80
   3   9   3  163.28   47.80
   4  -9   3  118.39   29.60
  -4  -9  -3  103.99   42.10
  -4  -9  -3  146.59   50.49
   4  -9   3   88.99   43.40
   4  -9   3  187.58   40.80
  -4   9  -3  127.79   48.10
   4   9   3  184.38   49.00
   4   9   3  145.69   40.00
   5  -9   3   78.49   44.20
   5  -9   3  136.39   37.70
  -5  -9  -3  123.59   43.20
  -5  -9  -3   99.09   47.80
   5  -9   3  124.49   30.60
   5   9   3  125.49   39.30
   5   9   3   93.29   45.00
  -5   9  -3  107.79   47.20
  -6  -9  -3  139.29   45.20
   6  -9   3  263.37   35.30
   6  -9   3  298.37   61.89
   6  -9   3  224.68   43.30
  -6  -9  -3  186.08   56.79
   6   9   3  288.37   60.49
   6   9   3  349.07   56.89
  -6   9  -3  259.37   60.39
  -7  -9  -3  275.67   67.49
   7  -9   3  163.18   30.20
   7  -9   3  208.38   41.00
   7  -9   3  189.58   61.19
   7   9   3  167.48   52.89
  -7   9  -3  213.08   65.49
   7   9   3  298.27   56.49
  -8  -9  -3  150.38   62.89
   8  -9   3  152.88   30.60
   8  -9   3   35.30   55.09
   8   9   3   75.59   52.39
   8   9   3   94.09   44.70
   8   9   3  153.78   55.59
  -8   9  -3  182.98   67.69
   9  -9   3  209.38   75.99
  -9  -9  -3  178.98   69.89
  -9   9  -3   58.39   63.49
   9   9   3   23.80   54.69
   9   9   3  238.78   71.99
   9   9   3  179.48   50.79
  10  -9   3   52.79   76.29
 -10  -9  -3  170.68   71.29
 -10   9  -3  107.49   69.09
  10   9   3   81.29   56.99
  10   9   3  225.28   74.59
  10   9   3   62.19   44.20
  11  -9   3  -47.90   67.39
  11   9   3   53.39   80.69
  11   9   3   66.09   39.30
  11   9   3  139.59   73.09
 -11   9  -3   -3.30   82.19
 -11 -10   3  -23.50   61.09
  11 -10  -3  -12.00   34.00
  11  10  -3   33.60   66.19
 -11  10   3  -23.90   76.59
  10 -10  -3   -7.40   37.30
 -10 -10   3  -15.00   54.59
  10 -10  -3   45.10   58.59
  10  10  -3   24.20   64.19
 -10  10   3  -58.79   51.09
  10  10  -3  -34.50   42.90
   9 -10  -3  360.56   84.89
  -9 -10   3  153.08   66.89
   9 -10  -3  157.78   48.70
   9  10  -3  222.78   71.59
   9  10  -3  159.18   61.99
  -9  10   3  255.97   78.29
  -8 -10   3  107.89   62.39
   8 -10  -3  149.29   61.99
   8 -10  -3  161.68   48.60
   8  10  -3   93.49   48.80
  -8  10   3  123.19   61.99
   8  10  -3  115.19   57.89
  -7 -10   3  385.76   73.69
   7 -10  -3  375.76   64.69
   7 -10  -3  309.17   64.29
   7  10  -3  338.47   64.09
  -7  10   3  327.57   71.19
   6 -10  -3  282.97   56.39
  -6 -10   3  232.88   61.89
   6 -10  -3  309.77   64.19
  -6  10   3  218.78   62.49
   6  10  -3  293.07   63.99
   6  10  -3  297.07   60.79
   5 -10  -3  182.18   47.50
  -5 -10   3  178.58   54.99
   5 -10  -3  148.79   48.10
   5  10  -3  166.78   49.99
   5  10  -3   82.19   39.90
  -5  10   3  191.38   59.29
  -4 -10   3   61.19   48.10
   4 -10  -3  126.59   44.30
   4 -10  -3  246.98   49.90
   4  10  -3  125.99   44.20
  -4  10   3  115.69   55.19
   4  10  -3  182.18   30.20
  -3 -10   3  510.15   71.09
   3 -10  -3  497.65   41.70
   3 -10  -3  392.36   59.29
  -3 -10   3  391.26   61.59
   3 -10  -3  640.74   68.89
  -3  10   3  650.83   80.39
   3  10  -3  436.56   45.40
   3  10  -3  421.96   60.69
   2 -10  -3  581.34   51.79
  -2 -10   3  611.34   71.09
   2 -10  -3  540.55   58.49
  -2 -10   3  612.34   71.39
   2  10  -3  576.94   64.89
   2  10  -3  615.54   50.69
  -2  10   3  464.05   71.59
   1 -10  -3   91.29   34.90
   1 -10  -3  152.88   45.60
   1 -10  -3  135.99   38.40
  -1 -10   3   29.00   29.90
  -1 -10   3   33.40   34.80
  -1 -10   3  112.19   41.10
   1  10  -3   75.89   38.60
  -1  10   3  128.89   50.39
   0 -10   3  157.88   47.90
   0 -10   3  216.68   46.40
   0 -10  -3  227.08   38.10
   0 -10  -3  190.38   53.19
   0 -10  -3  181.38   47.60
   0 -10   3  177.88   39.90
   0  10  -3  179.28   48.50
   1 -10   3  582.34   66.79
   1 -10   3  559.84   56.39
  -1 -10  -3  586.64   67.19
  -1 -10  -3  557.34   69.09
  -1 -10  -3  549.85   44.60
   1 -10   3  530.45   58.39
   1  10   3  674.33   69.29
  -1  10  -3  657.83   71.39
   2 -10   3  143.79   43.90
   2 -10   3  157.18   44.30
  -2 -10  -3  151.98   47.10
  -2 -10  -3  167.88   52.59
   2 -10   3  202.68   40.30
  -2 -10  -3  113.69   24.80
  -2  10  -3  125.79   49.20
   2  10   3  183.08   51.59
  -3 -10  -3   97.29   47.40
  -3 -10  -3  176.28   47.50
   3 -10   3  118.89   41.40
   3 -10   3  214.28   38.50
   3 -10   3  177.88   47.30
  -3  10  -3  284.97   62.19
   3  10   3   62.89   41.50
  -4 -10  -3  487.55   71.29
   4 -10   3  708.03   50.39
  -4 -10  -3  598.74   71.79
   4 -10   3  669.13   73.99
   4 -10   3  603.54   65.49
   4  10   3  740.93   77.59
  -4  10  -3  808.22   82.89
   4  10   3  695.23   69.79
  -5 -10  -3  230.28   59.59
   5 -10   3  292.57   63.49
   5 -10   3  327.57   39.70
  -5 -10  -3  276.67   51.89
   5 -10   3  282.07   50.29
  -5  10  -3  359.26   66.69
   5  10   3  396.46   68.59
  -6 -10  -3   39.40   48.60
   6 -10   3  210.08   33.60
   6 -10   3  101.99   38.90
   6 -10   3  158.38   58.69
   6  10   3   78.49   49.00
   6  10   3  234.38   54.49
  -6  10  -3  158.48   55.69
   7 -10   3  145.09   60.69
   7 -10   3  119.79   28.30
  -7 -10  -3   85.89   55.19
   7 -10   3  151.88   39.80
   7  10   3  178.38   59.89
   7  10   3  116.19   63.09
   8 -10   3  141.09   37.80
   8 -10   3  229.68   72.39
  -8 -10  -3   69.89   58.99
   8  10   3   27.00   40.20
   8  10   3   20.30   49.40
   8  10   3  -12.30   56.29
  -8  10  -3  216.08   73.59
  -9 -10  -3  -70.09   43.40
   9 -10   3  -99.89   54.79
   9  10   3   33.90   43.80
   9  10   3   61.09   58.49
  -9  10  -3   96.09   66.89
  10 -10   3   44.10  125.79
 -10  10  -3  119.69   74.19
  10  10   3   14.10   47.50
  10  10   3   34.10   91.99
 -11 -11   3   -9.60   59.09
  11 -11  -3   81.39   76.59
  11 -11  -3   12.90   38.50
 -11  11   3  107.09   76.79
  11  11  -3   94.39   71.29
  11  11  -3  -58.69   50.59
 -10 -11   3   26.70   64.89
  10 -11  -3   33.40   68.89
  10 -11  -3   69.19   41.90
 -10  11   3   55.89   71.09
  10  11  -3   19.90   52.59
  -9 -11   3  -75.99   46.60
   9 -11  -3   11.10   34.10
   9 -11  -3   19.20   54.69
   9  11  -3   -1.20   57.19
   9  11  -3   -8.70   48.20
  -9  11   3  -37.40   54.99
   8 -11  -3   70.39   57.69
  -8 -11   3   71.29   56.29
   8 -11  -3   47.30   37.10
  -8  11   3   23.90   56.09
   8  11  -3   89.79   59.69
   8  11  -3  142.89   62.09
   7 -11  -3  318.97   60.39
   7 -11  -3  383.56   73.89
  -7 -11   3  222.78   67.59
  -7  11   3  267.17   70.39
   7  11  -3  272.97   72.69
   7  11  -3  265.97   66.59
   6 -11  -3  230.18   64.89
  -6 -11   3  195.98   63.89
   6 -11  -3  229.28   53.79
   6  11  -3  352.66   73.69
  -6  11   3  219.88   70.29
   6  11  -3  332.57   64.39
   5 -11  -3  263.47   56.99
  -5 -11   3  149.19   56.39
   5 -11  -3  229.58   55.39
   5  11  -3  119.79   49.70
  -5  11   3  228.78   64.99
   5  11  -3  143.69   51.99
   4 -11  -3  476.75   70.29
   4 -11  -3  486.55   71.19
  -4 -11   3  391.46   69.79
   4  11  -3  473.15   41.20
  -4  11   3  411.56   76.59
   4  11  -3  513.65   68.49
   3 -11  -3  545.55   73.99
   3 -11  -3  572.94   69.49
  -3 -11   3  558.44   77.49
   3 -11  -3  532.35   46.40
  -3 -11   3  568.84   74.89
   3  11  -3  511.15   65.79
   3  11  -3  658.53   49.00
  -3  11   3  581.94   84.59
  -2 -11   3  134.59   45.10
   2 -11  -3  264.77   43.10
  -2 -11   3  238.38   54.19
   2 -11  -3  177.48   49.10
   2 -11  -3  202.38   47.00
  -2  11   3  245.18   58.49
   2  11  -3  212.98   50.19
   2  11  -3  187.68   37.70
   1 -11  -3  271.37   58.59
   1 -11  -3  149.29   40.30
  -1 -11   3  139.09   45.90
   1 -11  -3  205.88   48.90
  -1 -11   3  261.77   51.29
  -1  11   3  146.29   52.89
   1  11  -3  190.18   47.30
   0 -11   3  206.38   50.89
   0 -11  -3  163.48   37.00
   0 -11  -3  174.88   44.90
   0 -11  -3  213.18   57.69
   0 -11   3  131.79   39.40
   0 -11   3  160.28   44.00
   0  11   3  250.17   62.09
   0  11  -3  215.08   52.19
  -1 -11  -3  152.38   44.50
   1 -11   3   96.89   39.00
   1 -11   3   28.40   33.10
  -1 -11  -3  104.29   47.80
  -1 -11  -3   60.49   26.10
   1 -11   3   21.40   31.70
   1  11   3   48.30   43.30
  -1  11  -3  127.29   49.30
  -2 -11  -3   92.19   45.20
  -2 -11  -3   96.99   46.40
  -2 -11  -3   82.69   22.50
   2 -11   3    9.20   34.00
   2 -11   3    1.10   25.60
   2 -11   3   47.00   35.00
  -2  11  -3   20.70   40.80
   2  11   3   16.40   37.90
  -3 -11  -3  932.61   86.09
   3 -11   3  845.52   76.99
   3 -11   3  972.50   83.39
  -3 -11  -3  848.72   83.19
   3 -11   3  952.80   90.39
  -3  11  -3 1023.50   89.39
   3  11   3  904.51   84.09
   4 -11   3  435.46   45.00
   4 -11   3  399.56   66.39
  -4 -11  -3  429.26   68.59
  -4 -11  -3  589.64   82.69
   4 -11   3  434.26   63.79
  -4  11  -3  315.07   70.59
   4  11   3  413.06   65.89
   4  11   3  492.65   71.89
   5 -11   3  236.58   35.10
   5 -11   3  292.57   65.79
  -5 -11  -3  408.96   67.99
  -5 -11  -3  313.27   67.49
   5 -11   3  341.17   56.29
   5  11   3  190.78   56.59
   5  11   3  307.77   66.19
  -5  11  -3  392.86   74.59
   6 -11   3  399.66   75.59
  -6 -11  -3  314.47   73.19
   6 -11   3  400.96   40.40
   6 -11   3  331.87   56.09
  -6  11  -3  290.47   68.29
   6  11   3  290.77   66.19
   7 -11   3   29.60   49.60
   7 -11   3   46.70   34.50
   7 -11   3   78.89   29.10
  -7 -11  -3  125.89   65.59
  -7  11  -3  119.29   61.49
   7  11   3   71.19   50.59
   8 -11   3   16.80   30.60
   8 -11   3   26.20   58.29
  -8 -11  -3   79.59   61.99
   8  11   3   -0.10   49.50
   8  11   3   12.60   40.10
  -8  11  -3   49.80   63.49
   9 -11   3   39.30   66.29
  -9 -11  -3   35.90   61.09
   9  11   3   -3.90   55.69
  -9  11  -3  -64.49   54.49
   9  11   3  -27.00   39.60
 -10 -11  -3  119.09   68.99
  10 -11   3   74.49   76.59
 -10  11  -3   14.30   65.19
  10  11   3  130.69   52.09
  10  11   3   92.19   59.49
  10 -12  -3  -67.89   64.39
  10 -12  -3   77.69   43.90
 -10 -12   3  -48.50   63.19
  10  12  -3   58.09   98.89
 -10  12   3   80.09   76.79
   9 -12  -3   89.19   66.49
  -9 -12   3  104.59   70.69
   9 -12  -3   -1.00   39.50
  -9  12   3  -25.60   57.19
   9  12  -3   39.90   58.49
   9  12  -3    7.00   56.49
   8 -12  -3   39.60   55.29
   8 -12  -3   70.79   47.90
  -8 -12   3   55.19   60.09
   8  12  -3   25.30   50.39
  -8  12   3   39.90   56.99
   8  12  -3   32.00   52.79
   7 -12  -3   78.09   54.89
   7 -12  -3  137.99   50.79
  -7 -12   3  131.49   62.49
   7  12  -3  170.38   67.29
   7  12  -3   56.79   52.09
  -7  12   3   52.29   71.89
   6 -12  -3   -3.20   33.40
   6 -12  -3   48.20   48.00
  -6 -12   3  -34.50   46.10
  -6  12   3   10.40   55.19
   6  12  -3   -7.80   42.50
   6  12  -3   34.20   50.39
   5 -12  -3   47.40   40.20
   5 -12  -3  -10.00   37.60
  -5 -12   3   22.70   47.90
  -5  12   3  -10.10   53.89
   5  12  -3   56.99   45.60
   5  12  -3   62.99   43.10
   4 -12  -3   76.79   41.40
  -4 -12   3   12.60   47.00
   4 -12  -3   89.49   22.00
   4 -12  -3   74.19   44.90
   4  12  -3   19.40   39.00
  -4  12   3  151.18   63.39
   4  12  -3  103.29   28.20
  -3 -12   3  226.68   55.39
  -3 -12   3  250.77   60.69
   3 -12  -3  241.08   51.89
   3 -12  -3  181.98   53.99
   3 -12  -3  191.28   36.30
   3  12  -3  237.88   55.79
  -3  12   3  160.78   60.69
   3  12  -3  244.78   38.90
   2 -12  -3  194.18   54.99
  -2 -12   3  169.78   51.99
   2 -12  -3  178.78   40.40
   2 -12  -3  213.38   47.80
  -2 -12   3  141.69   52.19
   2  12  -3  166.98   47.50
   2  12  -3  178.98   38.80
  -2  12   3  229.18   63.09
  -1 -12   3  203.18   43.80
   1 -12  -3  247.48   56.19
   1 -12  -3  241.38   48.10
   1 -12  -3  246.18   49.20
  -1 -12   3  198.48   50.59
  -1 -12   3  268.87   53.29
   1  12  -3  246.08   54.49
  -1  12   3  222.28   58.29
   0 -12  -3  594.34   68.89
   0 -12   3  689.03   78.99
   0 -12  -3  805.32   98.29
   0 -12   3  648.44   67.59
   0 -12   3  525.45   63.29
   0 -12  -3  677.33   70.79
   0  12  -3  736.13   80.09
   0  12   3  649.93   79.59
  -1 -12  -3   49.50   41.40
   1 -12   3   18.70   35.40
   1 -12   3   -9.00   30.10
  -1 -12  -3   32.80   37.80
   1 -12   3   34.20   33.30
  -1 -12  -3   80.09   27.80
   1  12   3   24.80   40.00
  -1  12  -3  132.69   52.19
   2 -12   3  224.88   53.09
  -2 -12  -3  267.57   60.09
   2 -12   3  199.48   50.49
   2 -12   3  207.78   43.50
  -2 -12  -3  230.78   31.90
  -2 -12  -3  231.38   54.99
  -2  12  -3  272.07   62.49
   2  12   3  239.18   59.89
   3 -12   3  107.29   47.10
   3 -12   3   61.19   42.50
  -3 -12  -3  158.38   52.29
  -3 -12  -3  289.07   65.29
   3 -12   3  182.68   38.40
  -3  12  -3  199.78   60.59
   3  12   3  113.69   51.89
   4 -12   3  125.69   48.10
   4 -12   3   94.39   53.09
   4  12   3   76.69   47.90
  -4  12  -3  -12.30   53.99
   5 -12   3   35.80   38.10
   5 -12   3   -0.70   41.30
  -5 -12  -3  -46.10   40.60
   5 -12   3    7.00   22.20
   5  12   3    1.60   41.80
  -5  12  -3  120.19   67.89
   6 -12   3   83.69   29.00
  -6 -12  -3   94.99   54.79
   6 -12   3   75.99   56.19
   6 -12   3   43.50   38.50
  -6  12  -3   -6.80   62.29
   6  12   3   36.70   49.00
  -7 -12  -3  158.48   58.59
   7 -12   3  -28.40   50.49
   7 -12   3   53.49   38.30
   7  12   3   38.70   52.19
  -7  12  -3   52.09   69.79
   8 -12   3   16.20   31.50
   8 -12   3 -101.99   51.39
  -8 -12  -3   71.79   57.89
   8  12   3   61.09   59.99
  -8  12  -3   28.80   65.29
   8  12   3   -8.70   44.80
  -9 -12  -3  119.89   67.59
   9 -12   3  -24.70   66.89
   9  12   3   18.20   49.80
  -9  12  -3   22.00   62.29
   9  12   3  107.59   60.69
  -9 -13   3   23.70   75.89
   9 -13  -3   -5.60   41.50
   9 -13  -3   28.70   85.39
   9  13  -3   39.50   57.39
   9  13  -3   58.59   66.89
  -9  13   3    6.50   85.39
  -8 -13   3   43.10   65.09
   8 -13  -3  135.59   68.89
   8 -13  -3  101.49   48.80
  -8  13   3   12.30   74.99
   8  13  -3   15.80   63.79
   8  13  -3   85.59   63.89
   7 -13  -3  181.58   57.99
   7 -13  -3  137.99   61.59
  -7 -13   3   53.49   59.99
  -7  13   3  174.48   79.19
   7  13  -3  109.09   63.79
   7  13  -3  137.79   73.59
  -6 -13   3  -55.09   46.60
   6 -13  -3   37.20   47.90
   6 -13  -3   20.60   44.30
   6  13  -3   34.90   50.69
   6  13  -3   59.19   55.39
  -6  13   3    5.10   63.99
   5 -13  -3    7.60   37.60
   5 -13  -3  -29.00   40.30
  -5 -13   3   67.39   50.79
   5  13  -3   42.90   49.20
   5  13  -3   27.70   46.70
  -5  13   3   35.20   61.19
   4 -13  -3   39.50   22.00
   4 -13  -3   31.40   45.10
  -4 -13   3  -34.50   43.00
   4 -13  -3   31.90   43.30
   4  13  -3   31.20   48.70
   4  13  -3    4.60   22.90
  -4  13   3   65.99   56.19
  -3 -13   3  107.19   48.00
   3 -13  -3  168.58   49.70
   3 -13  -3  191.08   59.99
   3 -13  -3  206.58   38.10
  -3 -13   3  143.89   53.39
   3  13  -3  169.28   51.79
  -3  13   3  181.98   61.79
   3  13  -3  154.38   34.60
  -2 -13   3   83.09   43.90
   2 -13  -3   88.39   40.90
   2 -13  -3  210.98   56.69
   2 -13  -3   85.79   36.60
  -2 -13   3  137.59   53.09
   2  13  -3  119.59   48.40
   2  13  -3   78.89   33.30
   1 -13  -3  518.55   76.29
   1 -13  -3  550.74   65.49
  -1 -13   3  682.03   79.69
   1 -13  -3  668.23   70.29
  -1 -13   3  552.14   76.99
  -1 -13   3  520.85   61.49
   1  13  -3  536.25   74.89
  -1  13   3  550.34   83.59
   0 -13  -3  449.95   66.59
   0 -13  -3  462.25   57.19
   0 -13   3  467.45   62.49
   0 -13   3  489.65   81.49
   0 -13  -3  428.86   81.39
   0 -13   3  427.96   66.09
   0  13   3  306.27   70.59
   0  13  -3  456.25   73.59
   1 -13   3  313.87   57.59
  -1 -13  -3  295.87   60.29
  -1 -13  -3  406.96   44.50
   1 -13   3  318.17   65.79
  -1 -13  -3  244.18   63.09
   1 -13   3  289.87   51.89
  -1  13  -3  369.56   67.29
   2 -13   3   19.80   37.60
  -2 -13  -3   69.39   44.80
   2 -13   3   58.09   35.50
  -2 -13  -3   47.20   46.80
   2 -13   3   73.69   46.20
  -2 -13  -3   18.20   21.10
   2  13   3   51.79   45.60
  -2  13  -3   50.89   54.39
   3 -13   3  200.88   40.90
   3 -13   3   75.99   45.40
  -3 -13  -3  207.18   54.89
   3 -13   3  101.39   52.29
  -3 -13  -3   78.99   76.69
  -3  13  -3  108.09   59.79
   3  13   3   68.99   49.30
   4 -13   3   13.20   25.40
  -4 -13  -3   88.99   43.30
   4 -13   3    8.50   40.30
   4 -13   3   41.90   38.30
  -4 -13  -3   15.40   46.70
  -4  13  -3  -31.30   50.29
   4  13   3   -6.40   43.70
   5 -13   3   22.40   39.70
   5 -13   3  -48.50   43.00
  -5 -13  -3   -6.20   45.00
   5  13   3  -72.99   38.30
  -5  13  -3   36.60   64.69
  -6 -13  -3 -112.29   37.60
   6 -13   3  143.19   34.30
   6 -13   3   23.70   40.00
   6 -13   3   99.19   63.29
   6  13   3   72.79   51.49
  -6  13  -3   34.70   72.39
  -7 -13  -3   62.39   59.29
   7 -13   3   22.10   55.09
   7 -13   3   97.09   46.20
  -7  13  -3  150.48   84.99
   7  13   3  109.19   57.49
  -8 -13  -3  -53.49   61.59
   8 -13   3   63.89   47.40
   8 -13   3  -25.40   71.69
  -8  13  -3   50.69   80.09
   8  13   3   14.80   47.50
   8  13   3  140.19   84.49
   9 -14  -3 -124.19   47.00
  -9 -14   3   32.30   64.09
   9 -14  -3  -12.00   38.30
   9  14  -3    5.10   63.19
  -9  14   3    2.80   91.39
   8 -14  -3   39.10   49.50
  -8 -14   3   92.49   67.99
   8 -14  -3   90.19   64.39
   8  14  -3  -10.70   55.69
   8  14  -3   32.10   58.99
  -8  14   3  174.68   91.79
   7 -14  -3   14.80   42.80
   7 -14  -3  -19.90   52.99
  -7 -14   3   46.60   59.99
   7  14  -3   42.80   55.29
  -7  14   3  -28.20   72.89
   7  14  -3 -119.09   47.60
   6 -14  -3   26.00   48.50
  -6 -14   3   31.00   52.59
   6 -14  -3   61.19   50.79
  -6  14   3  121.29   77.79
   6  14  -3   69.49   56.89
   6  14  -3  116.99   61.59
   5 -14  -3  101.39   52.19
   5 -14  -3   49.00   49.99
  -5 -14   3  121.09   60.89
  -5  14   3   12.50   62.09
   5  14  -3  215.28   64.79
   5  14  -3   72.49   56.19
  -4 -14   3   -5.10   44.30
   4 -14  -3   57.89   25.80
   4 -14  -3    3.70   42.70
   4 -14  -3   41.50   44.60
   4  14  -3   76.69   28.70
   4  14  -3  117.49   53.19
  -4  14   3   89.89   61.39
   3 -14  -3   92.39   47.20
   3 -14  -3  202.88   63.89
  -3 -14   3  191.78   62.99
  -3 -14   3  284.77   71.09
   3 -14  -3  229.58   58.39
   3  14  -3  197.08   36.40
  -3  14   3  236.98   78.49
   3  14  -3  273.87   63.29
   2 -14  -3  -66.19   28.80
  -2 -14   3   42.20   53.59
   2 -14  -3   68.59   38.10
  -2 -14   3   36.30   44.60
   2 -14  -3   32.70   44.00
   2  14  -3   42.10   48.50
   2  14  -3  -13.60   24.90
  -2  14   3   11.70   52.99
  -1 -14   3  246.58   64.49
  -1 -14   3  194.18   44.70
   1 -14  -3  215.38   62.09
   1 -14  -3  151.88   45.30
  -1 -14   3  309.07   63.69
   1 -14  -3  272.67   54.69
   1  14  -3  176.78   59.49
  -1  14   3  314.87   72.39
   0 -14  -3   97.59   47.60
   0 -14   3  114.29   48.30
   0 -14   3   89.69   45.20
   0 -14   3   61.79   37.10
   0 -14  -3   72.39   36.50
   0 -14  -3   68.59   45.90
   0  14  -3   19.20   47.80
   0  14   3  108.59   58.09
   1 -14   3  180.78   50.09
   1 -14   3  140.29   57.19
   1 -14   3  155.18   47.10
  -1 -14  -3  163.68   54.79
  -1 -14  -3  171.18   38.90
  -1 -14  -3  160.08   55.59
   1  14   3  108.49   55.29
  -1  14  -3  255.57   66.69
  -2 -14  -3  130.79   58.89
   2 -14   3  153.98   54.09
  -2 -14  -3  136.29   56.79
  -2 -14  -3  161.98   29.70
   2 -14   3  110.39   52.99
   2 -14   3  115.19   42.30
   2  14   3   54.19   50.09
  -2  14  -3  244.68   67.09
   3 -14   3    8.00   39.70
  -3 -14  -3   -3.60   44.10
   3 -14   3  -35.80   32.40
  -3 -14  -3   87.69   48.20
   3 -14   3   54.59   30.50
   3  14   3   47.90   50.09
  -3  14  -3    1.90   56.99
   4 -14   3  168.68   59.39
   4 -14   3  110.39   31.30
   4 -14   3  108.59   49.20
  -4 -14  -3  108.49   62.19
  -4  14  -3   87.89   62.09
   4  14   3   88.29   53.59
   5 -14   3   50.69   30.20
  -5 -14  -3   68.09   60.09
   5 -14   3    9.70   49.10
   5 -14   3   92.19   48.50
   5  14   3   74.59   49.30
  -5  14  -3   51.49   61.99
   6 -14   3   34.10   52.59
   6 -14   3   37.60   41.30
  -6 -14  -3   42.00   60.49
   6  14   3   -7.70   50.99
  -6  14  -3  183.98   87.39
   7 -14   3   54.99   42.30
  -7 -14  -3   44.20   56.59
   7 -14   3    7.20   57.49
   7  14   3   87.19   65.09
  -7  14  -3  142.89   84.79
   8 -14   3    4.40   58.99
   8 -14   3   73.29   42.70
  -8 -14  -3  -31.30   56.79
  -8  14  -3  -33.30   78.29
   8  14   3  119.29   69.19
   8  14   3   87.79   54.39
   8 -15  -3  -42.50   40.00
   8 -15  -3   38.20   62.59
  -8 -15   3  108.29   69.19
   8  15  -3   26.80   63.79
   8  15  -3   20.70   65.89
  -8  15   3  120.39   98.49
   7 -15  -3  -27.70   53.49
  -7 -15   3   64.89   61.39
   7 -15  -3   47.40   46.30
  -7  15   3  109.99   86.99
   7  15  -3  -35.90   52.59
   7  15  -3  131.79   60.89
  -6 -15   3   49.50   65.19
   6 -15  -3   -9.80   45.40
   6 -15  -3   -6.70   47.40
  -6  15   3  -36.20   68.69
   6  15  -3   48.30   56.69
   6  15  -3  -16.60   51.49
   5 -15  -3  123.59   60.49
  -5 -15   3   50.09   56.49
   5 -15  -3  120.69   57.59
   5  15  -3  182.38   73.19
   5  15  -3  112.79   63.79
  -5  15   3  163.58   78.79
   4 -15  -3   89.19   54.99
   4 -15  -3   23.50   48.90
  -4 -15   3   68.29   57.39
   4 -15  -3  157.58   32.70
   4  15  -3  160.28   63.09
   4  15  -3   10.30   32.80
  -4  15   3   63.09   64.09
   3 -15  -3   73.09   49.20
  -3 -15   3  104.19   56.89
   3 -15  -3  129.99   88.19
  -3 -15   3   55.59   51.59
   3 -15  -3   62.49   34.70
   3  15  -3  188.78   63.39
   3  15  -3  157.68   45.10
  -3  15   3  145.49   68.89
   2 -15  -3  -12.20   38.70
  -2 -15   3   -0.40   42.60
  -2 -15   3   35.00   47.80
   2 -15  -3   59.59   40.40
   2 -15  -3   50.79   35.20
  -2  15   3   35.20   56.99
   2  15  -3  -11.20   29.10
   2  15  -3    8.20   48.80
   1 -15  -3  -39.60   33.20
  -1 -15   3  -55.99   37.70
   1 -15  -3   -6.70   45.10
  -1 -15   3   16.70   43.40
   1 -15  -3   27.50   36.80
  -1  15   3   23.70   50.69
   1  15  -3   27.30   50.99
   0 -15  -3  -31.20   41.20
   0 -15   3   25.70   35.30
   0 -15   3    6.40   39.40
   0 -15   3  -13.60   37.10
   0 -15  -3   36.60   42.50
   0 -15  -3   55.29   36.50
   0  15   3  -51.69   45.80
   0  15  -3   15.30   49.30
   1 -15   3  -12.50   36.40
  -1 -15  -3   54.79   51.29
   1 -15   3  -23.70   40.70
  -1 -15  -3  -19.40   24.80
   1 -15   3   15.40   35.30
  -1 -15  -3   -2.50   45.60
  -1  15  -3   98.69   57.79
   1  15   3   -6.10   49.99
   2 -15   3   10.40   46.60
   2 -15   3   66.09   37.70
  -2 -15  -3    9.80   43.20
   2 -15   3   63.79   44.00
  -2 -15  -3    7.40   23.30
  -2 -15  -3   -3.70   46.80
  -2  15  -3   84.89   55.79
   2  15   3   56.39   54.79
  -3 -15  -3   22.50   47.70
   3 -15   3   51.79   46.10
  -3 -15  -3  155.28   58.39
   3 -15   3   95.49   39.80
   3 -15   3   77.39   54.69
  -3  15  -3   32.40   63.49
   3  15   3   97.19   57.49
  -4 -15  -3   91.79   58.29
   4 -15   3   82.89   33.00
   4 -15   3  165.78   58.59
   4 -15   3   63.19   49.70
  -4  15  -3  181.68   73.59
   4  15   3   71.49   54.19
   5 -15   3   -3.00   32.50
  -5 -15  -3  -25.70   48.20
   5 -15   3   14.70   41.90
   5 -15   3  -72.59   39.10
  -5  15  -3   43.00   67.79
   5  15   3   -3.10   48.40
   6 -15   3  280.47   74.99
   6 -15   3   52.89   45.90
  -6 -15  -3   42.60   59.39
  -6  15  -3  213.08   81.39
   6  15   3   85.79   62.89
   7 -15   3   -0.50   37.70
   7 -15   3  -77.19   52.79
  -7 -15  -3  -61.49   49.70
  -7  15  -3  -28.80   79.49
   7  15   3  -33.30   53.29
   7 -16  -3  -27.10   49.50
  -7 -16   3  -76.99   48.80
   7 -16  -3    5.50   56.29
   7  16  -3  -13.80   58.49
   7  16  -3   72.29   61.89
  -7  16   3  114.09   76.49
  -6 -16   3   97.39   68.49
   6 -16  -3   -4.00   47.70
   6 -16  -3  -17.30   49.20
   6  16  -3   41.40   72.89
   6  16  -3   28.20   65.49
  -6  16   3  -36.00   74.99
   5 -16  -3   31.40   49.70
  -5 -16   3   42.10   54.79
   5 -16  -3   54.69   62.39
  -5  16   3   32.20   68.39
   5  16  -3   92.49   64.69
   5  16  -3  -10.40   53.79
  -4 -16   3  -43.50   49.10
   4 -16  -3   64.09   46.60
   4 -16  -3   -4.60   47.30
   4  16  -3  -55.99   45.20
  -4  16   3  -39.70   65.99
  -3 -16   3   72.09   53.39
   3 -16  -3   66.09   49.99
   3 -16  -3   30.40   41.50
   3 -16  -3   10.20   34.80
  -3 -16   3   55.59   55.49
   3  16  -3  -12.40   50.99
  -3  16   3   -0.50   64.79
   3  16  -3   21.40   33.80
   2 -16  -3    7.50   39.60
  -2 -16   3    6.10   52.09
  -2 -16   3   -6.30   47.40
   2 -16  -3    1.80   58.09
   2  16  -3   38.10   58.49
   2  16  -3   62.99   36.70
  -2  16   3   18.30   58.69
   1 -16  -3   60.29   60.99
  -1 -16   3   25.80   59.79
  -1 -16   3   17.00   45.60
   1 -16  -3  120.69   49.30
   1 -16  -3   35.60   42.60
  -1  16   3   85.69   66.09
   1  16  -3  113.69   59.29
   0 -16   3  -19.90   40.10
   0 -16  -3   27.40   56.09
   0 -16   3   11.50   38.80
   0 -16   3   37.10   44.40
   0 -16  -3   58.19   34.10
   0 -16  -3   -9.90   45.60
   0  16   3  -26.50   52.39
   0  16  -3  -75.39   45.70
  -1 -16  -3   26.90   47.00
  -1 -16  -3   28.50   28.80
  -1 -16  -3  -43.70   42.70
   1 -16   3   42.60   44.20
   1 -16   3   18.30   49.40
   1 -16   3   64.89   42.30
   1  16   3   30.50   53.79
  -1  16  -3   27.90   53.79
  -2 -16  -3  228.38   68.99
   2 -16   3  -74.49   37.30
   2 -16   3   15.20   39.20
  -2 -16  -3  -85.19   47.10
   2 -16   3  -20.10   38.00
   2  16   3   52.69   57.59
  -2  16  -3   71.19   59.89
  -3 -16  -3  -58.09   46.10
   3 -16   3   82.19   39.40
   3 -16   3  -21.80   45.50
   3 -16   3   33.20   48.80
  -3  16  -3   80.69   70.49
   3  16   3   71.99   61.99
  -4 -16  -3   66.59   60.69
   4 -16   3  -16.40   44.60
   4 -16   3  -13.30   41.00
   4 -16   3   -2.40   33.20
   4  16   3  -49.30   47.60
  -4  16  -3    3.40   59.29
   5 -16   3   55.69   55.79
  -5 -16  -3   22.40   53.79
   5 -16   3   39.20   45.60
  -5  16  -3   30.20   65.69
  -6 -16  -3  -16.10   49.40
   6 -16   3   -0.50   55.99
   6 -16   3   79.59   48.00
   6  16   3   69.09   62.59
  -6  16  -3  148.89   79.19
  -5 -17   3   16.80   95.69
   5 -17  -3   65.39   55.29
   5 -17  -3   38.90   51.89
   5  17  -3   -3.40   48.60
   5  17  -3  -42.20   54.59
  -5  17   3  -82.99   63.99
   4 -17  -3   20.00   46.70
  -4 -17   3   28.50   54.69
   4 -17  -3  -19.60   47.30
   4  17  -3   29.60   70.09
  -4  17   3  125.89   79.59
   4  17  -3  -22.20   49.50
   3 -17  -3  -35.30   55.59
   3 -17  -3   -3.70   42.00
  -3 -17   3   82.09   56.49
   3 -17  -3  -31.20   36.50
  -3  17   3  101.89   75.29
   3  17  -3   87.29   57.59
   2 -17  -3   44.40   46.40
  -2 -17   3  -65.69   54.29
  -2 -17   3   72.99   57.39
   2 -17  -3   90.39   52.99
   2 -17  -3   82.39   61.89
   2  17  -3  -18.20   38.60
  -2  17   3  -89.69   56.39
   2  17  -3   51.29   55.79
   1 -17  -3   46.90   49.30
  -1 -17   3   43.80   51.09
   1 -17  -3   97.79   67.59
  -1 -17   3   65.89   56.19
   1 -17  -3  -29.40   36.20
   1  17  -3  -82.09   31.90
   1  17  -3   -7.50   55.79
  -1  17   3   31.20   64.29
   0 -17  -3   -0.60   34.40
   0 -17  -3   78.49   57.39
   0 -17  -3   15.40   46.40
   0 -17   3    7.70   41.70
   0 -17   3   10.10   44.10
   0 -17   3   22.20   49.60
   0  17  -3  138.99   65.39
   0  17   3   74.69   63.59
  -1 -17  -3   24.00   48.30
  -1 -17  -3   38.90   54.49
   1 -17   3   79.49   47.20
   1 -17   3   70.59   52.09
   1 -17   3   37.60   47.30
   1  17   3   13.20   59.59
  -1  17  -3  149.29   67.19
  -2 -17  -3   25.40   56.39
   2 -17   3  -40.80   43.50
   2 -17   3   52.09   48.40
   2 -17   3   51.29   51.59
  -2 -17  -3   23.40   59.69
   2  17   3   74.29   65.99
  -2  17  -3  -37.50   56.39
   3 -17   3   -9.00   46.30
   3 -17   3  -18.90   45.30
   3 -17   3   81.29   43.40
  -3 -17  -3   29.70   53.59
   3  17   3  -42.50   58.09
  -3  17  -3   20.60   58.59
  -4 -17  -3    0.70   65.29
   4 -17   3  -11.00   47.40
   4 -17   3   -2.80   44.70
   4  17   3   36.00   59.39
  -4  17  -3   -0.90   63.29
  -3 -18   3   64.89   53.99
   3 -18  -3   76.69   50.89
   3 -18  -3    3.30   56.99
   3  18  -3    3.30   59.79
  -3  18   3   43.90   72.79
   2 -18  -3   67.59   49.70
  -2 -18   3    3.30   50.79
   2 -18  -3   70.09   49.99
  -2 -18   3  -47.60   50.39
   2 -18  -3  128.39   67.79
   2  18  -3   17.30   58.69
  -2  18   3   -9.50   63.19
   2  18  -3  116.29   62.09
   1 -18  -3  -36.00   58.09
  -1 -18   3   89.59   53.69
   1 -18  -3   40.90   40.70
   1 -18  -3    2.40   44.90
  -1 -18   3    3.40   57.19
  -1  18   3   81.79   90.89
   1  18  -3  111.49   62.29
   0 -18  -3  181.48   64.39
   0 -18   3   15.30   54.19
   0 -18  -3   37.10   40.20
   0 -18   3   36.00   49.90
   0 -18  -3   15.10   50.19
   0  18   3   58.69   87.49
   0  18  -3   13.00   57.29
   1 -18   3   -8.60   41.90
  -1 -18  -3  213.08   77.39
   1 -18   3   82.59   46.90
  -1 -18  -3   51.39   51.29
   1 -18   3  -47.20   48.20
  -1  18  -3  113.59   61.99
   1  18   3   60.69   69.19
   2 -18   3   16.20   41.10
   2 -18   3   15.30   40.40
  -2 -18  -3   30.70   54.09
   2 -18   3  -10.10   47.00
   2  18   3   34.90   66.69
  -2  18  -3   11.20   65.69
   3 -18   3   10.20   49.30
  13   0  -4   14.50   51.39
  13   0  -4   84.99   64.19
 -13   0   4   21.90   56.59
  13   0  -4   57.99   36.90
  12   0  -4  197.18   73.89
 -12   0   4   75.99   47.50
  12   0  -4  140.99   48.90
  12   0  -4  170.68   95.89
  12   0  -4   83.99   39.80
 -11   0   4  190.38   51.19
  11   0  -4  125.59   62.99
  11   0  -4   90.19   53.49
  11   0  -4   75.49   39.60
  10   0  -4  194.28   57.29
 -10   0   4  108.79   44.50
  10   0  -4  132.79   57.99
  10   0  -4  184.18   47.70
  -9   0   4  178.98   45.30
   9   0  -4  114.89   48.40
   9   0  -4  104.59   39.30
   9   0  -4  227.18   52.49
   8   0  -4  278.37   51.39
   8   0  -4  162.68   49.70
  -8   0   4  200.68   44.70
   8   0  -4  241.88   50.59
  -7   0   4  464.15   49.70
   7   0  -4  407.06   53.19
   7   0  -4  339.27   72.99
   7   0  -4  292.87   52.69
   6   0  -4  737.63   66.39
  -6   0   4  589.54   47.10
   6   0  -4  642.84   51.89
   6   0  -4  640.74   98.09
   5   0  -4  606.14   50.79
  -5   0   4  534.65   41.60
   5   0  -4  548.15   46.80
   5   0  -4  599.14   49.99
   4   0  -4 2591.44   89.79
   4   0  -4 2631.64   96.19
  -4   0   4 2624.24   79.49
   4   0  -4 2455.05   89.09
   3   0  -4 3298.07   95.29
  -3   0   4 3280.37   90.39
   3   0  -4 3407.76  106.79
   3   0  -4 3377.16  101.89
  -2   0   4 2781.82   98.29
   2   0  -4 2917.11   87.39
  -2   0   4 2804.22   79.59
   2   0  -4 2804.82   90.69
   1   0  -4 1505.65   59.29
  -1   0   4 1576.74   54.79
   1   0  -4 1593.34   59.99
  -1   0   4 1529.45   43.80
   0   0  -4 8245.77  183.68
   0   0  -4 7427.56  172.98
   0   0  -4 8372.76  187.98
   0   0   4 8119.39  166.48
   0   0   4 8119.49  186.08
   0   0   4 8178.88  185.58
   1   0   4 2266.27   60.29
  -1   0  -4 2290.97   63.29
  -1   0  -4 2177.88   72.19
  -1   0  -4 2157.48   59.29
   1   0   4 2275.77   72.39
   1   0   4 2332.27   65.59
   2   0   4 2098.79   73.39
   2   0   4 2127.99   67.59
   3   0   4 1377.76   63.09
   3   0   4 1448.06   62.59
   3   0   4 1436.06   61.19
   4   0   4 2077.09   84.19
   4   0   4 1960.90   77.79
   4   0   4 2042.70   81.19
   5   0   4 1904.91   84.69
   5   0   4 2049.79   90.89
   5   0   4 1929.71   83.29
   6   0   4 1636.04   84.39
   6   0   4 1512.85   81.49
   6   0   4 1583.24   91.59
   7   0   4 1596.64  101.69
   7   0   4 1545.55   85.69
   8   0   4   91.49   44.20
  -8   0  -4   71.19   46.00
   8   0   4  132.19   47.60
   9   0   4   91.69   63.29
  -9   0  -4   44.30   44.30
   9   0   4  221.88   53.89
  10   0   4   51.89   48.20
 -10   0  -4  -54.89   38.20
  10   0   4   34.30   46.40
  11   0   4   89.99   61.99
  11   0   4 -145.49   49.00
 -11   0  -4   33.90   53.19
  12   0   4   86.79   66.39
  12   0   4  197.78   81.79
 -12   0  -4  129.79   64.39
  13  -1  -4   23.70   33.10
 -13  -1   4   64.89   58.89
  13  -1  -4   38.20   63.99
  13  -1  -4   55.09   49.50
 -13   1   4  -58.39   66.19
  13   1  -4   13.30   37.70
  13   1  -4  107.89   63.29
  13   1  -4   58.39   51.49
  12  -1  -4   90.89   61.19
  12  -1  -4   36.90   34.20
 -12  -1   4   76.79   54.89
  12   1  -4  104.89   67.59
  12   1  -4   15.80   31.10
  12   1  -4   64.09   55.59
  12   1  -4  -16.30   39.40
 -12   1   4   18.00   42.70
  11  -1  -4   54.59   51.09
  11  -1  -4   88.19   39.40
 -11  -1   4   14.90   45.70
  11   1  -4   43.20   40.20
  11   1  -4   20.40   52.99
  11   1  -4   40.80   34.00
  11   1  -4   77.19   49.20
 -11   1   4   64.09   40.10
  10  -1  -4   64.09   38.10
 -10  -1   4   48.40   44.80
  10  -1  -4  184.58   61.99
  10  -1  -4   88.79   50.49
  10   1  -4  146.89   43.80
  10   1  -4  163.18   53.39
  10   1  -4   86.69   46.10
 -10   1   4   56.39   38.00
   9  -1  -4  175.78   45.20
  -9  -1   4  328.47   53.69
   9  -1  -4  176.78   53.49
   9  -1  -4  290.37   58.69
  -9   1   4  330.87   47.80
   9   1  -4  308.37   54.09
   9   1  -4  214.88   56.69
   9   1  -4  257.37   49.40
   8  -1  -4   81.49   38.20
  -8  -1   4   87.79   44.00
   8  -1  -4  132.49   46.40
   8  -1  -4   37.40   42.50
  -8   1   4  100.99   34.30
   8   1  -4  157.78   45.80
   8   1  -4   24.20   34.20
   8   1  -4  103.59   47.90
   7  -1  -4  344.27   50.39
   7  -1  -4  412.56   59.69
   7  -1  -4  438.06   58.39
  -7  -1   4  357.86   51.29
   7   1  -4  422.26   60.49
  -7   1   4  363.76   40.80
   7   1  -4  467.15   55.09
   7   1  -4  487.35   60.99
   6  -1  -4  802.42   59.09
  -6  -1   4  757.22   54.39
   6  -1  -4  738.43   63.89
   6  -1  -4  757.82   60.49
   6   1  -4  769.82   54.49
   6   1  -4  956.20   74.29
  -6   1   4  720.43   46.10
   5  -1  -4  167.78   35.30
  -5  -1   4  151.78   31.20
   5  -1  -4   74.89   30.00
   5  -1  -4  102.49   30.30
   5   1  -4   88.39   30.50
  -5   1   4  145.09   23.50
   5   1  -4   75.59   27.90
   5   1  -4   90.19   27.70
   4  -1  -4 1302.77   64.39
  -4  -1   4 1216.28   57.19
   4  -1  -4 1358.96   66.79
   4   1  -4 1327.67   62.49
  -4   1   4 1243.28   52.39
   4   1  -4 1269.57   66.09
   4   1  -4 1329.97   60.79
  -3  -1   4  801.22   41.80
   3  -1  -4  846.92   49.00
   3  -1  -4  782.42   46.90
   3   1  -4  802.52   44.80
  -3   1   4  900.61   45.90
   3   1  -4  697.73   41.40
  -3   1   4  825.42   35.90
   2  -1  -4  808.52   45.50
  -2  -1   4  678.43   31.60
  -2  -1   4  806.52   40.40
  -2  -1   4  748.13   43.40
   2  -1  -4  745.23   44.40
   2   1  -4  827.72   46.40
  -2   1   4  757.22   34.70
   2   1  -4  802.02   34.50
   2   1  -4  803.62   44.60
  -2   1   4  741.73   38.60
  -1  -1   4 3492.15   88.49
  -1  -1   4 3501.55   96.09
   1  -1  -4 3630.14  100.79
   1  -1  -4 3514.85   86.89
  -1   1   4 3487.85   92.89
  -1   1   4 3499.45   88.19
   1   1  -4 3491.15   98.79
  -1   1   4 3532.35   99.59
   1   1  -4 3690.43  102.19
   0  -1  -4 7858.21  174.08
   0  -1   4 8270.47  186.48
   0  -1   4 8220.68  184.38
   0  -1  -4 8007.00  183.48
   0  -1  -4 7932.41  184.28
   0   1  -4 8197.38  184.88
   0   1   4 7942.71  183.08
   0   1  -4 8046.90  188.68
   0   1   4 7814.22  173.58
  -1  -1  -4 1608.74   58.39
   1  -1   4 1696.33   60.99
  -1  -1  -4 1695.03   54.19
   1  -1   4 1694.83   47.00
   1  -1   4 1784.62   54.19
  -1   1  -4 1589.34   45.10
  -1   1  -4 1721.83   64.19
   1   1   4 1611.84   52.29
   1   1   4 1697.43   55.59
   1   1   4 1672.93   61.39
  -1   1  -4 1691.33   52.79
   2  -1   4  168.18   25.90
   2  -1   4  168.58   24.70
   2  -1   4  181.28   27.40
  -2  -1  -4  174.58   25.40
   2   1   4  175.08   28.70
   2   1   4  172.18   24.80
   2   1   4  187.48   19.80
   3  -1   4  963.90   53.29
   3  -1   4  950.70   50.29
   3  -1   4  837.22   48.30
   3   1   4  858.41   51.79
   3   1   4  913.91   50.89
   4  -1   4 1140.89   58.89
   4  -1   4 1108.79   61.19
   4  -1   4 1084.39   61.59
   4   1   4 1092.19   60.89
   4   1   4 1111.29   61.69
   4   1   4 1003.30   53.09
   5  -1   4  392.36   49.00
   5  -1   4  350.76   43.50
   5  -1   4  352.36   49.00
   5   1   4  322.97   48.30
   5   1   4  330.37   41.50
   5   1   4  354.26   48.70
   6  -1   4  126.29   40.20
   6  -1   4  138.59   40.80
   6  -1   4   98.79   40.10
   6   1   4  223.38   40.60
   6   1   4  121.69   41.50
  -7  -1  -4  361.66   56.69
   7  -1   4  364.06   54.19
   7  -1   4  361.46   57.69
   7  -1   4  293.27   56.49
   7   1   4  379.76   52.49
   7   1   4  258.67   53.29
  -8  -1  -4   11.20   38.60
   8  -1   4   47.40   42.40
   8  -1   4   92.79   45.00
   8   1   4   21.70   40.10
   8   1   4  115.59   40.40
  -9  -1  -4   80.69   46.50
   9  -1   4   39.20   45.70
   9  -1   4   33.00   50.49
   9   1   4  -12.30   38.70
  -9   1  -4   39.30   39.20
  10  -1   4  -10.40   46.20
 -10  -1  -4   60.19   74.89
  10  -1   4  141.89   57.89
  10   1   4  160.08   53.79
  10   1   4   28.80   52.79
 -10   1  -4   49.99   49.80
  11  -1   4   21.60   55.99
 -11  -1  -4  -27.50   49.20
  11  -1   4   -3.40   56.29
  11   1   4   -9.20   50.59
 -11   1  -4  -64.49   53.29
  11   1   4 -100.99   45.80
 -12  -1  -4  -83.59   53.99
  12  -1   4   46.10   66.39
 -12   1  -4 -106.59   56.19
  12   1   4  -78.39  100.49
  12   1   4   42.40   66.89
  13  -2  -4   -8.90   48.40
  13  -2  -4  -49.90   65.39
  13  -2  -4    8.80   35.70
 -13  -2   4 -164.98   51.99
  13   2  -4  -23.50   53.59
  13   2  -4 -100.59   96.49
 -12  -2   4  -40.60   50.19
  12  -2  -4   51.19   34.70
  12  -2  -4   44.00   58.79
  12   2  -4   35.50   35.80
  12   2  -4   59.89   51.89
  12   2  -4   81.39   63.79
  12   2  -4   19.20   46.30
 -12   2   4   56.39   53.59
 -11  -2   4  115.99   56.09
  11  -2  -4   52.39   37.90
  11  -2  -4  -27.50   67.99
 -11   2   4   33.60   54.19
 -11   2   4   75.89   36.40
  11   2  -4   67.39   42.40
  11   2  -4   79.19   42.20
  11   2  -4  119.19   49.90
  11   2  -4  146.19   62.79
 -10  -2   4  191.78   54.19
  10  -2  -4  204.08   63.59
  10  -2  -4   84.19   39.60
 -10   2   4  192.68   40.70
  10   2  -4  168.28   47.20
  10   2  -4  140.19   44.90
  10   2  -4  157.18   56.69
  10   2  -4  317.07   53.89
   9  -2  -4  127.79   40.80
   9  -2  -4  165.58   55.29
  -9  -2   4  209.98   52.99
   9   2  -4  195.78   55.39
   9   2  -4  132.19   43.30
   9   2  -4  283.27   50.49
  -9   2   4  160.08   37.40
  -8  -2   4  875.71   72.69
   8  -2  -4  705.93   65.39
   8  -2  -4  795.12   75.89
   8   2  -4  667.83   73.29
   8   2  -4  764.22   71.59
  -8   2   4  741.03   53.39
   8   2  -4  795.72   82.69
  -7  -2   4 1062.19   73.79
   7  -2  -4 1123.59   78.49
   7  -2  -4 1021.70   69.59
   7   2  -4 1041.10   79.39
   7   2  -4 1089.29   75.79
  -7   2   4  947.11   50.79
   7   2  -4  904.21   64.79
   6  -2  -4  393.66   48.30
  -6  -2   4  441.86   52.29
  -6   2   4  469.85   34.20
   6   2  -4  349.07   47.80
   6   2  -4  437.36   53.89
   6   2  -4  456.65   45.30
  -5  -2   4  572.14   47.20
   5  -2  -4  529.85   48.80
   5  -2  -4  598.34   50.09
   5   2  -4  633.54   52.39
   5   2  -4  566.44   48.50
   5   2  -4  605.14   44.40
  -5   2   4  633.04   52.49
  -5   2   4  568.64   31.90
  -4  -2   4   95.09   26.90
   4  -2  -4   73.59   27.80
   4  -2  -4  102.09   16.50
   4  -2  -4   60.79   25.70
   4   2  -4   55.49   24.00
   4   2  -4  104.19   27.30
  -4   2   4  142.09   30.30
   4   2  -4  118.99   31.30
  -4   2   4   79.29   16.00
  -3  -2   4  335.77   34.10
   3  -2  -4  361.56   35.80
   3  -2  -4  350.16   21.80
   3  -2  -4  353.06   36.40
  -3   2   4  311.27   21.80
  -3   2   4  296.57   34.60
   3   2  -4  305.07   31.80
   3   2  -4  370.16   31.60
   3   2  -4  309.67   39.30
   2  -2  -4 1309.47   57.39
  -2  -2   4 1303.07   54.29
   2   2  -4 1319.17   53.99
   2   2  -4 1317.47   45.50
  -2   2   4 1262.97   43.00
  -2   2   4 1258.07   52.49
   2   2  -4 1224.48   57.39
  -1  -2   4 6031.30  153.48
   1  -2  -4 6035.20  151.58
   1  -2  -4 6076.99  149.09
  -1  -2   4 5886.21  146.89
  -1  -2   4 5995.80  126.29
   1   2  -4 5873.01  149.88
   1   2  -4 6112.99  148.39
   1   2  -4 5735.03  125.59
  -1   2   4 5903.91  150.58
  -1   2   4 5985.60  140.39
  -1   2   4 5714.83  142.09
   0  -2   4 9788.52  220.98
   0  -2  -4 9999.00  221.98
   0  -2  -4 9485.05  217.08
   0   2   4 9847.01  218.88
   0   2  -4 9551.94  222.88
   0   2  -4 9485.85  218.08
  -1  -2  -4 3466.05   94.79
   1  -2   4 3383.66   96.79
   1  -2   4 3449.85  101.39
  -1  -2  -4 3320.37   91.69
   1   2   4 3383.66   98.89
  -1   2  -4 3314.87   79.59
  -1   2  -4 3288.37   79.79
   1   2   4 3478.05   94.69
   1   2   4 3558.14   94.29
  -1   2  -4 3271.27   88.49
  -2  -2  -4 1551.74   55.99
  -2  -2  -4 1570.64   53.09
   2  -2   4 1607.44   66.89
   2  -2   4 1509.25   53.19
   2  -2   4 1499.65   59.69
   2   2   4 1526.45   64.59
   2   2   4 1541.45   54.79
   2   2   4 1581.14   60.49
   3  -2   4 1711.33   65.89
   3  -2   4 1715.33   67.79
  -3  -2  -4 1680.93   62.09
   3  -2   4 1708.63   74.89
   3   2   4 1769.42   70.99
   3   2   4 1742.23   57.29
   3   2   4 1662.73   73.09
   4  -2   4  928.61   56.39
   4  -2   4 1058.39   55.29
   4  -2   4 1098.59   62.99
   4   2   4 1053.79   61.69
   4   2   4  987.80   62.19
   5  -2   4   88.49   34.20
   5  -2   4   51.59   32.10
   5  -2   4   82.39   29.60
   5   2   4   85.19   35.60
   5   2   4   94.69   25.90
   6  -2   4   38.30   29.50
   6  -2   4   58.99   36.40
   6  -2   4   26.70   34.90
   6   2   4   18.30   33.50
   6   2   4  -23.10   26.00
   7  -2   4  184.38   42.20
  -7  -2  -4  144.59   44.90
   7  -2   4   77.89   41.80
   7  -2   4  148.39   48.30
   7   2   4  133.69   49.40
   7   2   4   69.49   35.60
   8  -2   4  342.77   62.99
  -8  -2  -4  221.98   54.19
   8  -2   4  285.07   61.29
   8   2   4  276.07   54.59
   8   2   4  156.18   52.49
  -9  -2  -4  128.79   53.29
   9  -2   4  119.79   61.09
   9  -2   4  251.47   65.39
  -9   2  -4   30.40   38.60
   9   2   4  132.59   51.39
   9   2   4  154.98   42.80
  10  -2   4  263.97   76.59
 -10  -2  -4  153.88   62.39
  10   2   4  316.77   55.39
  10   2   4  218.78   68.89
 -10   2  -4  101.99   52.39
 -11  -2  -4   70.39   61.69
  11  -2   4  147.99   71.19
  11   2   4  159.58   56.39
  11   2   4  134.79   60.69
 -11   2  -4  170.28   64.59
  12  -2   4   16.20   68.59
 -12  -2  -4   16.30   58.19
 -12   2  -4   -7.40   55.89
  13  -3  -4  -30.20   61.39
 -13  -3   4  -85.19   56.49
 -13   3   4   73.79   63.39
  13   3  -4  100.29   71.59
  13   3  -4  -24.60   38.60
  13   3  -4  -20.50   58.49
  12  -3  -4   39.80   35.10
 -12  -3   4  -38.70   56.89
  12  -3  -4  101.79   70.99
  12   3  -4   52.19   55.19
  12   3  -4   91.79   64.79
  12   3  -4   13.00   37.70
  12   3  -4  -34.80   43.70
 -12   3   4  -25.90   53.29
 -11  -3   4  -35.90   44.00
  11  -3  -4   67.19   37.60
  11  -3  -4   56.79   57.49
  11   3  -4   51.39   54.49
  11   3  -4   77.39   43.40
 -11   3   4  -51.49   41.90
  11   3  -4  -34.00   34.90
  11   3  -4  -73.29   39.20
 -10  -3   4  124.79   52.09
  10  -3  -4   67.89   55.39
  10  -3  -4   31.50   32.30
  10   3  -4   20.80   37.30
  10   3  -4  136.39   44.90
  10   3  -4   -9.70   44.60
  10   3  -4   66.49   36.60
 -10   3   4    9.60   47.00
   9  -3  -4  118.49   54.39
  -9  -3   4  110.89   48.40
   9  -3  -4   79.69   35.20
   9   3  -4  147.79   39.70
  -9   3   4   63.59   45.10
  -9   3   4   48.30   26.70
   9   3  -4   98.99   51.19
   9   3  -4   77.09   42.60
  -8  -3   4  210.18   52.19
   8  -3  -4  195.58   43.10
   8  -3  -4  323.07   60.99
   8   3  -4  270.07   46.60
   8   3  -4  195.28   46.60
  -8   3   4  232.88   55.09
   8   3  -4  299.67   58.29
   8   3  -4  241.68   51.09
  -8   3   4  269.27   32.10
   7  -3  -4  414.06   54.09
   7  -3  -4  652.63   66.19
  -7  -3   4  539.75   63.49
   7   3  -4  540.25   51.59
   7   3  -4  523.05   64.29
  -7   3   4  562.64   71.29
   7   3  -4  396.26   55.69
  -6  -3   4  675.63   60.69
   6  -3  -4  471.45   50.99
   6  -3  -4  540.05   57.29
   6   3  -4  470.75   43.40
  -6   3   4  396.76   57.89
   6   3  -4  462.65   59.59
   6   3  -4  587.94   56.89
  -5  -3   4  509.15   52.39
   5  -3  -4  528.35   50.49
   5  -3  -4  475.05   47.30
   5   3  -4  535.85   50.69
   5   3  -4  399.96   50.79
  -5   3   4  510.05   51.19
   5   3  -4  482.05   41.00
  -4  -3   4  590.24   48.40
   4  -3  -4  629.54   49.99
   4  -3  -4  623.44   51.39
   4   3  -4  619.04   45.50
  -4   3   4  658.53   50.49
   4   3  -4  644.44   44.00
   4   3  -4  579.84   49.30
  -3  -3   4  411.86   40.60
   3  -3  -4  385.16   20.60
   3  -3  -4  395.86   43.40
   3  -3  -4  407.96   40.40
   3   3  -4  341.17   32.10
   3   3  -4  364.86   38.60
   3   3  -4  396.46   36.40
  -3   3   4  367.06   20.90
  -3   3   4  430.46   40.60
  -2  -3   4  725.23   44.60
   2  -3  -4  770.72   47.30
   2  -3  -4  703.33   38.30
   2  -3  -4  743.13   45.40
  -2   3   4  703.23   44.60
   2   3  -4  666.93   38.00
   2   3  -4  797.82   43.30
   2   3  -4  759.62   46.40
  -2   3   4  770.32   32.80
   1  -3  -4  480.65   37.50
  -1  -3   4  463.75   24.10
   1  -3  -4  511.25   39.20
  -1  -3   4  500.65   36.70
   1   3  -4  434.76   23.20
  -1   3   4  480.25   36.80
  -1   3   4  418.76   34.20
   1   3  -4  441.06   36.00
  -1   3   4  452.05   30.00
   1   3  -4  453.25   35.60
   0  -3  -4  767.12   43.90
   0  -3   4  798.72   28.40
   0  -3  -4  795.42   43.00
   0  -3   4  815.22   43.20
   0   3   4  768.62   43.70
   0   3   4  822.42   42.10
   0   3   4  755.12   43.20
   0   3  -4  792.82   29.80
   0   3  -4  746.83   41.60
   1  -3   4  853.01   45.20
   1  -3   4  862.61   48.90
  -1  -3  -4  884.41   41.80
  -1  -3  -4  856.91   44.20
   1   3   4  872.91   48.00
   1   3   4  913.71   47.40
  -1   3  -4  858.81   35.10
  -1   3  -4  855.81   33.40
   1   3   4  845.22   43.60
  -1   3  -4  880.81   41.20
   2  -3   4  189.98   32.90
   2  -3   4  228.18   31.30
  -2  -3  -4  195.48   25.90
   2   3   4  222.98   30.90
   2   3   4  167.28   30.80
   2   3   4  195.88   27.10
  -2   3  -4  213.38   25.20
   3  -3   4  477.75   44.40
  -3  -3  -4  484.35   32.80
   3  -3   4  467.55   37.50
   3   3   4  499.95   44.60
   3   3   4  470.65   41.40
  -3   3  -4  390.66   37.50
   3   3   4  477.55   35.20
  -4  -3  -4   80.09   23.10
   4  -3   4   29.60   27.20
   4  -3   4   95.59   25.80
   4   3   4   39.70   29.20
   4   3   4   83.09   29.40
   4   3   4   46.40   19.80
  -5  -3  -4  260.27   34.30
   5  -3   4  271.27   48.90
   5  -3   4  263.57   38.00
   5   3   4  295.57   47.10
   5   3   4  219.28   28.60
   6  -3   4  292.37   54.89
  -6  -3  -4  120.39   43.40
   6  -3   4  253.17   41.00
   6   3   4  161.18   45.60
   7  -3   4  328.37   48.20
  -7  -3  -4  235.78   55.99
   7  -3   4  358.16   63.79
   7   3   4  221.38   51.39
  -8  -3  -4  375.86   65.89
   8  -3   4  382.26   68.09
   8   3   4  336.27   65.19
  -9  -3  -4  150.08   54.99
   9  -3   4  105.99   58.09
   9   3   4  107.79   52.49
  -9   3  -4   85.69   44.30
  10  -3   4  260.37   76.89
 -10  -3  -4  116.49   56.39
 -10   3  -4  167.38   54.39
  10   3   4  110.59   58.29
 -11  -3  -4    8.40   60.29
  11  -3   4   79.49   72.59
  11   3   4   43.50   52.99
 -11   3  -4  133.09   60.79
 -11   3  -4  -10.10   55.29
  12  -3   4   23.00   67.49
 -12  -3  -4    0.10   61.79
  12   3   4   65.39   64.69
 -12   3  -4  -55.49   53.19
 -12   3  -4 -103.79   43.70
  13  -4  -4   49.60   34.90
  13  -4  -4   13.80   72.19
 -13  -4   4   41.60   60.79
 -13   4   4   37.30   62.59
  13   4  -4   42.60   69.09
  13   4  -4   -7.40   36.30
  12  -4  -4  110.89   73.39
 -12  -4   4   45.90   59.19
  12  -4  -4   93.79   41.50
 -12   4   4   94.99   67.59
  12   4  -4   44.10   43.30
  12   4  -4  -63.29   41.40
  12   4  -4   52.29   66.59
  11  -4  -4  120.29   66.19
  11  -4  -4   16.00   31.70
  11   4  -4  133.09   51.79
  11   4  -4   32.40   58.29
  11   4  -4  131.49   54.29
 -11   4   4   13.70   49.50
  11   4  -4  160.58   40.00
  10  -4  -4   61.19   39.40
 -10  -4   4    9.30   44.00
  10   4  -4  -14.00   47.40
  10   4  -4   41.90   44.90
  10   4  -4  117.59   37.00
  10   4  -4   50.29   41.30
 -10   4   4   39.60   53.09
   9  -4  -4  -21.20   27.90
  -9  -4   4   31.20   45.00
   9  -4  -4   74.09   50.29
   9   4  -4    9.20   33.10
   9   4  -4  -76.09   32.30
   9   4  -4  -17.10   37.60
   9   4  -4   23.30   30.60
  -9   4   4   15.70   42.40
  -8  -4   4  429.06   66.19
   8  -4  -4  544.75   59.89
   8  -4  -4  473.65   68.59
   8   4  -4  548.45   51.79
   8   4  -4  392.26   55.99
   8   4  -4  351.86   55.69
   8   4  -4  484.05   70.29
  -8   4   4  467.45   73.19
  -7  -4   4  446.76   62.69
   7  -4  -4  437.96   64.79
   7  -4  -4  422.96   57.59
   7   4  -4  418.86   45.70
  -7   4   4  397.16   64.69
   7   4  -4  352.66   50.79
   7   4  -4  394.66   60.79
   7   4  -4  436.96   61.99
   6  -4  -4  620.14   61.69
   6  -4  -4  667.93   58.59
  -6  -4   4  584.74   61.89
   6   4  -4  580.74   54.69
   6   4  -4  542.15   56.89
  -6   4   4  509.35   63.79
   6   4  -4  539.35   43.80
   6   4  -4  518.45   56.79
   5  -4  -4 1786.42   84.79
   5  -4  -4 1796.32  104.29
  -5  -4   4 1903.31   89.19
   5   4  -4 1773.42   83.89
   5   4  -4 1601.24   68.09
   5   4  -4 1841.62   87.69
   5   4  -4 1897.71   83.99
   4  -4  -4 1945.31   85.79
   4  -4  -4 1907.21   84.09
  -4  -4   4 2040.70   84.89
  -4   4   4 1899.21   84.89
   4   4  -4 1707.53   80.59
   4   4  -4 1899.81   70.39
   4   4  -4 1788.92   83.29
   4   4  -4 1949.41   77.49
   3  -4  -4 1631.84   75.29
  -3  -4   4 1621.74   73.19
   3  -4  -4 1531.95   73.69
   3  -4  -4 1538.45   43.80
   3   4  -4 1535.85   61.59
   3   4  -4 1669.63   75.89
  -3   4   4 1631.14   72.99
   3   4  -4 1628.04   63.79
  -2  -4   4 1381.56   62.89
   2  -4  -4 1413.06   63.59
   2  -4  -4 1392.06   66.99
  -2   4   4 1368.86   64.29
   2   4  -4 1348.07   52.29
  -2   4   4 1353.66   46.60
   2   4  -4 1353.96   56.79
   2   4  -4 1320.97   72.59
  -1  -4   4 2452.75   83.19
   1  -4  -4 2403.56   81.29
   1  -4  -4 2368.86   86.69
   1   4  -4 2356.16   74.59
   1   4  -4 2503.65   81.99
  -1   4   4 2402.36   85.49
  -1   4   4 2543.55   75.39
   1   4  -4 2511.35   87.79
   0  -4   4   61.99   21.40
   0  -4   4   61.49   22.60
   0  -4  -4   86.39   22.10
   0  -4  -4   77.19   22.10
   0   4   4   42.30   20.10
   0   4   4   82.59   24.90
   0   4  -4   78.19   17.50
   0   4  -4   53.59   18.60
   0   4   4   45.10   19.70
   1  -4   4  270.17   36.30
   1  -4   4  291.77   34.30
  -1  -4  -4  309.77   32.50
  -1  -4  -4  266.37   29.40
   1   4   4  422.26   43.20
   1   4   4  351.66   39.30
  -2  -4  -4  112.49   26.60
   2  -4   4   75.09   27.30
   2  -4   4  148.49   27.10
  -2  -4  -4  116.49   22.10
   2   4   4   88.89   25.40
   2   4   4   80.49   23.50
  -2   4  -4   87.69   22.80
   2   4   4  152.58   32.90
  -3  -4  -4  270.97   33.60
   3  -4   4  307.57   43.10
   3  -4   4  269.57   33.60
  -3  -4  -4  311.87   28.80
  -3   4  -4  268.77   34.90
   3   4   4  327.97   33.20
   3   4   4  235.88   36.70
   4  -4   4  557.54   42.30
   4  -4   4  507.15   52.19
  -4   4  -4  616.04   51.39
   4   4   4  493.95   41.20
   4   4   4  545.15   51.39
  -5  -4  -4  815.32   68.29
  -5  -4  -4  716.53   43.50
   5  -4   4  751.62   66.19
   5  -4   4  837.62   53.89
   5   4   4  710.93   63.59
  -5   4  -4  839.82   65.59
   5   4   4  857.11   51.59
   6  -4   4  679.63   57.29
  -6  -4  -4  573.84   70.19
  -6  -4  -4  749.92   47.70
   6  -4   4  815.22   76.19
   6   4   4  763.62   49.20
   6   4   4  781.62   74.59
  -6   4  -4  691.23   72.79
   7  -4   4  330.27   63.49
   7  -4   4  493.75   86.59
  -7  -4  -4  308.07   39.50
  -7  -4  -4  253.07   58.79
   7   4   4  298.57   57.39
  -7   4  -4  253.57   56.29
   8  -4   4  225.48   43.20
  -8  -4  -4  241.58   58.49
  -8  -4  -4  241.28   39.30
   8  -4   4  313.17   67.99
  -8   4  -4  347.07   66.19
   8   4   4  213.18   56.69
  -9  -4  -4    1.40   45.30
  -9  -4  -4   61.89   32.20
  -9   4  -4  115.79   41.40
   9   4   4   14.20   44.00
  -9   4  -4  -19.60   57.09
 -10  -4  -4   28.40   49.70
 -10  -4  -4  159.48   38.80
  10  -4   4   -5.70   56.99
  10   4   4   38.20   47.70
 -10   4  -4   57.19   49.70
 -10   4  -4   50.69   54.29
  11  -4   4   15.80   69.19
 -11  -4  -4    3.80   57.49
 -11   4  -4    6.70   53.49
 -11   4  -4   44.00   64.89
  11   4   4  -12.70   44.10
  12  -4   4  -68.69   61.29
 -12  -4  -4   96.59   67.49
 -12   4  -4   18.50  101.19
  12   4   4    3.70   52.59
  13  -5  -4    0.90   35.10
  13  -5  -4   80.09   72.39
 -13  -5   4   25.30   58.99
 -13   5   4   16.20   61.29
  13   5  -4  -52.29   64.59
  13   5  -4   23.50   43.40
 -12  -5   4    2.10   59.49
  12  -5  -4   58.19   39.40
  12  -5  -4  -47.60   60.29
 -12   5   4   49.30   60.99
  12   5  -4  -16.50   58.19
  12   5  -4   15.50   47.00
  12   5  -4   22.00   44.10
  11  -5  -4   56.69   38.20
  11  -5  -4   87.59   65.69
 -11  -5   4   24.80   52.39
 -11   5   4  -35.40   49.10
  11   5  -4   58.59   34.60
  11   5  -4  -23.70   52.99
  11   5  -4   21.70   42.30
  11   5  -4  128.19   58.59
  10  -5  -4  179.98   64.09
 -10  -5   4   71.59   53.99
  10  -5  -4  129.29   42.50
  10   5  -4   69.49   53.69
  10   5  -4  189.58   53.29
  10   5  -4  178.78   37.50
  10   5  -4   55.69   43.40
 -10   5   4  133.19   62.69
   9  -5  -4  193.98   59.09
  -9  -5   4  116.49   51.79
   9   5  -4   56.39   42.10
   9   5  -4   58.39   43.30
   9   5  -4  140.29   56.99
   9   5  -4  213.98   37.00
   8  -5  -4  412.36   69.19
  -8  -5   4  408.66   64.39
   8  -5  -4  338.77   54.49
   8   5  -4  248.28   60.19
   8   5  -4  573.64   67.29
   8   5  -4  330.97   57.99
  -8   5   4  327.87   65.29
   8   5  -4  420.86   45.40
  -7  -5   4   96.29   45.90
   7  -5  -4  180.88   45.90
   7  -5  -4  192.68   53.19
  -7   5   4  237.28   59.49
   7   5  -4  269.77   36.40
   7   5  -4  139.59   48.40
   7   5  -4  243.38   54.69
  -6  -5   4  488.15   63.19
   6  -5  -4  434.36   55.39
   6  -5  -4  316.87   55.79
   6   5  -4  454.15   40.70
   6   5  -4  491.95   61.49
  -6   5   4  353.36   62.09
   6   5  -4  565.14   67.59
  -5  -5   4   32.90   35.20
   5  -5  -4   10.30   29.50
   5  -5  -4   -5.30   27.00
   5   5  -4   55.79   24.20
   5   5  -4   35.80   27.30
  -5   5   4  -25.80   28.80
   5   5  -4   32.00   26.30
   5   5  -4   -1.40   23.40
   4  -5  -4  186.28   38.60
  -4  -5   4  201.48   41.30
   4  -5  -4  139.79   36.30
   4   5  -4  208.48   31.00
   4   5  -4  136.69   31.30
  -4   5   4  230.28   43.70
   4   5  -4  198.28   35.50
   3  -5  -4  396.26   47.80
   3  -5  -4  338.97   19.00
  -3  -5   4  382.46   45.90
   3  -5  -4  312.47   21.30
   3  -5  -4  434.56   50.19
  -3   5   4  378.76   47.20
   3   5  -4  463.45   38.30
   3   5  -4  335.07   41.20
   3   5  -4  376.36   37.20
  -2  -5   4  130.29   32.00
   2  -5  -4  191.78   35.30
   2  -5  -4  138.89   31.30
   2   5  -4  123.69   24.70
  -2   5   4  111.89   33.60
   2   5  -4  107.29   26.90
   2   5  -4  115.59   26.90
  -1  -5   4  247.98   35.20
   1  -5  -4  212.28   33.40
   1  -5  -4  265.07   40.40
  -1   5   4  259.97   36.90
   1   5  -4  150.58   28.60
   1   5  -4  266.17   29.90
   1   5  -4  248.38   35.00
   0  -5   4  369.86   38.40
   0  -5  -4  370.36   34.60
   0  -5   4  336.37   35.60
   0  -5  -4  414.76   41.20
   0   5  -4  376.36   32.30
   0   5   4  421.66   45.70
   0   5   4  335.37   37.40
  -1  -5  -4  752.52   49.10
   1  -5   4  725.23   50.09
  -1  -5  -4  656.33   38.80
   1  -5   4  665.63   43.90
   1  -5   4  722.23   46.50
   1   5   4  645.24   46.80
  -1   5  -4  747.73   42.90
   1   5   4  686.33   49.99
  -2  -5  -4  330.57   37.10
  -2  -5  -4  266.17   28.40
   2  -5   4  321.27   42.40
   2  -5   4  310.57   37.10
   2  -5   4  330.07   34.00
  -2   5  -4  374.96   39.20
   2   5   4  365.76   34.90
   2   5   4  319.17   43.20
  -3  -5  -4  363.86   28.70
  -3  -5  -4  334.07   23.00
   3  -5   4  340.87   36.40
  -3  -5  -4  346.27   73.69
   3  -5   4  361.66   39.40
  -3  -5  -4  405.76   39.00
   3   5   4  338.67   43.50
   3   5   4  305.97   38.70
  -3   5  -4  403.46   42.10
  -4  -5  -4  195.18   43.00
  -4  -5  -4  262.77   21.00
   4  -5   4  284.77   31.40
   4  -5   4  288.47   49.20
   4  -5   4  309.67   38.40
  -4  -5  -4  319.87   27.80
   4   5   4  189.58   40.10
  -4   5  -4  313.77   45.10
   4   5   4  313.47   40.40
  -5  -5  -4   89.49   41.50
   5  -5   4  124.99   30.80
   5  -5   4   96.89   39.10
  -5  -5  -4  105.99   22.60
  -5   5  -4   84.99   44.30
   5   5   4  124.99   40.50
   5   5   4   65.99   29.00
   6  -5   4   16.70   39.50
   6  -5   4   23.20   26.20
  -6  -5  -4   55.79   42.30
   6   5   4    8.00   34.20
   6   5   4   82.89   31.20
  -6   5  -4   52.99   41.10
   7  -5   4   40.60   28.00
  -7  -5  -4   58.69   43.70
  -7  -5  -4   46.50   22.10
   7  -5   4   26.10   41.80
   7   5   4   24.20   27.00
   7   5   4   28.40   41.80
  -7   5  -4   -0.40   39.40
   7   5   4   33.20   25.60
  -8  -5  -4  -15.30   21.40
   8  -5   4  -17.20   46.20
   8  -5   4  114.69   35.50
  -8  -5  -4    4.60   42.50
   8   5   4   71.49   75.79
  -8   5  -4  -69.09   38.10
   9  -5   4  -35.10   56.59
  -9  -5  -4   -2.80   43.00
   9   5   4   53.89   50.39
  -9   5  -4  -21.90   45.80
  10  -5   4   54.99   67.29
 -10  -5  -4   99.99   57.19
 -10   5  -4   40.60   59.39
  10   5   4    0.70   49.99
 -10   5  -4   42.40   44.50
 -11  -5  -4   79.79   66.49
  11  -5   4  -64.59   66.79
 -11   5  -4  -10.10   49.40
 -11   5  -4  -23.50   60.39
  11   5   4  -88.69   44.90
  12  -6  -4    3.00   68.49
 -12  -6   4   89.39   65.59
  12  -6  -4  -26.50   32.80
  12   6  -4   52.19   63.09
 -12   6   4  -57.69   55.69
  12   6  -4   12.10   45.60
 -11  -6   4  140.49   67.29
  11  -6  -4   34.00   37.20
  11  -6  -4   81.79   62.99
  11   6  -4   31.30   34.40
 -11   6   4   62.39   63.29
  11   6  -4   78.79   64.29
  11   6  -4   46.20   46.30
  10  -6  -4   77.29   39.80
 -10  -6   4   40.50   53.49
  10  -6  -4  105.89   63.39
  10   6  -4  134.19   50.79
  10   6  -4   29.50   50.49
  10   6  -4   73.29   30.20
 -10   6   4  141.19   61.29
  10   6  -4  179.68   63.29
  -9  -6   4  379.36   70.99
   9  -6  -4  219.08   86.79
   9  -6  -4  207.68   49.99
   9   6  -4  200.48   34.30
   9   6  -4  282.87   65.19
   9   6  -4  155.48   73.99
   9   6  -4  311.57   64.89
  -9   6   4  247.88   66.29
  -8  -6   4  449.26   70.09
   8  -6  -4  310.97   55.09
   8  -6  -4  319.97   63.79
   8   6  -4  349.67   38.50
   8   6  -4  226.98   51.59
   8   6  -4  301.27   53.89
  -8   6   4  273.07   62.89
   8   6  -4  324.17   64.69
  -7  -6   4  463.95   67.69
   7  -6  -4  397.66   64.49
   7  -6  -4  405.66   57.59
   7   6  -4  424.96   58.49
   7   6  -4  450.05   40.90
   7   6  -4  534.95   67.89
  -7   6   4  436.06   71.69
   7   6  -4  374.86   62.99
   6  -6  -4  172.18   48.90
   6  -6  -4  197.08   45.20
  -6  -6   4  100.39   46.90
   6   6  -4  143.79   42.40
   6   6  -4  149.88   44.30
  -6   6   4   41.80   40.80
   6   6  -4  159.68   29.50
   6   6  -4    4.20   33.00
  -5  -6   4  297.37   52.89
   5  -6  -4  436.96   60.49
   5  -6  -4  361.16   52.99
  -5   6   4  330.37   55.99
   5   6  -4  418.26   51.09
   5   6  -4  365.76   52.59
   5   6  -4  404.86   39.80
   5   6  -4  353.76   61.59
   4  -6  -4  187.48   39.10
  -4  -6   4  187.98   42.50
   4  -6  -4  239.98   46.00
   4   6  -4  231.98   48.00
   4   6  -4  201.48   32.40
   4   6  -4  173.08   35.20
  -4   6   4  202.08   46.10
   3  -6  -4  163.98   16.80
   3  -6  -4  204.88   39.70
   3  -6  -4  212.68   21.50
  -3  -6   4  208.38   40.80
   3  -6  -4  253.97   41.90
   3   6  -4  216.18   32.10
   3   6  -4  205.48   35.30
   3   6  -4  183.38   42.60
  -3   6   4  211.98   41.50
   2  -6  -4  690.23   38.30
   2  -6  -4  669.93   54.69
  -2  -6   4  707.53   54.49
   2  -6  -4  684.13   51.79
   2   6  -4  725.13   56.29
  -2   6   4  705.63   56.79
   2   6  -4  754.82   46.30
   2   6  -4  692.83   45.70
  -1  -6   4  510.15   45.70
   1  -6  -4  435.76   39.80
   1  -6  -4  429.16   36.50
   1  -6  -4  535.05   48.20
  -1   6   4  473.05   48.70
   1   6  -4  478.05   38.40
   0  -6  -4 1703.13   68.09
   0  -6  -4 1902.41   82.89
   0  -6  -4 1748.63   72.29
   0  -6   4 1883.21   76.09
   0  -6   4 1851.31   78.19
   0  -6   4 1872.01   81.49
   0   6   4 1702.93   78.99
   0   6  -4 1777.72   68.59
  -1  -6  -4  766.02   54.29
   1  -6   4 1011.40   60.59
  -1  -6  -4  840.02   43.50
   1  -6   4  859.51   50.59
   1  -6   4  877.41   54.79
  -1  -6  -4  861.81   56.79
   1   6   4  863.81   58.79
  -1   6  -4  857.21   51.59
   1   6   4  820.32   54.49
   2  -6   4  972.10   53.09
   2  -6   4  917.21   55.39
   2  -6   4  894.81   61.49
  -2  -6  -4  983.40   60.59
  -2  -6  -4  924.01   41.00
  -2  -6  -4  929.71   62.19
  -2   6  -4 1041.70   58.19
   2   6   4 1072.89   63.89
   3  -6   4  645.54   46.40
   3  -6   4  679.83   47.10
  -3  -6  -4  705.13   60.39
  -3  -6  -4  727.73   54.29
   3  -6   4  675.33   58.69
   3   6   4  629.44   57.09
  -3   6  -4  484.95   50.69
   3   6   4  613.04   51.19
  -4  -6  -4   61.59   28.60
  -4  -6  -4  114.89   40.10
   4  -6   4  119.19   29.90
   4  -6   4   95.29   40.00
   4  -6   4   76.59   23.80
   4   6   4  100.69   32.00
   4   6   4  144.29   39.70
  -4   6  -4   68.99   34.80
   5  -6   4   92.69   29.70
   5  -6   4   94.49   44.80
  -5  -6  -4   86.99   41.20
   5  -6   4  101.19   26.70
   5   6   4   98.09   33.00
  -5   6  -4   65.69   41.40
   5   6   4    6.30   31.20
   6  -6   4   59.39   40.70
  -6  -6  -4    5.00   38.00
  -6   6  -4   73.49   42.30
   6   6   4   24.90   38.00
   6   6   4   55.89   30.60
   7  -6   4  199.58   58.59
   7  -6   4  120.39   33.70
  -7  -6  -4   58.39   44.00
   7   6   4   26.60   39.10
   7   6   4   66.99   31.30
   7   6   4   88.79   33.50
  -7   6  -4  158.18   53.99
   8  -6   4   74.99   51.89
  -8  -6  -4   42.80   47.10
   8  -6   4   45.10   31.50
  -8   6  -4   47.30   49.40
   8   6   4  124.09   52.39
   8   6   4  105.79   37.20
   8   6   4   73.79   28.60
   9  -6   4  242.08   74.89
  -9  -6  -4   70.19   52.99
  -9   6  -4  126.19   61.59
   9   6   4   74.89   55.59
 -10  -6  -4   56.19   57.49
  10  -6   4  183.18   81.29
 -10   6  -4   70.39   64.39
  10   6   4   71.39   58.39
 -10   6  -4  -39.50   42.00
 -11  -6  -4  187.68   71.79
  11  -6   4   59.49   70.29
  11   6   4   45.50   60.39
 -11   6  -4  153.98   74.09
 -12  -7   4   97.59   67.99
  12  -7  -4   18.60   40.60
  12  -7  -4   66.39   75.39
 -12   7   4  -51.39   72.99
  12   7  -4   75.79   64.79
  11  -7  -4    7.70   33.30
  11  -7  -4   72.79   59.19
 -11  -7   4   -5.90   55.09
  11   7  -4   30.60   61.39
  11   7  -4  -17.40   38.40
 -11   7   4  118.59   67.09
 -10  -7   4   23.30   53.29
  10  -7  -4    3.80   48.10
  10  -7  -4  -15.20   32.40
 -10   7   4  -23.30   49.00
  10   7  -4  106.29   52.69
  10   7  -4   43.50   28.90
  10   7  -4  -19.30   48.70
   9  -7  -4    1.10   34.20
   9  -7  -4   -9.20   44.00
  -9  -7   4  -14.20   49.60
   9   7  -4   38.20   47.90
   9   7  -4  -24.50   45.10
   9   7  -4   30.90   40.80
   9   7  -4    7.50   23.70
  -9   7   4    8.50   46.40
   8  -7  -4  -18.30   30.80
  -8  -7   4   52.99   48.50
   8  -7  -4    7.90   41.90
   8   7  -4    3.80   35.90
  -8   7   4    3.60   43.10
   8   7  -4   71.59   45.10
   8   7  -4   52.89   23.40
   7  -7  -4  124.39   49.50
   7  -7  -4  101.09   39.90
  -7  -7   4   99.29   48.40
   7   7  -4   39.80   38.00
   7   7  -4   84.49   42.10
   7   7  -4  148.19   26.60
  -7   7   4  106.29   47.70
   7   7  -4   93.49   45.80
   6  -7  -4  101.59   45.90
   6  -7  -4   80.99   37.40
  -6  -7   4   73.29   48.60
   6   7  -4  105.29   26.20
   6   7  -4   85.89   37.30
  -6   7   4   33.40   44.20
   6   7  -4   96.99   40.70
   6   7  -4   13.60   31.50
   5  -7  -4  330.77   51.49
  -5  -7   4  404.76   63.19
   5  -7  -4  408.16   62.09
   5   7  -4  416.66   64.99
   5   7  -4  308.37   36.60
   5   7  -4  342.17   52.89
  -5   7   4  315.57   58.39
  -4  -7   4  301.87   52.19
   4  -7  -4  429.76   88.69
   4  -7  -4  440.36   58.69
   4   7  -4  427.16   41.20
  -4   7   4  422.36   61.39
   4   7  -4  381.86   52.69
   4   7  -4  505.85   68.19
  -3  -7   4  114.29   37.50
   3  -7  -4  116.19   34.80
   3  -7  -4  111.29   32.70
   3  -7  -4   65.99   35.60
  -3   7   4  143.79   42.30
   3   7  -4   83.19   27.20
   3   7  -4   93.69   36.00
   3   7  -4  117.99   31.10
   2  -7  -4   59.79   29.30
   2  -7  -4   27.10   27.00
  -2  -7   4   26.50   29.00
   2  -7  -4   29.90   19.80
   2   7  -4   -6.80   21.10
   2   7  -4   46.60   24.60
   1  -7  -4  181.68   33.00
  -1  -7   4  127.99   33.50
  -1  -7   4  113.29   33.30
   1  -7  -4  117.19   27.90
   1  -7  -4  111.69   35.00
   1   7  -4  154.68   30.50
  -1   7   4   91.39   35.30
   0  -7  -4   13.50   23.10
   0  -7   4   96.09   30.10
   0  -7   4   53.99   25.60
   0  -7   4   95.39   30.00
   0  -7  -4   95.69   26.60
   0  -7  -4   76.39   28.70
   0   7   4   29.10   31.00
   0   7  -4   89.39   28.60
  -1  -7  -4  134.19   25.60
  -1  -7  -4  166.78   36.90
   1  -7   4  152.68   36.80
   1  -7   4  192.28   33.20
   1  -7   4  151.88   32.50
  -1  -7  -4  151.58   36.20
   1   7   4  161.78   34.40
  -1   7  -4  102.19   31.30
   2  -7   4  191.68   40.40
  -2  -7  -4  227.38   41.50
   2  -7   4  276.87   38.40
   2  -7   4  216.88   35.80
  -2  -7  -4  220.28   43.70
   2   7   4  104.49   36.30
   2   7   4  155.38   37.60
  -2   7  -4  177.88   38.00
  -3  -7  -4  122.69   39.30
   3  -7   4  199.58   36.10
   3  -7   4  166.98   33.80
   3  -7   4  162.28   42.50
  -3  -7  -4  219.88   42.70
  -3   7  -4  197.58   42.50
   3   7   4  178.88   42.00
   4  -7   4   64.79   27.80
   4  -7   4   64.19   35.20
   4  -7   4   37.20   24.50
  -4  -7  -4  186.38   48.30
  -4  -7  -4  113.59   35.70
   4   7   4   50.79   32.10
   4   7   4   56.49   35.90
  -5  -7  -4   73.79   44.70
   5  -7   4   44.10   40.90
   5  -7   4  128.39   32.80
   5  -7   4   83.39   28.10
  -5   7  -4  109.19   45.20
   5   7   4   80.79   41.50
   5   7   4   96.19   37.00
   6  -7   4   67.19   27.90
  -6  -7  -4   84.49   46.90
   6  -7   4  131.89   50.69
   6   7   4   97.49   34.00
   6   7   4   32.50   37.20
  -6   7  -4   -7.30   37.50
   7  -7   4   45.30   45.30
   7  -7   4   69.39   30.80
  -7  -7  -4   10.10   43.10
   7   7   4   94.79   36.60
   7   7   4  -16.60   34.50
  -7   7  -4   29.50   48.90
  -8  -7  -4   41.70   47.80
   8  -7   4   15.40   51.09
  -8   7  -4   66.49   54.29
   8   7   4  113.99   41.00
   8   7   4  -34.50   22.80
   8   7   4    1.90   44.10
  -9  -7  -4  144.09   60.69
   9  -7   4   76.79   64.09
   9   7   4   43.90   32.70
  -9   7  -4   14.40   51.79
   9   7   4   23.40   51.19
   9   7   4   16.30   31.20
 -10  -7  -4   49.80   58.09
  10  -7   4   -2.30   66.99
  10   7   4  -34.70   45.20
 -10   7  -4   43.50   61.49
 -11  -7  -4 -135.09   47.80
  11  -7   4  143.69   81.29
 -11   7  -4   30.00   69.39
  11   7   4   -0.60   78.49
  12  -8  -4   23.90   34.20
 -12  -8   4   54.09   64.39
 -12   8   4   25.80   66.99
  12   8  -4   82.49   59.29
  12   8  -4   95.09   75.39
  11  -8  -4  102.29   69.99
 -11  -8   4   10.40   59.49
  11  -8  -4   12.60   36.30
  11   8  -4  -13.60   53.59
  11   8  -4   49.00   50.99
 -11   8   4   33.90   60.39
  10  -8  -4    2.40   55.29
  10  -8  -4   19.20   37.70
 -10  -8   4   58.29   60.09
  10   8  -4  -39.30   40.70
  10   8  -4  -29.80   54.79
 -10   8   4   33.00   54.49
  -9  -8   4   67.09   56.09
   9  -8  -4   13.00   36.40
   9  -8  -4   97.99   55.79
   9   8  -4   40.10   48.10
  -9   8   4  104.99   58.29
   9   8  -4   59.69   54.29
  -8  -8   4  -31.10   46.30
   8  -8  -4   15.80   40.50
   8  -8  -4   75.49   46.30
   8   8  -4  -13.00   47.00
   8   8  -4   17.50   46.50
   8   8  -4   86.29   46.10
  -8   8   4   34.40   48.20
   7  -8  -4  145.49   48.10
   7  -8  -4  150.78   53.89
  -7  -8   4   72.09   51.09
   7   8  -4  145.79   23.40
   7   8  -4  196.38   52.09
  -7   8   4  173.38   57.39
   7   8  -4  177.38   51.79
   7   8  -4   99.59   50.09
  -6  -8   4  218.78   59.69
   6  -8  -4  306.77   61.19
   6  -8  -4  370.76   63.59
   6   8  -4  314.97   34.30
   6   8  -4  319.47   56.49
   6   8  -4  366.66   58.19
  -6   8   4  243.88   62.49
  -5  -8   4  354.96   64.89
   5  -8  -4  356.86   63.39
   5  -8  -4  382.26   62.19
   5   8  -4  363.16   38.40
   5   8  -4  368.86   56.89
  -5   8   4  405.66   68.89
   5   8  -4  385.06   66.89
  -4  -8   4  -47.80   33.20
   4  -8  -4   20.00   32.40
   4  -8  -4   12.60   34.10
  -4   8   4   36.40   43.20
   4   8  -4    4.80   31.80
   4   8  -4   68.99   34.90
   4   8  -4   11.50   24.60
   3  -8  -4  244.78   29.90
   3  -8  -4  270.57   48.20
   3  -8  -4  172.98   42.10
  -3  -8   4  219.08   47.70
   3   8  -4  209.78   35.10
   3   8  -4  171.18   42.00
  -3   8   4  236.88   52.69
   3   8  -4  247.78   43.10
   2  -8  -4  905.01   49.99
  -2  -8   4  934.81   69.89
   2  -8  -4 1040.60   73.79
   2  -8  -4  977.90   67.19
   2   8  -4  951.10   58.09
   2   8  -4  905.21   61.39
  -2   8   4  888.91   73.19
   1  -8  -4   98.79   31.70
  -1  -8   4  141.59   37.10
   1  -8  -4  118.19   35.30
   1  -8  -4  117.89   30.90
  -1  -8   4  188.38   57.39
   1   8  -4  165.68   34.90
  -1   8   4   94.59   38.70
   0  -8   4  491.55   54.29
   0  -8  -4  549.95   55.19
   0  -8  -4  497.85   58.49
   0  -8   4  520.65   54.49
   0  -8   4  481.75   50.19
   0  -8  -4  474.15   42.90
   0   8   4  513.05   61.79
   0   8  -4  456.45   49.50
   1  -8   4  130.29   36.20
  -1  -8  -4   69.29   38.80
   1  -8   4  118.79   32.10
   1  -8   4   67.09   29.10
  -1  -8  -4  114.89   39.70
  -1  -8  -4  109.69   27.10
   1   8   4  107.99   39.00
  -1   8  -4   85.59   33.50
  -2  -8  -4  474.35   33.70
  -2  -8  -4  563.24   58.49
   2  -8   4  497.05   52.29
  -2  -8  -4  503.75   62.79
   2  -8   4  507.25   47.90
   2  -8   4  422.26   56.99
  -2   8  -4  546.15   60.19
   2   8   4  462.65   60.79
   2   8   4  456.95   56.69
   3  -8   4  271.57   39.20
  -3  -8  -4  220.18   44.30
   3  -8   4  265.37   50.79
  -3  -8  -4  303.77   53.69
   3  -8   4  292.27   46.60
   3   8   4  253.37   48.30
  -3   8  -4  423.86   59.69
   3   8   4  330.87   51.79
   4  -8   4   82.49   31.70
   4  -8   4   57.89   40.20
  -4  -8  -4   65.49   36.30
   4  -8   4  112.99   30.90
  -4  -8  -4   76.99   42.20
   4   8   4   90.39   41.50
  -4   8  -4   82.69   42.60
   4   8   4  105.19   37.80
   5  -8   4  174.48   34.50
   5  -8   4  133.79   34.60
  -5  -8  -4  146.19   37.70
   5  -8   4  222.68   55.59
  -5  -8  -4  205.88   53.49
   5   8   4  194.28   51.59
   5   8   4  200.88   43.40
  -5   8  -4  178.48   48.60
   6  -8   4  167.38   34.20
   6  -8   4  218.78   37.30
   6  -8   4  261.97   64.89
  -6  -8  -4  133.89   48.90
   6   8   4  226.08   46.50
  -6   8  -4  228.68   55.49
   6   8   4  214.38   54.49
   7  -8   4  115.19   57.59
   7  -8   4  137.89   34.00
  -7  -8  -4   35.40   45.10
  -7   8  -4   65.79   48.30
   7   8   4  131.79   43.40
   7   8   4   87.89   48.60
   8  -8   4   51.29   61.19
   8  -8   4   84.19   30.50
  -8  -8  -4   22.60   49.50
   8   8   4  113.19   46.70
   8   8   4   65.49   37.20
   8   8   4    0.10   47.40
  -8   8  -4   48.30   88.09
   9  -8   4   18.40   60.69
  -9  -8  -4   -4.20   47.40
   9   8   4   56.59   35.40
  -9   8  -4   39.40   57.49
   9   8   4   95.39   43.10
   9   8   4   13.40   46.30
 -10  -8  -4   57.59   58.19
  10  -8   4   27.60   71.49
  10   8   4  -17.90   42.40
 -10   8  -4    6.40   60.99
  10   8   4  -32.70   50.79
  11  -8   4  195.48   89.89
 -11  -8  -4   11.10   60.19
 -11   8  -4  151.28   69.79
  11   8   4  -20.60   54.49
  12  -9  -4  -31.60   30.10
  12  -9  -4  171.08   79.29
  12   9  -4   30.60   64.49
 -12   9   4   31.20   68.59
  12   9  -4   -1.30   53.89
  11  -9  -4  -18.00   36.90
  11  -9  -4   54.19   69.29
 -11  -9   4  -84.19   52.59
 -11   9   4   66.89   69.99
  11   9  -4  -82.59   53.69
  11   9  -4    9.60   46.70
 -10  -9   4   18.40   58.69
  10  -9  -4  101.59   56.99
 -10   9   4  -14.40   53.09
  10   9  -4   69.79   62.39
  10   9  -4   35.80   46.60
   9  -9  -4  -14.70   38.50
   9  -9  -4   17.70   48.40
  -9  -9   4    8.00   55.39
   9   9  -4   85.69   60.29
  -9   9   4   14.60   54.49
   9   9  -4   18.00   50.69
  -8  -9   4   45.20   50.39
   8  -9  -4   37.50   38.20
   8  -9  -4   64.39   50.19
   8   9  -4  -25.50   40.30
   8   9  -4   76.79   59.89
  -8   9   4  -17.90   44.50
   7  -9  -4  186.78   56.19
  -7  -9   4  132.49   57.89
   7  -9  -4   80.69   42.10
   7   9  -4  160.98   50.59
   7   9  -4  107.69   50.59
  -7   9   4  104.69   57.39
   6  -9  -4   79.39   44.60
  -6  -9   4   54.89   47.30
   6  -9  -4   60.09   38.40
   6   9  -4   26.70   19.40
   6   9  -4   89.79   47.00
  -6   9   4   73.69   52.79
   6   9  -4   65.99   42.60
  -5  -9   4   77.79   47.90
   5  -9  -4  133.49   42.90
   5  -9  -4   99.29   44.10
   5   9  -4  154.08   45.30
  -5   9   4  134.79   55.19
   5   9  -4   75.59   47.70
   5   9  -4  126.59   29.30
  -4  -9   4    1.10   40.20
   4  -9  -4  157.88   45.70
   4  -9  -4   70.79   40.80
   4   9  -4   72.09   39.00
   4   9  -4   94.19   30.30
  -4   9   4   92.09   50.49
  -3  -9   4  121.69   45.10
   3  -9  -4   36.50   35.90
   3  -9  -4   83.29   38.30
   3  -9  -4   59.49   25.70
   3   9  -4  100.59   39.40
  -3   9   4   22.00   42.40
   3   9  -4   91.19   31.60
   3   9  -4   39.20   33.30
   2  -9  -4  344.27   41.70
   2  -9  -4  255.57   46.50
  -2  -9   4  198.28   50.09
  -2  -9   4  213.28   46.40
   2  -9  -4  286.87   51.29
  -2   9   4  101.89   47.90
   2   9  -4  213.28   39.40
  -1  -9   4   50.19   30.00
  -1  -9   4   56.59   37.00
  -1  -9   4  141.99   43.40
   1  -9  -4   84.79   36.70
   1  -9  -4   31.80   29.70
   1  -9  -4   87.89   33.60
   1   9  -4  114.59   37.40
  -1   9   4  113.19   45.30
   0  -9   4   10.30   29.50
   0  -9  -4  -13.00   27.70
   0  -9   4  -30.30   24.70
   0  -9  -4  -24.40   24.20
   0  -9   4   32.10   30.40
   0  -9  -4   34.30   25.10
   0   9   4  -19.10   32.90
   0   9  -4   65.09   34.10
  -1  -9  -4  221.58   48.70
   1  -9   4  160.58   39.40
  -1  -9  -4  226.98   34.00
   1  -9   4  226.08   44.50
  -1  -9  -4  175.08   44.20
   1   9   4  142.19   45.00
  -1   9  -4  199.88   45.10
  -2  -9  -4   72.79   37.60
   2  -9   4   95.99   38.60
   2  -9   4   85.49   36.10
  -2  -9  -4   65.29   38.60
   2  -9   4   22.60   26.60
  -2  -9  -4   68.39   21.60
   2   9   4   73.29   39.30
   2   9   4    6.20   29.70
   3  -9   4   52.29   40.10
  -3  -9  -4   -5.40   33.40
  -3  -9  -4   42.90   39.40
   3  -9   4   35.40   30.20
   3  -9   4   49.00   26.90
  -3   9  -4  112.29   45.60
   3   9   4    1.30   34.10
   3   9   4    1.60   30.50
   4  -9   4   95.19   34.80
   4  -9   4   57.89   41.40
  -4  -9  -4   47.50   40.80
  -4  -9  -4   88.19   36.70
   4  -9   4   50.39   26.80
  -4   9  -4   11.90   39.90
   4   9   4   21.30   36.90
  -5  -9  -4   89.29   31.40
   5  -9   4  -40.80   20.80
  -5  -9  -4    4.30   39.30
   5  -9   4   55.59   29.90
   5  -9   4   50.99   44.40
   5   9   4    1.70   37.70
  -5   9  -4  -32.50   39.60
   5   9   4  -17.50   30.50
   6  -9   4  151.58   58.69
   6  -9   4   70.39   51.09
  -6  -9  -4   69.99   53.29
   6  -9   4   35.20   26.60
  -6   9  -4   91.79   52.29
  -7  -9  -4   39.50   48.40
   7  -9   4   43.30   24.70
   7  -9   4   68.69   52.19
  -7   9  -4   44.60   51.49
   7   9   4   23.00   42.60
   7   9   4   57.79   43.50
   8  -9   4   17.40   58.19
   8  -9   4  -17.40   27.10
  -8  -9  -4   -8.10   50.79
   8   9   4   31.70   48.30
   8   9   4  -48.00   41.20
   8   9   4   28.20   35.20
  -8   9  -4  -48.40   48.90
   9  -9   4   26.00   62.39
  -9  -9  -4   -7.90   54.69
   9   9   4  -48.90   30.30
  -9   9  -4  110.09   66.09
   9   9   4   10.30   52.59
   9   9   4    8.00   46.90
  10  -9   4   46.80   71.89
 -10  -9  -4  -43.60   51.89
  10   9   4   58.49   62.69
 -10   9  -4   10.60   65.09
  10   9   4    3.90   37.40
  10   9   4   93.39   58.39
  11 -10  -4  -99.39   31.40
 -11 -10   4  101.79   72.99
 -11  10   4   61.99   80.09
  11  10  -4  -30.50   76.99
 -10 -10   4  -34.20   58.69
  10 -10  -4    4.60   56.89
  10 -10  -4   47.30   42.80
  10  10  -4  -14.00   47.70
  10  10  -4  -18.30   59.59
 -10  10   4   86.89   69.99
   9 -10  -4   47.70   42.90
   9 -10  -4   34.40   51.99
  -9 -10   4  -25.80   49.30
   9  10  -4   64.59   55.09
   9  10  -4   20.00   54.29
  -9  10   4   34.60   57.49
  -8 -10   4   64.19   55.99
   8 -10  -4   35.10   39.50
   8 -10  -4   -5.20   50.29
   8  10  -4   85.99   55.39
   8  10  -4   12.50   46.50
  -8  10   4  -36.80   49.40
   7 -10  -4   89.39   48.00
  -7 -10   4  -15.70   47.20
   7 -10  -4  107.29   47.40
  -7  10   4   17.40   49.10
   7  10  -4   31.80   40.50
   7  10  -4   23.20   47.20
  -6 -10   4  108.79   52.49
   6 -10  -4  100.39   46.40
   6 -10  -4   32.30   38.50
   6  10  -4   50.49   21.10
   6  10  -4   19.10   40.60
  -6  10   4   56.19   48.40
   6  10  -4   20.80   40.90
   5 -10  -4  146.79   48.80
  -5 -10   4   86.99   51.99
   5 -10  -4   79.99   40.20
   5  10  -4   90.49   41.90
   5  10  -4  156.68   29.10
   5  10  -4  130.09   45.90
  -5  10   4  146.29   57.69
  -4 -10   4   87.29   48.50
   4 -10  -4  152.68   45.20
   4 -10  -4  164.08   47.90
   4  10  -4   68.39   39.10
  -4  10   4   45.70   50.39
   4  10  -4  128.09   44.50
   4  10  -4  106.69   29.90
   3 -10  -4  600.34   66.29
   3 -10  -4  425.76   42.90
  -3 -10   4  534.85   73.09
   3 -10  -4  485.85   66.59
   3  10  -4  556.44   64.49
   3  10  -4  522.45   51.99
  -3  10   4  478.45   76.59
   2 -10  -4  173.58   44.70
  -2 -10   4  126.19   45.50
   2 -10  -4  141.79   43.90
  -2 -10   4  148.49   47.00
   2 -10  -4  167.08   38.40
  -2  10   4  221.58   56.99
   2  10  -4  104.09   40.20
   2  10  -4   58.09   31.40
   1 -10  -4   98.69   37.30
  -1 -10   4  198.78   51.09
  -1 -10   4  161.18   47.60
   1 -10  -4   65.09   37.40
   1 -10  -4   91.49   36.20
  -1  10   4   89.19   49.50
   1  10  -4  104.69   40.70
   0 -10   4  325.57   52.59
   0 -10  -4  270.87   52.99
   0 -10  -4  312.87   49.60
   0 -10  -4  277.47   44.50
   0 -10   4  247.28   55.39
   0 -10   4  294.77   48.20
   0  10   4  255.17   57.49
   0  10  -4  349.17   54.59
  -1 -10  -4  335.97   41.20
   1 -10   4  415.96   62.79
   1 -10   4  325.07   49.30
  -1 -10  -4  326.87   61.09
   1 -10   4  305.07   52.79
  -1 -10  -4  356.86   59.09
   1  10   4  287.77   57.39
  -1  10  -4  458.75   59.59
   2 -10   4  144.39   37.00
  -2 -10  -4  152.48   49.90
  -2 -10  -4  194.08   27.60
  -2 -10  -4  216.38   55.19
   2 -10   4   81.19   40.80
   2 -10   4   99.49   40.10
  -2  10  -4  149.09   49.10
   2  10   4  129.29   49.40
   3 -10   4  133.19   41.90
   3 -10   4   71.39   41.10
  -3 -10  -4  137.09   48.30
  -3 -10  -4  181.18   49.60
   3  10   4  192.88   49.50
  -3  10  -4  179.88   54.59
   3  10   4  187.58   49.30
   4 -10   4  346.87   54.49
   4 -10   4  376.26   67.89
  -4 -10  -4  590.24   67.69
  -4 -10  -4  366.56   64.69
   4 -10   4  478.15   47.00
  -4  10  -4  626.64   78.69
   4  10   4  317.67   60.59
   4  10   4  395.06   59.69
   5 -10   4   68.19   37.30
   5 -10   4   89.19   30.80
   5 -10   4  110.69   55.19
  -5 -10  -4  109.29   40.30
  -5 -10  -4   70.69   46.20
   5  10   4  114.19   41.80
   5  10   4   23.90   37.10
  -5  10  -4   67.59   48.40
   6 -10   4   60.19   49.60
  -6 -10  -4   61.89   51.09
   6 -10   4    9.10   27.10
   6 -10   4   94.59   31.00
   6  10   4   21.10   44.90
   6  10   4  105.29   51.39
  -6  10  -4  157.88   57.19
   7 -10   4  187.48   68.79
   7 -10   4  213.88   42.50
   7 -10   4  217.68   37.90
  -7 -10  -4  124.09   58.69
   7  10   4  250.67   64.49
   7  10   4  341.87   64.99
   8 -10   4   54.59   32.00
  -8 -10  -4   35.10   56.29
   8 -10   4   -4.70   54.09
   8  10   4  -12.30   36.60
  -8  10  -4   -8.40   52.59
   8  10   4   57.69   51.29
   8  10   4   87.09   56.19
  -9 -10  -4  -21.70   53.69
   9 -10   4   68.69   67.69
  -9  10  -4  -30.50   66.59
   9  10   4   94.99   47.30
   9  10   4   17.10   56.09
  10 -10   4  -21.20   68.09
 -10 -10  -4  103.29   64.09
  10  10   4   27.30   39.20
 -10  10  -4   72.89   65.79
  10  10   4  -29.70   50.19
 -11 -11   4  -41.20   61.39
  11 -11  -4   38.80   39.60
  11 -11  -4   39.80   61.69
  11  11  -4   58.39   65.89
  11  11  -4   72.69   65.19
 -11  11   4  -34.50   65.69
  10 -11  -4  -35.10   54.59
 -10 -11   4   56.49   69.49
  10 -11  -4  -25.90   35.60
  10  11  -4   37.90   60.09
 -10  11   4  -39.30   58.39
  10  11  -4  -34.70   60.09
  -9 -11   4   53.09   59.59
   9 -11  -4   52.79   45.90
   9 -11  -4  122.89   67.69
   9  11  -4  149.19   70.59
   9  11  -4  174.58   70.09
  -9  11   4   41.30   65.09
   8 -11  -4   51.89   44.40
  -8 -11   4   -2.40   52.19
   8 -11  -4   14.10   46.70
   8  11  -4   -0.80   50.39
   8  11  -4   89.09   52.59
  -8  11   4   -9.80   50.59
  -7 -11   4   73.69   55.09
   7 -11  -4  124.29   57.19
   7 -11  -4   94.89   50.89
  -7  11   4   32.60   52.09
   7  11  -4   45.80   45.30
   7  11  -4   86.89   58.39
   6 -11  -4   -5.40   40.10
   6 -11  -4   36.70   43.90
  -6 -11   4   18.80   48.30
  -6  11   4   35.40   54.59
   6  11  -4   53.19   48.30
   6  11  -4  -21.60   39.90
  -5 -11   4   54.09   45.80
   5 -11  -4  101.79   47.20
   5 -11  -4   91.59   44.30
   5  11  -4   10.80   38.70
  -5  11   4   -6.40   49.70
   5  11  -4   47.40   23.80
   5  11  -4   41.00   39.00
  -4 -11   4    4.00   37.60
   4 -11  -4   87.59   43.90
   4 -11  -4    1.70   34.90
   4  11  -4  -61.59   22.00
  -4  11   4   20.60   50.69
   4  11  -4   62.59   40.20
   4  11  -4  -51.69   29.60
   3 -11  -4  149.59   32.30
   3 -11  -4  106.49   40.90
   3 -11  -4  118.69   46.40
  -3 -11   4   69.19   47.40
   3  11  -4  144.69   35.50
  -3  11   4   72.19   51.29
   3  11  -4   62.09   39.00
  -2 -11   4  366.46   66.99
   2 -11  -4  576.54   83.69
   2 -11  -4  606.64   70.29
   2 -11  -4  615.34   58.39
  -2 -11   4  464.85   66.79
   2  11  -4  626.34   70.49
   2  11  -4  518.75   55.49
  -2  11   4  478.65   74.59
   1 -11  -4  177.68   48.50
   1 -11  -4  193.58   42.80
  -1 -11   4   97.79   44.20
   1 -11  -4  134.29   41.20
  -1 -11   4  155.08   49.10
  -1 -11   4  160.48   40.60
   1  11  -4  113.09   43.00
  -1  11   4  184.88   54.69
   0 -11   4  231.58   55.49
   0 -11  -4  246.78   42.30
   0 -11   4  232.88   47.00
   0 -11  -4  303.87   52.69
   0 -11   4  155.58   43.10
   0 -11  -4  339.57   67.19
   0  11   4  144.09   51.59
   0  11  -4  269.57   50.99
   1 -11   4  203.48   48.00
   1 -11   4  209.88   48.50
  -1 -11  -4  265.57   37.10
   1 -11   4  209.48   45.00
  -1 -11  -4  254.17   51.79
  -1 -11  -4  238.58   52.09
   1  11   4  266.37   58.39
  -1  11  -4  267.17   54.99
   2 -11   4  190.38   40.60
  -2 -11  -4  187.88   28.60
   2 -11   4  174.18   48.30
  -2 -11  -4  134.29   45.90
  -2 -11  -4  231.98   53.89
   2 -11   4  160.48   46.30
   2  11   4  153.98   50.19
  -2  11  -4  165.48   52.49
   3 -11   4   42.40   34.90
   3 -11   4   -3.60   33.30
   3 -11   4   51.59   28.20
  -3 -11  -4    3.70   37.60
  -3 -11  -4    9.10   33.60
   3  11   4   48.00   41.00
  -3  11  -4   41.60   47.80
   4 -11   4  113.29   31.60
   4 -11   4   29.70   32.60
  -4 -11  -4  146.39   51.39
  -4 -11  -4   98.19   44.10
   4 -11   4   -2.00   38.70
   4  11   4    8.50   38.70
  -4  11  -4  128.19   58.69
   4  11   4  105.09   50.49
   5 -11   4  -59.89   32.00
  -5 -11  -4  -47.50   38.00
   5 -11   4   31.20   31.70
   5  11   4    7.30   39.20
  -5  11  -4  -33.60   49.00
  -6 -11  -4   46.90   48.80
   6 -11   4   74.09   38.40
   6 -11   4  -31.20   45.90
   6 -11   4   50.49   26.90
   6  11   4  -24.10   43.30
  -6  11  -4   69.09   54.29
  -7 -11  -4   -3.80   49.30
   7 -11   4  -10.40   26.20
   7 -11   4    7.00   51.19
   7 -11   4    8.50   29.20
  -7  11  -4  -42.00   48.50
   7  11   4   83.39   53.89
  -8 -11  -4  -35.70   52.09
   8 -11   4   30.40   62.59
   8  11   4  -16.10   37.90
  -8  11  -4  -31.40   54.59
   8  11   4  152.78   61.19
   9 -11   4   69.99   68.29
  -9 -11  -4   67.79   66.29
   9  11   4   38.50   63.09
  -9  11  -4  -15.80   58.79
   9  11   4   28.70   54.49
  10 -12  -4   60.99   43.20
 -10 -12   4   57.49   69.99
  10 -12  -4  109.99   69.09
 -10  12   4  -55.49   52.39
  10  12  -4  -13.40   95.59
  10  12  -4   31.40   60.39
   9 -12  -4  -82.99   55.59
  -9 -12   4    6.90   63.39
   9 -12  -4   34.10   42.30
   9  12  -4  123.39   72.39
   9  12  -4   26.80   57.59
  -9  12   4  115.89   66.69
   8 -12  -4   62.39   46.70
  -8 -12   4   30.60   58.69
   8 -12  -4   47.80   58.69
   8  12  -4   70.19   55.29
  -8  12   4   68.99   60.99
   8  12  -4   63.29   59.79
   7 -12  -4  150.98   59.49
  -7 -12   4  134.59   62.49
   7 -12  -4  140.89   53.69
  -7  12   4  272.47   80.49
   7  12  -4  129.79   63.29
   7  12  -4  197.58   66.09
  -6 -12   4   23.90   49.50
   6 -12  -4    5.80   43.20
   6 -12  -4  -38.30   36.00
   6  12  -4   53.49   48.70
  -6  12   4  -21.40   54.09
   6  12  -4   36.40   44.60
   5 -12  -4   29.60   41.10
   5 -12  -4  105.39   62.69
  -5 -12   4   38.50   48.30
   5  12  -4   -4.30   22.90
  -5  12   4   -1.90   50.69
   5  12  -4   46.30   45.60
   5  12  -4  -13.70   38.70
   4 -12  -4   50.19   40.90
  -4 -12   4   23.00   43.00
   4 -12  -4   22.00   36.30
   4  12  -4   21.20   39.30
   4  12  -4   49.80   28.00
   4  12  -4  -13.30   33.50
   3 -12  -4  181.88   35.20
   3 -12  -4  200.48   52.29
  -3 -12   4  217.88   61.19
   3 -12  -4  157.08   56.19
   3  12  -4  122.69   34.10
  -3  12   4   63.59   52.79
   3  12  -4  129.59   47.90
  -2 -12   4  179.78   52.49
  -2 -12   4  197.28   52.29
   2 -12  -4  167.08   45.90
   2 -12  -4  223.88   43.10
   2 -12  -4  291.87   55.79
  -2  12   4  134.99   57.59
   2  12  -4  232.18   52.49
   2  12  -4  100.09   35.20
  -1 -12   4  217.28   58.49
   1 -12  -4  227.68   55.29
  -1 -12   4  156.88   48.90
   1 -12  -4  103.49   39.40
   1 -12  -4  210.98   43.80
  -1  12   4  213.28   57.99
   1  12  -4  258.77   51.99
   0 -12   4  512.95   63.79
   0 -12  -4  489.55   71.19
   0 -12  -4  459.55   65.69
   0 -12   4  544.05   75.39
   0 -12   4  470.15   64.89
   0  12  -4  598.94   74.09
   0  12   4  480.25   73.39
   1 -12   4  223.08   47.20
  -1 -12  -4   37.30   36.70
   1 -12   4   67.99   37.00
  -1 -12  -4   82.09   29.10
   1 -12   4   95.39   46.00
  -1 -12  -4   38.00   40.10
   1  12   4  124.69   48.30
  -1  12  -4  118.29   48.70
  -2 -12  -4  195.18   29.20
  -2 -12  -4   89.79   48.00
  -2 -12  -4  234.18   56.09
   2 -12   4  172.38   50.19
   2 -12   4  186.08   50.69
   2 -12   4  245.78   46.80
  -2  12  -4  172.08   56.49
   2  12   4  177.48   55.19
  -3 -12  -4  -10.80   41.20
   3 -12   4  102.59   43.60
   3 -12   4   39.80   37.10
  -3 -12  -4    0.80   39.80
   3 -12   4   69.29   33.50
  -3  12  -4   73.29   50.99
   3  12   4   56.99   47.60
   4 -12   4   -1.70   33.90
  -4 -12  -4  -54.49   38.70
  -4 -12  -4   -7.20   42.70
   4 -12   4    4.30   25.50
   4 -12   4   73.89   49.00
   4  12   4   -0.90   41.50
  -4  12  -4   10.20   53.89
  -5 -12  -4    4.30   45.70
   5 -12   4   26.10   35.10
   5 -12   4   57.09   27.90
   5 -12   4   85.99   54.29
   5  12   4   83.99   47.50
  -5  12  -4  114.59   67.19
   6 -12   4  -33.80   45.30
   6 -12   4   33.10   33.80
  -6 -12  -4   46.80   53.79
   6  12   4  -16.90   38.60
  -6  12  -4   -2.80   63.39
   7 -12   4   60.09   42.10
   7 -12   4   20.10   34.50
  -7 -12  -4  182.78   68.39
   7 -12   4    7.40   55.19
  -7  12  -4  -97.59   61.39
   7  12   4  -97.19   37.80
   8 -12   4  134.09   74.99
  -8 -12  -4  -19.90   49.90
  -8  12  -4 -147.69   49.90
   8  12   4   20.40   42.80
   8  12   4  -30.90   46.40
  -9 -12  -4   21.70   57.69
   9 -12   4   80.49   69.69
   9  12   4    7.80   42.20
  -9  12  -4  -54.59   60.79
   9  12   4   99.99   61.99
  -9 -13   4  -47.60   61.09
   9 -13  -4   20.10   42.20
   9 -13  -4  142.19   88.59
  -9  13   4   55.79  123.89
   9  13  -4   88.29   71.59
   9  13  -4   45.80   55.29
  -8 -13   4   29.20   59.79
   8 -13  -4   46.60   60.69
   8 -13  -4   36.20   43.70
   8  13  -4   91.39   65.19
   8  13  -4  108.49   58.69
  -8  13   4  115.19   82.19
   7 -13  -4  186.38   57.69
  -7 -13   4   65.39   56.99
   7 -13  -4  216.28   67.79
   7  13  -4  127.69   62.19
   7  13  -4  205.68   69.89
  -7  13   4   99.39   72.19
   6 -13  -4   39.80   49.70
  -6 -13   4   32.80   50.59
   6 -13  -4  -18.90   37.00
   6  13  -4  -16.60   80.89
   6  13  -4   28.00   50.59
  -6  13   4  -56.29   55.79
   5 -13  -4  107.39   52.59
  -5 -13   4  180.88   61.59
   5 -13  -4  178.68   68.29
   5  13  -4  270.57   62.29
   5  13  -4  272.17   67.89
  -5  13   4  174.28   69.79
   5  13  -4  109.39   30.60
  -4 -13   4   29.20   48.00
   4 -13  -4   45.10   46.20
   4 -13  -4   97.49   26.90
   4 -13  -4   18.50   39.90
   4  13  -4   56.79   46.70
   4  13  -4   79.99   46.90
  -4  13   4   61.39   56.89
   4  13  -4   74.79   28.70
  -3 -13   4  126.59   63.09
   3 -13  -4   47.90   42.30
   3 -13  -4   57.89   44.10
   3 -13  -4   64.29   30.60
   3  13  -4    9.60   43.70
  -3  13   4   91.49   56.29
   2 -13  -4  340.07   67.59
  -2 -13   4  348.37   63.99
   2 -13  -4  283.37   48.90
  -2 -13   4  244.38   60.69
   2 -13  -4  206.88   49.50
   2  13  -4  399.26   68.19
   2  13  -4  278.67   48.20
  -2  13   4  247.58   67.29
   1 -13  -4   68.29   36.10
   1 -13  -4   92.09   50.59
  -1 -13   4   50.79   46.30
   1 -13  -4   11.30   37.40
  -1 -13   4  124.49   47.20
  -1  13   4   75.79   64.29
   1  13  -4  133.29   51.59
   0 -13   4   98.29   45.20
   0 -13   4  126.09   44.80
   0 -13  -4   85.19   33.30
   0 -13  -4   82.29   50.59
   0 -13  -4  111.09   44.50
   0 -13   4   91.69   43.80
   0  13  -4   84.49   49.50
   0  13   4   -6.40   46.60
  -1 -13  -4  158.18   54.89
   1 -13   4   97.69   39.60
  -1 -13  -4   42.70   27.60
  -1 -13  -4   48.90   43.50
   1 -13   4  -29.20   37.10
   1 -13   4   79.79   42.30
  -1  13  -4   94.19   51.69
   1  13   4  -22.80   39.50
  -2 -13  -4  -15.70   37.40
   2 -13   4   28.20   32.80
  -2 -13  -4   30.10   21.70
   2 -13   4    5.30   32.90
  -2 -13  -4   -2.90   41.10
   2 -13   4   20.30   37.60
  -2  13  -4  115.19   55.39
   2  13   4   76.19   45.20
   3 -13   4  203.48   56.89
  -3 -13  -4  133.59   54.19
  -3 -13  -4  157.48   54.99
   3 -13   4  135.69   38.70
   3 -13   4  209.08   50.79
  -3  13  -4  124.19   59.39
   3  13   4  100.79   50.49
   4 -13   4   12.20   36.20
  -4 -13  -4  -19.90   41.50
   4 -13   4   -2.90   26.50
   4 -13   4   25.70   41.00
  -4 -13  -4   16.00   62.29
  -4  13  -4   24.10   55.99
   4  13   4   22.60   44.30
   5 -13   4  321.77   60.99
   5 -13   4  410.36   50.29
   5 -13   4  269.77   71.69
  -5 -13  -4  307.97   73.29
   5  13   4  355.76   74.39
  -5  13  -4  602.34   96.99
   6 -13   4   75.99   42.70
   6 -13   4   53.29   54.49
  -6 -13  -4  118.29   65.39
   6 -13   4   38.70   36.50
   6  13   4   20.40   46.90
  -6  13  -4  106.59   75.29
   7 -13   4   80.69   42.90
  -7 -13  -4  -87.99   44.50
   7 -13   4   14.70   58.09
   7  13   4   -7.00   48.00
  -7  13  -4   91.19   78.99
   8 -13   4   31.20   64.39
  -8 -13  -4   99.69   66.79
  -8  13  -4 -111.59   67.69
   8  13   4   46.20   61.09
   8  13   4   15.20   56.89
   9 -14  -4  185.28   81.69
  -9 -14   4  -49.80   56.19
   9 -14  -4   14.10   37.20
  -9  14   4  -95.59   73.59
   9  14  -4  -21.70   58.89
   9  14  -4   71.99  100.79
   8 -14  -4  -40.20   38.80
  -8 -14   4  -21.70   58.59
   8 -14  -4   36.40   57.19
   8  14  -4   63.29   64.59
   8  14  -4  -36.90   47.20
  -8  14   4   17.10   79.19
   7 -14  -4  -21.30   47.00
  -7 -14   4   98.49   62.89
   7 -14  -4   91.89   51.69
   7  14  -4   -3.50   55.59
   7  14  -4   11.20   57.19
  -7  14   4  106.49   82.19
   6 -14  -4   46.40   52.29
   6 -14  -4   38.70   50.49
  -6 -14   4   64.59   54.09
  -6  14   4   71.79   75.19
   6  14  -4  -13.40   48.50
   6  14  -4   83.29   57.59
   5 -14  -4   56.79   49.20
   5 -14  -4  245.38   64.49
  -5 -14   4  207.18   66.79
   5  14  -4   77.79   52.39
  -5  14   4  226.88   77.79
   5  14  -4  156.58   50.29
   5  14  -4  134.89   59.89
   4 -14  -4  150.18   30.80
   4 -14  -4  134.29   54.39
  -4 -14   4   26.50   50.49
   4 -14  -4   15.60   66.09
   4  14  -4  128.29   57.59
   4  14  -4  133.49   35.50
   4  14  -4   80.29   57.09
  -4  14   4  163.38   67.69
   3 -14  -4  252.27   59.99
  -3 -14   4  251.07   63.19
   3 -14  -4  291.77   76.59
  -3  14   4  251.27   75.29
   3  14  -4  320.07  107.79
   3  14  -4  347.17   47.70
   2 -14  -4  254.47   49.90
  -2 -14   4  378.46   70.69
  -2 -14   4  227.38   65.99
   2 -14  -4  218.58   53.49
   2 -14  -4  217.38   63.79
  -2  14   4  146.79   61.59
   2  14  -4  278.47   64.39
   2  14  -4  126.99   39.70
   1 -14  -4   34.80   46.10
   1 -14  -4  106.89   44.00
  -1 -14   4   99.19   51.49
   1 -14  -4   91.49   41.10
  -1 -14   4   36.70   41.60
   1  14  -4  145.09   55.99
  -1  14   4  122.79   59.19
   0 -14   4    4.90   36.40
   0 -14  -4  113.69   34.90
   0 -14  -4  -11.00   38.20
   0 -14   4  108.29   51.49
   0 -14   4   86.89   44.00
   0 -14  -4   55.59   47.60
   0  14  -4  124.39   54.49
   0  14   4   63.99   51.49
   1 -14   4   19.50   34.60
  -1 -14  -4  -26.20   41.40
   1 -14   4   55.59   48.90
  -1 -14  -4   58.39   30.60
   1 -14   4   18.00   40.90
   1  14   4   43.90   49.99
  -1  14  -4  -58.59   42.00
   2 -14   4   50.19   43.10
   2 -14   4   23.80   39.70
  -2 -14  -4   43.80   49.90
  -2 -14  -4   72.49   43.50
   2 -14   4   69.89   37.70
  -2 -14  -4   32.10   22.60
   2  14   4   56.79   50.69
  -2  14  -4  -32.80   47.60
   3 -14   4  -43.90   36.30
  -3 -14  -4   29.10   46.90
   3 -14   4   23.60   38.10
   3 -14   4   23.50   29.30
  -3 -14  -4   50.79   49.90
   3  14   4   28.70   48.20
  -4 -14  -4  148.09   62.49
   4 -14   4  239.28   45.10
   4 -14   4  186.38   56.29
   4 -14   4  306.17   73.79
  -4  14  -4  172.48   66.19
   4  14   4  263.77   66.09
   5 -14   4   71.79   43.10
  -5 -14  -4  135.29   61.49
   5 -14   4  149.39   41.40
   5 -14   4  120.39   61.39
   5  14   4  206.68   68.19
  -5  14  -4  137.49   69.59
  -6 -14  -4   -4.10   56.29
   6 -14   4   55.59   43.00
   6 -14   4   92.59   64.59
  -6  14  -4  115.49   80.29
   6  14   4   82.19   58.99
   7 -14   4   22.70   74.99
   7  14   4   35.20   80.89
  -7  14  -4   60.79   89.39
  -8 -15   4   56.09   62.99
   8 -15  -4   83.69   60.49
   8 -15  -4  -28.20   40.40
   8  15  -4   87.49   75.69
  -8  15   4  142.09   95.69
  -7 -15   4   26.60   59.39
   7 -15  -4    9.10   51.09
   7 -15  -4   -1.80   38.60
   7  15  -4   25.10   58.39
   7  15  -4    9.80   59.29
  -7  15   4  -34.80   80.59
   6 -15  -4   28.00   45.20
  -6 -15   4   31.80   55.29
   6 -15  -4   59.49   50.19
   6  15  -4  105.69   64.79
  -6  15   4  -99.89   60.49
   6  15  -4   97.99   63.49
   5 -15  -4   49.90   51.39
  -5 -15   4  -30.60   51.29
   5 -15  -4   25.90   47.70
  -5  15   4  -32.70   59.19
   5  15  -4   44.80   57.09
   5  15  -4  -34.00   57.09
  -4 -15   4  105.19   57.09
   4 -15  -4   68.19   30.80
   4 -15  -4   52.19   47.00
   4 -15  -4   40.60   46.60
  -4  15   4  -19.40   54.19
   4  15  -4   15.10   50.19
   4  15  -4   36.10   61.79
   4  15  -4   10.80   31.00
   3 -15  -4   40.20   33.60
   3 -15  -4    4.90   40.50
   3 -15  -4   -1.20   53.89
  -3 -15   4   -7.10   39.70
   3  15  -4  -79.69   45.10
  -3  15   4   43.90   62.79
   3  15  -4  -56.49   27.40
  -2 -15   4   86.29   58.79
  -2 -15   4   62.89   53.49
   2 -15  -4  135.49   50.99
   2 -15  -4   90.49   40.60
   2 -15  -4  180.58   62.29
   2  15  -4   88.19   37.20
  -2  15   4  124.89   65.29
   2  15  -4  140.79   60.19
   1 -15  -4   90.99   59.49
   1 -15  -4   73.99   38.50
  -1 -15   4   31.30   41.70
   1 -15  -4   72.39   41.90
  -1 -15   4   84.79   53.09
   1  15  -4   99.89   51.09
  -1  15   4  -16.50   49.30
   0 -15  -4   69.49   37.90
   0 -15   4  103.69   45.70
   0 -15  -4  104.89   58.19
   0 -15   4  149.99   57.19
   0 -15   4  138.09   77.09
   0 -15  -4  174.28   53.89
   0  15   4   84.79   59.79
   0  15  -4  114.99   55.19
  -1 -15  -4  432.76   49.50
  -1 -15  -4  364.26   74.19
   1 -15   4  290.17   75.99
  -1 -15  -4  279.97   77.49
   1 -15   4  416.96   80.29
   1 -15   4  356.16   61.19
   1  15   4  336.67   74.29
  -1  15  -4  431.06   77.09
  -2 -15  -4   -3.90   44.30
   2 -15   4   80.09   50.59
   2 -15   4  151.28   53.19
  -2 -15  -4  106.29   91.09
   2 -15   4    6.90   32.10
   2  15   4    8.00   50.89
  -2  15  -4  110.69   60.09
   3 -15   4  113.89   56.59
  -3 -15  -4   76.19   56.49
   3 -15   4   85.29   42.10
   3 -15   4  204.58   61.89
  -3  15  -4   48.50   61.89
   3  15   4  245.18   71.39
  -4 -15  -4  113.99   63.29
   4 -15   4  155.58   63.39
   4 -15   4   93.79   37.40
   4 -15   4  157.48   55.69
  -4  15  -4  150.38   73.89
   4  15   4  231.28   68.19
   5 -15   4   15.80   45.20
   5 -15   4   78.29   36.90
   5 -15   4   21.60   51.19
  -5 -15  -4   31.80   56.69
   5  15   4   47.10   58.69
  -5  15  -4   18.10   63.49
   6 -15   4   38.40   58.59
  -6 -15  -4  -54.79   48.90
   6  15   4   19.00   75.79
  -6  15  -4  -88.99   62.99
   7 -15   4   99.59   75.09
   7 -16  -4  -21.20   47.70
   7 -16  -4  -35.60   48.20
  -7 -16   4  -10.20   50.19
  -7  16   4  134.09   87.19
   7  16  -4  -56.29   58.89
   6 -16  -4  157.78   65.29
  -6 -16   4   25.20   82.99
   6 -16  -4   95.09   55.49
   6  16  -4   81.39   64.39
   6  16  -4   96.49   63.89
   5 -16  -4  -75.79   41.10
  -5 -16   4    0.90   51.89
   5 -16  -4   -9.60   44.70
  -5  16   4   -9.40   63.19
   5  16  -4  -26.60   52.49
   5  16  -4   14.80   58.19
   4 -16  -4  -23.20   47.30
   4 -16  -4  155.58   57.99
  -4 -16   4  164.18   61.09
   4  16  -4   30.50   64.29
   4  16  -4  -64.69   48.40
  -4  16   4  119.99   71.59
  -3 -16   4   68.89   61.59
   3 -16  -4   -0.40   36.00
   3 -16  -4   68.49   51.49
   3 -16  -4  -18.30   48.70
   3  16  -4   35.90   55.49
   3  16  -4  -46.00   32.80
  -3  16   4   30.60   60.79
  -2 -16   4  103.79   55.69
   2 -16  -4   74.89   44.00
   2 -16  -4  -31.40   60.69
   2  16  -4   98.59   57.29
  -2  16   4   44.50   64.19
   2  16  -4   63.79   38.50
  -1 -16   4   72.59   51.19
   1 -16  -4  117.89   48.20
   1 -16  -4  131.19   68.79
   1 -16  -4  141.89   55.19
  -1 -16   4   98.39   60.29
   1  16  -4   61.69   55.49
  -1  16   4  216.58   74.39
   1  16  -4  109.99   46.90
   0 -16   4  162.48   59.69
   0 -16  -4  223.78   66.79
   0 -16  -4  116.89   43.10
   0 -16   4  192.48   57.59
   0  16  -4  259.37   68.99
   0  16   4  171.38   70.29
  -1 -16  -4   73.79   55.39
  -1 -16  -4  182.58   68.19
  -1 -16  -4  272.57   44.70
   1 -16   4   99.69   54.19
   1 -16   4  121.19   52.49
   1 -16   4  147.19   82.19
  -1  16  -4   74.19   57.89
   1  16   4  104.29   64.79
  -2 -16  -4  258.77   70.99
   2 -16   4   96.79   52.09
   2 -16   4  105.59   45.90
  -2 -16  -4   76.39   60.49
   2 -16   4   86.69   51.29
  -2  16  -4  184.08   68.29
   2  16   4   67.69   60.99
   3 -16   4  -21.60   47.00
  -3 -16  -4   72.29   55.29
   3 -16   4   39.60   50.79
   3 -16   4   50.19   38.00
  -3  16  -4  255.27   76.79
   3  16   4   48.10   57.29
   4 -16   4  -35.90   35.20
   4 -16   4  -56.59   40.40
   4 -16   4   61.69   55.09
  -4 -16  -4   15.10   55.29
  -4  16  -4    2.00   62.79
   4  16   4  -21.40   50.69
   5 -16   4   30.00   55.39
  -5 -16  -4   31.00   55.69
   5 -16   4   74.09   90.09
   5  16   4  -92.89   45.80
  -5  16  -4  -43.30   60.69
   5 -17  -4   20.00   51.19
   5 -17  -4  138.39   67.69
   5  17  -4  -31.80   55.79
  -5  17   4   35.80   82.29
   5  17  -4   76.89   63.19
   4 -17  -4  139.79   55.39
   4 -17  -4  182.18   72.79
  -4 -17   4  287.07   78.49
   4  17  -4   94.09   74.79
   4  17  -4  221.58   74.19
   3 -17  -4   61.59   43.60
   3 -17  -4   -6.40   46.50
   3 -17  -4    0.30   49.90
  -3 -17   4   59.29   58.99
   3  17  -4   62.99   73.29
   3  17  -4    9.30   41.30
   3  17  -4   35.80   51.69
  -3  17   4  -41.60   63.49
   2 -17  -4   42.60   47.10
   2 -17  -4  104.49   49.40
   2 -17  -4   71.69   63.09
  -2 -17   4   28.90   53.19
   2  17  -4   60.49   60.09
  -2  17   4  107.29   70.39
   2  17  -4  151.38   50.29
  -1 -17   4  101.39   67.09
   1 -17  -4  155.88   51.59
   1 -17  -4   34.60   77.99
  -1 -17   4    9.80   45.80
   1 -17  -4   28.30   77.59
   1  17  -4  190.68   63.79
   1  17  -4   48.10   44.40
  -1  17   4  116.69   69.79
   0 -17   4   97.79   52.59
   0 -17   4  179.48   68.39
   0 -17  -4  223.98   64.89
   0 -17  -4  151.18   46.40
   0 -17  -4  205.08   75.69
   0  17   4  144.59   71.19
   0  17  -4   87.29   59.59
   1 -17   4   81.79   49.70
   1 -17   4   73.29   51.09
  -1 -17  -4    4.70   65.29
   1 -17   4   59.59   56.99
  -1 -17  -4   75.99   55.69
  -1  17  -4    4.00   58.39
   1  17   4  -25.70   54.79
   2 -17   4   52.79   52.19
  -2 -17  -4   20.90   52.89
   2 -17   4   87.39   45.80
   2 -17   4   25.70   42.70
   2  17   4   -3.20   49.90
  -2  17  -4  -45.30   51.09
  -3 -17  -4  257.57   72.29
   3 -17   4   78.29   59.29
   3 -17   4   30.30   52.59
   3  17   4  102.09   75.89
  -3  17  -4    2.20   60.99
   4 -17   4    8.90   45.10
  -4 -17  -4  -50.89   54.69
   4 -17   4   68.79   55.39
   4 -17   4   23.90   51.09
   4  17   4  -44.40   54.39
  -4  17  -4   22.30   63.49
   3 -18  -4  162.58   76.89
  -3 -18   4   62.99   59.99
   3 -18  -4   85.69   52.69
   3  18  -4  174.38   63.09
  -3  18   4  135.49   82.59
   3  18  -4  170.88   76.29
   2 -18  -4   95.19   50.29
  -2 -18   4   33.50   51.99
   2 -18  -4   20.20   62.09
   2 -18  -4  -15.10   45.30
  -2  18   4  100.69   76.09
   2  18  -4   40.00   49.20
   2  18  -4  160.08   66.19
  -1 -18   4  -22.00   46.00
   1 -18  -4   16.70   40.60
   1 -18  -4   30.90   61.19
   1 -18  -4  -13.10   48.60
  -1  18   4   20.30   69.89
   1  18  -4  167.18   68.19
   1  18  -4   32.60   45.30
   0 -18  -4  -29.30   57.49
   0 -18   4   99.19   62.79
   0 -18  -4    6.70   48.10
   0 -18   4   47.90   52.39
   0  18  -4   81.99   64.59
   0  18   4  120.29   76.59
  -1 -18  -4   -3.40   52.79
   1 -18   4   70.69   50.29
   1 -18   4   48.80   46.30
  -1 -18  -4  -66.59   59.59
   1 -18   4   48.00   60.09
   1  18   4   53.99   66.39
  -1  18  -4    9.80   56.09
   2 -18   4   -0.70   57.19
   2 -18   4    4.40   47.10
   2 -18   4   36.10   43.70
  -2 -18  -4    4.00   54.39
   2  18   4  -41.50   59.69
  -2  18  -4   48.30   62.69
 -13   0   5  -33.30   49.50
  13   0  -5   26.80   44.40
  13   0  -5  -55.09   59.49
  12   0  -5   41.00   39.60
  12   0  -5   36.30   55.19
 -12   0   5   20.40   47.20
  11   0  -5  -80.69   45.60
  11   0  -5    1.40   35.40
 -11   0   5   29.90   42.60
  11   0  -5   24.40   55.69
  10   0  -5  -26.90   39.50
  10   0  -5    7.90   31.50
 -10   0   5  -26.30   33.80
  10   0  -5  -14.00   45.80
   9   0  -5   25.60   31.40
  -9   0   5   16.80   35.00
   9   0  -5   -2.80   39.30
   9   0  -5   32.70   39.10
  -8   0   5   36.50   35.70
   8   0  -5  -42.10   36.80
   8   0  -5   12.50   35.80
   8   0  -5   21.00   36.40
   7   0  -5   11.50   32.40
  -7   0   5  -59.99   25.50
   7   0  -5   -8.50   31.00
   7   0  -5   32.40   32.20
   6   0  -5  -15.40   25.30
   6   0  -5   11.00   41.60
  -6   0   5   11.70   23.20
   5   0  -5  -28.60   21.40
   5   0  -5    7.10   22.90
  -5   0   5   14.90   21.80
   5   0  -5    3.40   23.40
   4   0  -5  -15.90   20.30
  -4   0   5    5.80   18.70
   4   0  -5   -8.70   19.20
   4   0  -5   11.20   23.20
   3   0  -5    3.80   21.50
  -3   0   5  -11.00   14.70
   3   0  -5  -31.40   15.70
  -2   0   5  -13.70   14.10
   2   0  -5  -11.60   19.20
  -2   0   5    5.40   13.10
  -2   0   5    1.20   14.60
   2   0  -5  -27.30   14.50
  -1   0   5   -6.60   15.50
   1   0  -5    5.80    8.60
   1   0  -5   32.90   18.50
  -1   0   5   -1.60   10.90
   1   0  -5   19.40   20.10
   0   0  -5    8.20   17.80
   0   0   5   17.70    9.20
   0   0   5    7.40   13.80
   0   0  -5   -0.50    9.60
   0   0   5    2.10   14.90
   0   0  -5    2.70   13.40
   1   0   5   -1.30   12.80
  -1   0  -5   -1.30   17.50
   1   0   5    0.00   15.60
  -1   0  -5  -13.20    9.90
   1   0   5    8.60   10.90
  -1   0  -5   -5.00   10.50
  -2   0  -5    5.10   21.40
   2   0   5    4.90   15.70
   2   0   5   15.40   13.50
   2   0   5  -30.80   13.50
   3   0   5  -30.50   16.70
   3   0   5    5.30   21.60
   4   0   5   12.00   23.10
   4   0   5   22.20   23.80
   4   0   5   26.00   24.40
   5   0   5  -32.90   24.00
   5   0   5  -51.19   21.70
   5   0   5    6.90   26.70
   6   0   5  -19.60   31.10
   6   0   5    6.70   32.90
   7   0   5   -7.00   31.20
   7   0   5    4.80   34.50
   7   0   5    7.70   36.90
   8   0   5   26.00   40.80
   8   0   5  -31.40   36.10
  -9   0  -5  -72.69   38.50
   9   0   5    7.70   47.60
   9   0   5   30.40   47.50
  10   0   5  -58.09   40.90
 -10   0  -5  -39.50   45.70
  10   0   5   14.80   50.59
  11   0   5   17.00   56.09
 -11   0  -5   14.80   58.69
  12   0   5  172.68   72.29
 -12   0  -5   -5.80   59.49
  13  -1  -5  113.19   68.29
  13  -1  -5  -42.20   53.39
  13  -1  -5   16.50   45.30
 -13  -1   5   31.50   54.49
  13   1  -5  -64.39   40.50
  13   1  -5  -97.69   53.89
  13   1  -5  -27.30   78.09
 -13   1   5  -52.29   60.19
  12  -1  -5   44.40   42.00
  12  -1  -5   33.70   61.19
 -12  -1   5   62.69   54.59
 -12   1   5  -13.30   39.10
  12   1  -5  -24.60   49.00
  12   1  -5   31.00   37.80
 -12   1   5  -19.60   48.20
  12   1  -5   74.19   51.19
  12   1  -5   45.80   61.09
  11  -1  -5   -1.20   33.80
  11  -1  -5   11.90   52.39
 -11  -1   5   24.70   44.40
 -11   1   5   12.20   35.20
  11   1  -5   15.80   35.40
  11   1  -5   84.09   51.29
  11   1  -5   35.00   56.09
  10  -1  -5   43.60   45.70
 -10  -1   5  -12.30   40.80
  10  -1  -5  118.69   44.30
  10   1  -5   53.29   45.60
 -10   1   5   43.60   35.80
  10   1  -5   98.19   51.89
  10   1  -5   43.30   38.60
   9  -1  -5  118.59   49.80
  -9  -1   5  114.49   41.60
   9  -1  -5   81.69   39.40
   9   1  -5  105.79   43.30
   9   1  -5  158.18   43.70
  -9   1   5  162.88   38.90
   9   1  -5  118.09   49.50
   8  -1  -5  220.08   50.79
  -8  -1   5  229.58   47.40
   8  -1  -5  105.69   37.90
   8  -1  -5  204.78   52.09
  -8   1   5  161.88   38.40
   8   1  -5  181.98   48.10
   8   1  -5  224.58   54.79
   8   1  -5  186.68   47.40
   7  -1  -5  737.83   73.49
  -7  -1   5  778.02   62.69
   7  -1  -5  722.53   68.19
   7  -1  -5  647.54   63.99
   7   1  -5  749.92   69.69
  -7   1   5  667.13   50.49
   7   1  -5  563.44   67.49
   7   1  -5  580.74   65.69
   6  -1  -5   23.40   26.70
  -6  -1   5   22.20   26.90
   6  -1  -5   47.10   31.50
   6   1  -5   70.49   31.10
  -6   1   5   15.30   23.40
   6   1  -5   44.80   47.40
   5  -1  -5  514.85   51.29
  -5  -1   5  612.04   47.60
   5  -1  -5  612.24   51.69
   5   1  -5  608.44   50.79
   5   1  -5  612.44   49.99
  -5   1   5  617.74   39.20
   5   1  -5  624.84   55.49
   4  -1  -5   44.20   23.80
   4  -1  -5   25.90   23.90
  -4  -1   5   36.20   22.80
   4   1  -5   31.80   24.40
   4   1  -5   39.00   24.10
  -4   1   5   -6.70   22.30
  -4   1   5   36.50   18.80
   4   1  -5   22.20   21.80
   3  -1  -5  430.06   43.30
   3  -1  -5  405.16   39.60
  -3  -1   5  436.06   36.00
   3   1  -5  491.05   41.20
  -3   1   5  446.96   35.80
   3   1  -5  434.66   33.00
  -3   1   5  433.26   30.80
   3   1  -5  499.15   44.00
  -2  -1   5 1169.68   51.39
   2  -1  -5 1107.59   55.79
   2  -1  -5 1166.08   56.19
  -2  -1   5 1074.69   38.80
   2   1  -5 1150.08   57.79
  -2   1   5 1114.09   46.50
   2   1  -5 1159.58   40.50
   2   1  -5 1125.09   55.29
  -2   1   5 1124.39   46.80
   1  -1  -5 1130.29   55.19
  -1  -1   5 1141.29   50.49
   1  -1  -5 1053.29   42.80
  -1  -1   5 1106.69   53.29
   1  -1  -5 1100.79   51.79
  -1   1   5 1069.79   41.80
   1   1  -5 1168.98   53.89
   1   1  -5 1153.48   54.99
  -1   1   5 1120.69   47.90
  -1   1   5 1110.39   52.49
   0  -1   5  225.28   28.60
   0  -1  -5  174.38   20.70
   0  -1   5  200.48   25.10
   0  -1  -5  193.78   28.90
   0  -1  -5  216.78   28.40
   0   1   5  172.08   25.80
   0   1   5  219.48   21.20
   0   1  -5  238.98   30.10
   0   1  -5  203.58   30.90
   1  -1   5  370.16   21.00
   1  -1   5  340.67   33.40
  -1  -1  -5  312.47   27.00
   1  -1   5  383.46   28.80
  -1  -1  -5  296.37   33.00
  -1   1  -5  397.46   38.80
   1   1   5  369.36   29.40
  -1   1  -5  341.57   18.80
   1   1   5  350.76   33.20
  -1   1  -5  371.16   27.00
   2  -1   5  498.05   39.80
   2  -1   5  505.55   32.30
  -2  -1  -5  471.35   37.60
   2   1   5  452.25   40.10
   2   1   5  489.45   34.90
   2   1   5  475.45   50.29
   3  -1   5  624.14   44.40
   3  -1   5  512.75   45.30
  -3  -1  -5  580.44   43.00
   3  -1   5  606.04   42.90
   3   1   5  557.54   46.80
   3   1   5  604.04   44.10
   4  -1   5  714.73   53.49
   4  -1   5  642.54   51.29
   4  -1   5  658.33   51.09
   4   1   5  632.84   52.39
   4   1   5  590.24   52.89
   5  -1   5  490.15   53.99
   5  -1   5  518.05   56.39
   5   1   5  421.16   46.20
   5   1   5  361.46   58.99
   5   1   5  435.26   54.59
   6  -1   5  193.88   45.30
   6  -1   5  131.59   39.60
   6  -1   5  177.48   44.30
   6   1   5  116.49   40.50
   6   1   5  147.99   42.90
   6   1   5  240.58   43.50
   7  -1   5   79.99   42.90
   7  -1   5  108.09   45.80
   7  -1   5   90.89   39.30
   7   1   5   87.19   42.40
   7   1   5  262.67   46.60
  -8  -1  -5  209.48   52.19
   8  -1   5  274.57   58.99
   8  -1   5  134.09   49.30
   8   1   5  171.88   54.49
   8   1   5  182.88   46.50
   9  -1   5  190.78   59.09
  -9  -1  -5   78.69   49.10
   9   1   5  144.79   49.80
  -9   1  -5  111.09   49.20
   9   1   5   53.99   50.39
  10  -1   5  124.59   58.89
  10  -1   5    3.10   52.59
 -10  -1  -5   91.09   56.59
 -10   1  -5   85.29   56.29
  10   1   5  -27.00   46.40
  10   1   5   45.60   47.40
  11  -1   5  -13.50   58.89
  11  -1   5   57.09   61.99
 -11  -1  -5  152.78   67.49
  11   1   5  251.27   61.99
  11   1   5  103.69   62.69
 -11   1  -5    6.00   55.89
  12  -1   5  -36.10   68.39
 -12  -1  -5   56.19   66.39
  12   1   5   63.59  101.49
 -12   1  -5  -19.20   55.29
  13  -2  -5   12.00   66.59
 -13  -2   5  101.49   64.99
  13   2  -5   19.10   54.69
 -12  -2   5    2.70   49.99
  12  -2  -5   30.90   37.70
  12  -2  -5    0.80   60.89
  12   2  -5  -73.79   49.60
  12   2  -5   11.90   49.00
  12   2  -5  -37.20   47.80
  12   2  -5   18.40   37.40
 -12   2   5   -6.60   40.20
 -11  -2   5  124.79   55.49
  11  -2  -5   98.09   58.99
  11   2  -5  127.79   49.80
  11   2  -5   33.10   58.29
  11   2  -5  204.68   57.39
 -11   2   5  166.08   39.30
  11   2  -5   41.70   42.30
 -11   2   5   34.40   52.09
 -10  -2   5  -43.30   36.30
  10  -2  -5   44.20   36.50
  10  -2  -5   11.50   46.70
 -10   2   5  -43.90   38.90
 -10   2   5   30.20   32.00
  10   2  -5  -29.50   39.80
  10   2  -5   43.10   37.90
  10   2  -5  -82.19   31.90
   9  -2  -5   59.29   46.80
  -9  -2   5  -13.40   37.30
   9  -2  -5   40.90   33.80
   9   2  -5   87.79   49.90
   9   2  -5   37.10   38.00
  -9   2   5   25.20   28.90
   9   2  -5   39.70   39.10
  -9   2   5   26.90   42.40
   8  -2  -5   -1.30   29.50
  -8  -2   5   40.10   41.30
   8  -2  -5   78.99   44.00
   8   2  -5   60.49   39.30
   8   2  -5   49.90   36.50
  -8   2   5   -0.40   27.60
   8   2  -5   31.50   42.10
  -8   2   5   -4.80   42.50
   7  -2  -5   21.40   37.40
   7  -2  -5  -24.40   26.50
  -7  -2   5   32.70   37.20
   7   2  -5    6.60   29.50
   7   2  -5  -13.60   32.10
  -7   2   5   34.70   22.50
  -7   2   5  -35.30   31.90
   7   2  -5  -38.30   28.70
   6  -2  -5  161.08   39.00
   6  -2  -5  111.39   36.00
  -6  -2   5  101.49   35.70
   6   2  -5  136.39   38.10
  -6   2   5  103.69   23.80
  -6   2   5  167.98   42.40
   6   2  -5  133.19   34.20
   5  -2  -5   29.50   25.60
   5  -2  -5   30.60   27.10
  -5  -2   5   32.90   26.90
  -5   2   5   -5.50   24.40
  -5   2   5   24.20   17.00
   5   2  -5  -18.40   22.40
   5   2  -5   19.50   23.50
   5   2  -5   23.60   23.10
   4  -2  -5  470.45   45.90
  -4  -2   5  500.45   43.60
   4  -2  -5  522.95   47.20
   4   2  -5  469.95   47.30
   4   2  -5  576.04   43.10
   4   2  -5  499.45   44.90
  -4   2   5  514.85   45.80
  -4   2   5  482.15   38.40
  -3  -2   5  117.19   27.50
   3  -2  -5   83.69   27.30
   3  -2  -5   82.09   27.60
   3   2  -5   83.59   27.20
   3   2  -5   87.39   25.00
   3   2  -5   49.80   20.30
  -3   2   5   62.19   16.70
  -3   2   5   78.19   24.90
  -2  -2   5   20.60   19.10
   2  -2  -5   -1.60   21.50
  -2  -2   5   41.30   20.20
  -2  -2   5   32.40   12.20
   2  -2  -5   17.40   16.80
   2   2  -5   10.90   20.80
   2   2  -5   36.60   13.80
  -2   2   5   15.50   19.10
   2   2  -5   -2.00   17.80
  -2   2   5   36.80   15.60
   1  -2  -5  834.02   46.50
   1  -2  -5  835.02   47.50
  -1  -2   5  881.11   46.10
  -1   2   5  835.72   41.10
   1   2  -5  892.81   49.10
  -1   2   5  807.22   41.30
  -1   2   5  831.02   46.90
   1   2  -5  805.82   47.30
   0  -2  -5  185.98   28.40
   0  -2   5  145.19   26.40
   0  -2  -5  135.79   27.50
   0  -2   5  149.59   25.40
   0   2   5  117.59   22.90
   0   2  -5  109.39   27.10
   0   2  -5  134.39   25.20
   0   2   5  103.19   21.90
  -1  -2  -5  129.49   26.00
   1  -2   5   76.89   18.40
   1  -2   5  113.99   25.80
  -1  -2  -5   43.70   22.40
   1   2   5   88.89   23.20
  -1   2  -5   90.29   12.50
   1   2   5   71.09   19.90
   1   2   5   77.89   19.60
  -1   2  -5   96.99   19.00
  -1   2  -5   85.29   13.10
  -1   2  -5   72.99   24.00
   2  -2   5   28.20   16.20
  -2  -2  -5   31.20   19.60
   2  -2   5   58.99   22.90
   2  -2   5   37.90   23.40
  -2  -2  -5   24.50   17.20
   2   2   5   30.40   19.60
   2   2   5   32.80   23.40
   2   2   5   40.30   17.90
   3  -2   5  111.09   32.40
   3  -2   5   88.99   25.60
  -3  -2  -5   89.39   25.90
   3  -2   5   63.79   23.50
   3   2   5   91.39   25.30
   3   2   5   61.29   18.00
   3   2   5   43.10   25.70
   4  -2   5  104.69   34.30
   4  -2   5   73.89   26.90
  -4  -2  -5  114.09   29.60
   4  -2   5  197.68   34.70
   4   2   5  111.49   37.60
   4   2   5  100.59   30.80
   5  -2   5  118.59   37.20
   5  -2   5  198.08   44.00
   5  -2   5  117.09   35.60
   5   2   5  166.78   39.50
   5   2   5  157.68   40.30
   6  -2   5   58.09   35.80
   6  -2   5   19.00   32.70
   6  -2   5   66.59   39.10
   6   2   5   89.19   40.40
  -7  -2  -5  109.39   46.20
   7  -2   5  100.89   39.30
   7  -2   5   18.00   41.00
   7  -2   5   17.10   39.80
   7   2   5   73.79   43.90
   8  -2   5    4.30   40.40
   8  -2   5  -81.19   35.80
   8  -2   5  -13.40   33.80
  -8  -2  -5  -15.10   39.00
   8   2   5   17.70   36.50
  -9  -2  -5   60.29   57.39
   9  -2   5  102.19   57.29
  -9   2  -5  111.49   50.29
   9   2   5   73.59   50.89
  10  -2   5  -35.40   50.09
 -10  -2  -5   30.80   51.19
 -10   2  -5  -31.60   43.90
  10   2   5   16.80   51.89
 -11  -2  -5  -64.19   52.29
  11  -2   5   63.49   67.59
 -11   2  -5   66.69   58.99
  11   2   5   37.70   56.99
  12  -2   5 -133.29   59.79
  13  -3  -5   72.49   70.99
 -13  -3   5  149.09   70.29
  13  -3  -5  -33.20   52.89
 -13   3   5   26.50   71.59
  13   3  -5   71.19  106.89
  13   3  -5   21.00   55.89
  13   3  -5   37.30   45.60
 -12  -3   5   51.09   59.49
  12  -3  -5  106.79   64.89
  12  -3  -5   77.69   46.50
  12   3  -5  112.69   52.59
 -12   3   5  -10.30   52.79
  12   3  -5   82.79   68.19
  12   3  -5   91.69   47.40
 -11  -3   5  179.78   59.29
  11  -3  -5  221.78   71.09
  11  -3  -5   69.49   42.10
  11   3  -5  159.88   65.69
  11   3  -5  221.88   53.09
  11   3  -5  235.88   58.59
 -11   3   5  107.69   61.79
  11   3  -5  111.59   48.30
 -10  -3   5   54.49   45.60
  10  -3  -5   31.00   51.89
  10  -3  -5   29.00   36.70
 -10   3   5   95.29   53.39
  10   3  -5   57.09   43.10
  10   3  -5   34.10   48.20
  10   3  -5  110.99   42.40
  10   3  -5  -16.00   37.20
   9  -3  -5   87.99   39.90
  -9  -3   5  139.19   51.09
   9  -3  -5   91.89   47.60
  -9   3   5   82.69   48.40
   9   3  -5  104.99   53.29
   9   3  -5   47.70   43.10
   9   3  -5   56.29   33.90
   9   3  -5  139.49   42.60
   8  -3  -5   21.10   41.60
   8  -3  -5   46.70   36.50
  -8  -3   5   38.40   41.30
   8   3  -5    6.80   34.60
  -8   3   5  100.19   45.20
   8   3  -5   30.30   41.80
   8   3  -5    0.90   33.10
   7  -3  -5   37.90   38.40
   7  -3  -5    7.30   28.60
  -7  -3   5  -12.20   36.60
   7   3  -5    7.80   34.60
   7   3  -5   12.70   29.50
   7   3  -5   38.00   29.80
  -7   3   5    9.00   38.10
  -6  -3   5  157.58   42.60
   6  -3  -5  210.28   45.30
   6  -3  -5  181.28   42.20
   6   3  -5  192.08   40.60
   6   3  -5  268.87   40.60
   6   3  -5  282.17   49.10
  -6   3   5  160.08   42.80
  -5  -3   5  691.93   57.19
   5  -3  -5  605.44   28.60
   5  -3  -5  603.94   53.69
   5  -3  -5  522.15   53.19
  -5   3   5  584.54   29.00
  -5   3   5  595.44   54.79
   5   3  -5  597.44   49.40
   5   3  -5  561.94   54.19
   5   3  -5  583.64   51.99
   4  -3  -5  528.05   29.70
   4  -3  -5  511.65   47.00
   4  -3  -5  521.65   51.89
  -4  -3   5  593.24   49.00
   4   3  -5  680.23   53.79
   4   3  -5  515.05   43.10
  -4   3   5  429.86   45.20
  -4   3   5  514.55   27.90
   4   3  -5  471.45   42.80
   3  -3  -5 1386.66   69.09
   3  -3  -5 1548.55   73.79
  -3  -3   5 1609.74   69.39
   3   3  -5 1377.16   70.59
   3   3  -5 1484.75   65.39
   3   3  -5 1449.46   58.29
  -3   3   5 1440.96   50.09
  -3   3   5 1531.45   67.99
   2  -3  -5  870.41   53.49
  -2  -3   5  850.21   49.90
   2  -3  -5  950.80   53.79
  -2   3   5  877.11   40.70
  -2   3   5  895.71   49.99
   2   3  -5  909.41   54.49
   2   3  -5  934.31   52.39
   2   3  -5  957.80   38.30
  -1  -3   5 2616.84   88.19
   1  -3  -5 2641.04   88.99
  -1  -3   5 2665.43   65.69
   1  -3  -5 2616.44   91.39
  -1  -3   5 2584.64   89.59
   1   3  -5 2617.14   90.09
  -1   3   5 2618.44   85.49
  -1   3   5 2581.84   90.89
  -1   3   5 2652.23   81.19
   1   3  -5 2812.72   91.79
   1   3  -5 2617.94   64.39
   0  -3   5 2540.15   84.99
   0  -3  -5 2457.05   84.89
   0  -3   5 2384.36   57.39
   0  -3  -5 2506.05   81.69
   0   3   5 2373.06   83.99
   0   3   5 2399.56   81.19
   0   3   5 2531.75   80.69
   0   3  -5 2505.35   87.69
   0   3  -5 2366.66   57.99
   0   3  -5 2396.26   81.39
   1  -3   5 1470.85   66.09
  -1  -3  -5 1429.76   59.39
  -1  -3  -5 1389.66   60.39
   1  -3   5 1538.15   64.09
   1   3   5 1532.45   62.59
  -1   3  -5 1399.36   45.30
   1   3   5 1488.05   61.39
  -1   3  -5 1423.56   56.59
  -1   3  -5 1407.26   44.10
   1   3   5 1478.75   65.69
  -2  -3  -5  103.89   24.50
  -2  -3  -5   97.39   21.60
   2  -3   5  119.69   26.30
   2  -3   5  133.29   32.00
   2   3   5  133.29   27.20
   2   3   5  119.89   24.40
   2   3   5   99.99   28.80
  -2   3  -5  101.39   20.50
   3  -3   5  448.06   41.30
  -3  -3  -5  440.16   37.50
   3  -3   5  524.95   48.60
  -3   3  -5  405.26   37.90
   3   3   5  410.96   35.10
   3   3   5  570.64   45.00
   3   3   5  417.36   48.50
   4  -3   5  228.08   42.80
   4  -3   5  247.48   37.80
  -4  -3  -5  264.87   35.30
   4   3   5  282.27   31.10
   4   3   5  237.58   41.70
   4   3   5  299.97   46.10
   5  -3   5  396.16   58.29
  -5  -3  -5  326.97   40.90
   5  -3   5  415.26   48.40
   5   3   5  323.07   50.59
   5   3   5  294.67   52.49
   6  -3   5  978.20   68.59
   6  -3   5  868.71   77.49
  -6  -3  -5  962.10   60.39
   6   3   5  802.52   73.99
  -7  -3  -5  460.65   69.79
   7  -3   5  372.96   53.89
  -7  -3  -5  563.54   53.09
   7  -3   5  663.03   80.19
   7   3   5  383.56   64.69
  -8  -3  -5  216.28   44.20
   8  -3   5  386.66   72.09
   8  -3   5  279.97   51.49
  -8  -3  -5  217.18   59.89
   8   3   5  314.17   63.79
  -9  -3  -5  -13.00   44.70
   9  -3   5  -15.10   50.69
  -9  -3  -5  175.28   44.80
   9   3   5   66.69   47.00
  10  -3   5   32.20   57.89
 -10  -3  -5  -54.79   47.40
 -10  -3  -5  100.59   41.30
 -10   3  -5  -45.90   50.79
  10   3   5   -7.60   46.80
 -10   3  -5  -28.00   45.40
  11  -3   5  -67.99   58.49
 -11  -3  -5  -11.30   51.59
 -11   3  -5   23.10  107.89
 -11   3  -5  121.79   65.79
  11   3   5   -1.80   54.59
  13  -4  -5   52.19   40.50
  13  -4  -5  -66.99   70.09
 -13  -4   5   14.50   67.09
  13   4  -5   -4.30   59.59
  13   4  -5  -93.39   63.69
  13   4  -5    9.20   44.40
 -13   4   5  -39.10   56.09
 -12  -4   5   -5.10   58.59
  12  -4  -5    1.00   38.80
  12  -4  -5  -26.90   62.19
  12   4  -5  -86.19   54.99
  12   4  -5  110.29   47.30
  12   4  -5   45.60   48.20
 -12   4   5  -39.80   54.29
  11  -4  -5   19.90   57.69
 -11  -4   5   66.49   57.89
  11  -4  -5   31.70   37.30
  11   4  -5   30.40   44.80
  11   4  -5   99.69   42.30
 -11   4   5   15.00   53.39
  11   4  -5   83.69   59.49
  11   4  -5   31.20   54.59
  10  -4  -5   15.20   36.00
 -10  -4   5   34.10   47.90
  10  -4  -5   59.59   57.79
  10   4  -5   39.20   54.69
  10   4  -5   55.39   44.10
 -10   4   5   21.60   51.09
  10   4  -5    8.50   32.60
  10   4  -5  -35.20   48.30
   9  -4  -5  323.97   68.59
   9  -4  -5  285.97   55.29
  -9  -4   5  417.66   69.99
   9   4  -5  337.47   49.30
  -9   4   5  202.28   58.39
   9   4  -5  279.57   56.89
   9   4  -5  230.58   54.99
   9   4  -5  414.66   66.89
  -8  -4   5  208.88   57.29
   8  -4  -5  349.57   61.99
   8  -4  -5  230.28   49.00
   8   4  -5  267.37   45.00
   8   4  -5  218.78   43.60
   8   4  -5  281.97   56.39
   8   4  -5  216.58   53.49
  -8   4   5  153.18   52.49
  -7  -4   5   44.20   44.20
   7  -4  -5   41.50   35.80
   7  -4  -5   78.69   44.60
   7   4  -5   32.20   31.60
   7   4  -5  112.79   34.50
   7   4  -5   96.09   43.40
  -7   4   5    9.70   41.00
   7   4  -5  133.89   36.10
   6  -4  -5  450.95   59.89
   6  -4  -5  569.14   58.19
  -6  -4   5  427.16   58.09
   6   4  -5  416.16   46.90
   6   4  -5  441.76   56.19
   6   4  -5  458.15   60.39
  -6   4   5  377.96   57.69
  -5  -4   5  132.19   38.90
   5  -4  -5  125.89   31.90
   5  -4  -5   95.99   35.70
   5   4  -5  142.99   32.40
   5   4  -5  144.69   37.70
   5   4  -5  114.39   32.50
  -5   4   5  133.79   36.00
  -4  -4   5  128.09   35.80
   4  -4  -5  227.48   41.30
   4  -4  -5  154.08   36.20
  -4   4   5  110.39   33.50
   4   4  -5  114.69   30.60
   4   4  -5  136.59   30.30
   4   4  -5  148.19   38.60
   3  -4  -5  488.65   47.00
  -3  -4   5  447.76   44.80
   3  -4  -5  451.35   46.00
   3   4  -5  347.77   42.90
  -3   4   5  485.35   29.00
  -3   4   5  476.05   48.00
   3   4  -5  512.75   36.20
   3   4  -5  457.35   41.30
   2  -4  -5  964.20   56.29
  -2  -4   5  764.62   50.79
   2  -4  -5  790.02   54.69
   2   4  -5  810.72   65.59
   2   4  -5  807.52   39.10
  -2   4   5  720.23   52.59
  -2   4   5  772.22   40.10
   2   4  -5  795.42   50.09
  -1  -4   5  232.28   33.10
   1  -4  -5  350.16   45.20
   1  -4  -5  296.87   37.50
   1   4  -5  218.68   33.50
  -1   4   5  271.37   37.20
  -1   4   5  263.27   37.80
  -1   4   5  311.77   34.30
   1   4  -5  302.97   40.20
   1   4  -5  195.78   21.50
   0  -4  -5  992.40   55.09
   0  -4   5  973.80   53.19
   0  -4  -5  996.70   51.69
   0  -4   5  966.80   35.70
   0   4   5  923.91   60.99
   0   4   5  953.80   52.39
   0   4   5  903.81   52.19
   0   4  -5  982.70   53.09
   0   4  -5  957.30   54.69
   0   4  -5  955.60   37.00
  -1  -4  -5 1536.15   67.39
  -1  -4  -5 1562.14   62.19
   1  -4   5 1495.85   65.59
   1  -4   5 1527.25   71.09
  -1   4  -5 1446.06   51.49
   1   4   5 1545.25   66.49
  -1   4  -5 1457.75   62.19
   1   4   5 1402.86   67.09
   2  -4   5  446.46   39.40
  -2  -4  -5  453.65   38.40
   2  -4   5  419.26   44.60
  -2  -4  -5  497.45   39.70
   2   4   5  477.75   41.80
   2   4   5  504.35   40.20
  -2   4  -5  513.15   35.20
   2   4   5  464.05   46.70
   3  -4   5  683.63   67.39
  -3  -4  -5  778.62   44.50
   3  -4   5  758.22   49.99
   3   4   5  793.32   49.20
  -3   4  -5  933.81   50.99
   3   4   5  804.62   55.59
   4  -4   5  137.39   32.30
  -4  -4  -5  178.38   30.40
   4  -4   5  234.98   46.90
   4   4   5  205.98   33.30
   4   4   5  183.88   43.80
  -4   4  -5  163.48   37.00
[truncated: 660,879 more chars]
