# Supplementary material for: Crystal structure and Hirshfeld surface analysis of 5-acetyl-2-amino-4-(4-bromo­phen­yl)-6-oxo-1-phenyl-1,4,5,6-tetra­hydro­pyridine-3-carbo­nitrile
Source: Acta Crystallogr E Crystallogr Commun. 2022 Feb 3;78(Pt 3):291–6. doi: 10.1107/S2056989022001232 (PMC8900508; doi:10.1107/S2056989022001232)
Supplement: Supplementary file 2 [file e-78-00291-Isup2.hkl]

data_I                                                                          
_shelx_title ' T252 in Pc'                                                      
_shelx_refln_list_code          4                                               
_shelx_F_calc_maximum      177.46                                               
_exptl_crystal_F_000       832.00                                               
_reflns_d_resolution_high  0.7003                                               
                                                                                
loop_                                                                           
 _space_group_symop_operation_xyz                                               
 'x, y, z'                                                                      
 'x, -y, z+1/2'                                                                 
                                                                                
_cell_length_a     9.5889                                                       
_cell_length_b    13.2144                                                       
_cell_length_c    14.4529                                                       
_cell_angle_alpha  90.000                                                       
_cell_angle_beta  103.940                                                       
_cell_angle_gamma  90.000                                                       
                                                                                
_shelx_F_squared_multiplier     1.000                                           
                                                                                
loop_                                                                           
 _refln_index_h                                                                 
 _refln_index_k                                                                 
 _refln_index_l                                                                 
 _refln_F_squared_calc                                                          
 _refln_F_squared_meas                                                          
 _refln_F_squared_sigma                                                         
 _refln_observed_status                                                         
   0   0 -20        365.92        201.36       214.45 o                         
   1   0 -20         64.38         -5.30       210.35 o                         
   2   0 -20        143.52        335.66       217.53 o                         
   3   0 -20         30.59        174.81       216.27 o                         
   4   0 -20         57.88        250.24       202.24 o                         
   5   0 -20          3.42        128.40       206.29 o                         
   6   0 -20         59.79         87.89       211.28 o                         
   1   1 -20        101.03        224.90       182.32 o                         
   2   1 -20         47.64        207.42       155.25 o                         
   3   1 -20         35.29         35.45       240.58 o                         
   4   1 -20         92.89        360.15       165.71 o                         
   5   1 -20         10.94       -127.14       127.14 o                         
   6   1 -20         49.08        224.68       234.35 o                         
   1   2 -20          2.63         83.20       206.15 o                         
   2   2 -20        293.77        397.09       178.98 o                         
   3   2 -20         58.81        -38.37       136.19 o                         
   4   2 -20         84.97        130.54       263.67 o                         
   5   2 -20        329.75         36.54       145.38 o                         
   6   2 -20        188.39        122.30       133.23 o                         
   1   3 -20        110.58         46.72       264.59 o                         
   2   3 -20         40.29        108.09       148.11 o                         
   3   3 -20         56.81         53.41       218.78 o                         
   4   3 -20         20.53         11.91       144.75 o                         
   5   3 -20          1.09       -124.88       124.88 o                         
   2   4 -20        150.43        148.35       294.52 o                         
   3   4 -20         63.51        194.67       176.08 o                         
   4   4 -20         26.17       -113.05       113.05 o                         
  -2   1 -19         76.51       -128.56       152.06 o                         
  -1   1 -19        102.29       -141.96       141.96 o                         
   0   1 -19         72.33        147.85       155.82 o                         
   1   1 -19         39.81       -153.33       153.33 o                         
   2   1 -19         15.75        119.30       141.26 o                         
   3   1 -19        484.55        323.44       175.97 o                         
   4   1 -19         20.00        138.97       137.77 o                         
   5   1 -19        101.97         92.54       144.98 o                         
   6   1 -19        129.72        -47.45       279.56 o                         
   7   1 -19        155.65        264.61       265.54 o                         
   8   1 -19        101.00        133.03       122.60 o                         
  -1   2 -19         26.11        -47.30       161.23 o                         
   0   2 -19         21.51         99.18       172.80 o                         
   1   2 -19         11.31        103.97       291.86 o                         
   2   2 -19         44.56        -17.19       132.53 o                         
   3   2 -19          1.54       -129.28       129.28 o                         
   4   2 -19         31.63        182.92       157.84 o                         
   5   2 -19         18.05         75.91       135.60 o                         
   6   2 -19         14.84       -116.87       226.24 o                         
   7   2 -19         20.64       -124.36       124.36 o                         
   8   2 -19         33.48         14.53       182.14 o                         
  -1   3 -19         99.93        116.70       181.70 o                         
   0   3 -19        203.30        326.11       195.59 o                         
   1   3 -19        121.46         32.67       142.80 o                         
   2   3 -19        311.54        254.74       161.44 o                         
   3   3 -19        106.28          4.21       130.45 o                         
   4   3 -19        349.69        123.68       135.97 o                         
   5   3 -19         73.90         80.01       137.28 o                         
   6   3 -19         21.03         56.92       234.11 o                         
   7   3 -19         41.99        220.46       155.92 o                         
  -1   4 -19         51.11       -135.88       136.03 o                         
   0   4 -19         26.10       -103.35       197.58 o                         
   1   4 -19         17.31        133.70       219.38 o                         
   2   4 -19         21.67         41.08       148.32 o                         
   3   4 -19         56.70        172.04       143.35 o                         
   4   4 -19         25.87       -100.51       124.66 o                         
   5   4 -19         90.25        167.05       216.95 o                         
   6   4 -19          5.89        -89.01       143.94 o                         
   7   4 -19         50.75        183.72       246.83 o                         
   0   5 -19         82.07          3.34       139.09 o                         
   1   5 -19         29.16        214.23       148.17 o                         
   2   5 -19         19.58        -57.32       145.64 o                         
   3   5 -19        192.31         48.96       179.23 o                         
   4   5 -19         78.29         15.52       165.71 o                         
   5   5 -19        133.40        -36.20       265.69 o                         
   6   5 -19        335.81        237.65       155.60 o                         
   1   6 -19         67.60        -24.71       139.75 o                         
   2   6 -19        137.58         23.33       141.34 o                         
   3   6 -19         57.96        134.70       141.13 o                         
   4   6 -19         30.47        -35.95       164.35 o                         
   5   6 -19         27.21        -90.41       203.81 o                         
   6   6 -19         60.99         72.52       171.72 o                         
   2   7 -19         17.95         28.79       127.94 o                         
   3   7 -19        131.53        251.82       224.70 o                         
   4   7 -19         43.26        -76.78       210.98 o                         
  -3   0 -18         79.18         -0.94       193.21 o                         
  -2   0 -18         10.61        442.84       234.96 o                         
  -1   0 -18        142.71        188.55       200.39 o                         
   0   0 -18         38.58        227.18       210.03 o                         
   1   0 -18        252.05         77.93       197.92 o                         
   2   0 -18        283.17         15.90       188.57 o                         
   3   0 -18        409.00          9.35       168.01 o                         
   4   0 -18        342.74        404.31       215.39 o                         
   5   0 -18        157.12       -140.58       166.11 o                         
   6   0 -18         91.39        -13.98       122.63 o                         
   7   0 -18         16.77       -151.95       207.08 o                         
   8   0 -18          2.33        -11.03       133.31 o                         
   9   0 -18         48.48        146.21       347.00 o                         
  -3   1 -18         34.14        234.59       149.50 o                         
  -2   1 -18         40.09       -125.02       125.02 o                         
  -1   1 -18         66.12        -60.31       139.81 o                         
   0   1 -18        215.84        285.21       151.48 o                         
   1   1 -18         94.44        244.13       149.59 o                         
   2   1 -18         50.80        325.28       140.54 o                         
   3   1 -18        206.94         63.36       122.91 o                         
   4   1 -18        259.84         27.57       126.40 o                         
   5   1 -18          1.81         90.59       135.83 o                         
   6   1 -18        192.37         77.38        84.46 o                         
   7   1 -18         97.06        107.47        94.34 o                         
   8   1 -18          4.41         -5.62       115.74 o                         
   9   1 -18         54.80        -70.17        90.16 o                         
  -3   2 -18        186.41        261.18       222.22 o                         
  -2   2 -18         39.59         -2.21       136.28 o                         
  -1   2 -18        357.15        311.17       148.72 o                         
   0   2 -18        111.44        192.76       144.69 o                         
   1   2 -18         30.07       -130.79       130.88 o                         
   2   2 -18         83.02          8.21       122.59 o                         
   3   2 -18         17.02        -98.54       124.71 o                         
   4   2 -18        102.65         54.54       125.76 o                         
   5   2 -18        159.71        119.77       131.74 o                         
   6   2 -18        141.01         97.37       109.50 o                         
   7   2 -18        263.98        217.18       100.36 o                         
   8   2 -18        260.16        190.93       149.57 o                         
   9   2 -18         36.17        162.29       107.74 o                         
  -3   3 -18         33.32       -105.14       135.88 o                         
  -2   3 -18        140.28        154.66       153.55 o                         
  -1   3 -18         14.71         -7.68       129.29 o                         
   0   3 -18        172.50         65.35       264.29 o                         
   1   3 -18         83.53         96.42       131.60 o                         
   2   3 -18          5.03        -34.86       125.58 o                         
   3   3 -18        191.12        132.81       128.06 o                         
   4   3 -18         44.93         19.64       132.65 o                         
   5   3 -18         47.66         88.90       318.03 o                         
   6   3 -18         14.36        210.79       121.88 o                         
   7   3 -18         40.85        271.65       102.38 o                         
   8   3 -18         53.43        229.71       120.18 o                         
   9   3 -18         16.32         29.74       101.90 o                         
  -2   4 -18         32.34        -78.13       158.66 o                         
  -1   4 -18          7.10       -113.92       124.57 o                         
   0   4 -18         60.22         96.22       132.92 o                         
   1   4 -18        326.57        571.77       170.35 o                         
   2   4 -18        173.73        -58.78       124.02 o                         
   3   4 -18        219.56        238.49       144.61 o                         
   4   4 -18        209.23        224.66       146.68 o                         
   5   4 -18         77.34         36.05       121.09 o                         
   6   4 -18         25.42         51.99        98.66 o                         
   7   4 -18         41.96         -5.60       100.01 o                         
   8   4 -18          0.58        191.68       108.77 o                         
  -2   5 -18        212.86         59.85       357.81 o                         
  -1   5 -18          5.81       -182.91       182.91 o                         
   0   5 -18         20.86        -15.66       131.02 o                         
   1   5 -18         97.29        144.14       139.63 o                         
   2   5 -18         78.10        -19.42       135.05 o                         
   3   5 -18        262.73         10.52       145.87 o                         
   4   5 -18          4.01       -117.48       117.48 o                         
   5   5 -18         54.20       -122.10       122.10 o                         
   6   5 -18         11.93         76.68       115.09 o                         
   7   5 -18         29.89        -47.51       113.88 o                         
   8   5 -18         20.01       -119.51       173.11 o                         
  -2   6 -18         36.32          1.98       296.99 o                         
  -1   6 -18        131.96        210.35       148.72 o                         
   0   6 -18        195.45        482.46       235.31 o                         
   1   6 -18         16.89         80.87       136.58 o                         
   2   6 -18         50.91         36.56       132.53 o                         
   3   6 -18         21.24        -91.68       130.11 o                         
   4   6 -18        201.33        266.95       160.20 o                         
   5   6 -18         68.29       -173.43       173.43 o                         
   6   6 -18         90.77       -108.33       145.58 o                         
   7   6 -18        109.01        143.35       119.79 o                         
  -1   7 -18          3.42        -19.25       258.33 o                         
   0   7 -18         61.39       -127.01       127.01 o                         
   1   7 -18         37.50        128.41       200.68 o                         
   2   7 -18          6.21         18.05       137.13 o                         
   3   7 -18          2.18        -34.71       138.55 o                         
   4   7 -18         41.94        113.84       140.33 o                         
   5   7 -18          0.61         -7.74       133.70 o                         
   6   7 -18          1.14         43.30       184.02 o                         
   7   7 -18         14.91        208.84       154.79 o                         
   0   8 -18          1.76        141.89       154.41 o                         
   1   8 -18         94.49         34.98       136.62 o                         
   2   8 -18         91.98        147.94       143.26 o                         
   3   8 -18          8.23         56.41       236.52 o                         
   4   8 -18         63.91       -171.39       171.39 o                         
   6   8 -18        168.36         63.54       158.48 o                         
   2   9 -18         36.92        111.45       149.73 o                         
   3   9 -18          4.03        153.16       139.31 o                         
   4   9 -18          3.70         73.24       204.11 o                         
  -4   1 -17         28.87        -98.70       129.52 o                         
  -3   1 -17        149.82         67.28       138.02 o                         
  -2   1 -17        254.98        299.56       151.16 o                         
  -1   1 -17        120.32        205.48       137.08 o                         
   0   1 -17        157.40        196.59       156.46 o                         
   1   1 -17        119.64        150.23       174.38 o                         
   2   1 -17        382.89        324.21       137.42 o                         
   3   1 -17        208.43        474.02       144.86 o                         
   4   1 -17        177.61        -41.16        92.37 o                         
   5   1 -17        103.53        213.70        86.21 o                         
   6   1 -17         68.43        155.03       113.13 o                         
   7   1 -17         41.94         37.67        97.12 o                         
   8   1 -17         27.37        -75.56        80.13 o                         
   9   1 -17        183.78        182.37       105.22 o                         
  10   1 -17         13.60         18.19       112.31 o                         
  -4   2 -17          1.54        121.50       147.61 o                         
  -3   2 -17          8.24        -75.39       126.05 o                         
  -2   2 -17          7.31        199.36       140.87 o                         
  -1   2 -17          5.23        138.88       130.52 o                         
   0   2 -17         32.39       -122.08       141.17 o                         
   1   2 -17         65.53        169.65       129.01 o                         
   2   2 -17         25.67         34.96       120.62 o                         
   3   2 -17          7.26        -83.28       113.95 o                         
   4   2 -17         24.21        -10.80       183.66 o                         
   5   2 -17         55.94        126.11        79.60 o                         
   6   2 -17         91.80        157.15        87.52 o                         
   7   2 -17         41.22        194.81        91.55 o                         
   8   2 -17         99.20        -10.96        89.45 o                         
   9   2 -17          1.47        167.07       108.10 o                         
  10   2 -17         60.90        180.49       108.95 o                         
  -4   3 -17         93.37        443.53       183.38 o                         
  -3   3 -17         56.99         31.19       147.85 o                         
  -2   3 -17         21.48       -193.53       193.53 o                         
  -1   3 -17          2.18         63.03       129.22 o                         
   0   3 -17        109.74         64.30       125.15 o                         
   1   3 -17        150.17        136.08       124.10 o                         
   2   3 -17        271.98        350.98       166.76 o                         
   3   3 -17        172.30        234.19       175.01 o                         
   4   3 -17         40.59        109.16       108.00 o                         
   5   3 -17        376.01        271.26        99.76 o                         
   6   3 -17         80.87         16.54        99.46 o                         
   7   3 -17        148.59         80.02        91.31 o                         
   8   3 -17        101.00        -33.43       106.25 o                         
   9   3 -17         41.66        -93.47        93.47 o                         
  -4   4 -17         27.30        -49.97       235.43 o                         
  -3   4 -17         41.51       -122.86       193.22 o                         
  -2   4 -17         97.67        182.92       143.37 o                         
  -1   4 -17         13.27        100.76       135.69 o                         
   0   4 -17         48.05        -61.24       119.75 o                         
   1   4 -17        113.45        -58.11       126.30 o                         
   2   4 -17         84.33        -65.66       200.71 o                         
   3   4 -17         44.74       -101.95       203.35 o                         
   4   4 -17        230.05        101.48       124.67 o                         
   5   4 -17         42.14         91.44        87.88 o                         
   6   4 -17         44.62         93.40       122.95 o                         
   7   4 -17         15.18         35.18        93.06 o                         
   8   4 -17         40.72         32.60        95.22 o                         
   9   4 -17          9.66        182.37       103.82 o                         
  -3   5 -17        103.42       -164.85       164.85 o                         
  -2   5 -17        154.48        328.59       157.00 o                         
  -1   5 -17        118.52        298.64       152.25 o                         
   0   5 -17        315.87        281.89       139.70 o                         
   1   5 -17        211.40        111.85       134.74 o                         
   2   5 -17         73.85        200.75       156.29 o                         
   3   5 -17         39.25        155.03       131.25 o                         
   4   5 -17         81.41        151.36       143.36 o                         
   5   5 -17         58.89        113.58       124.25 o                         
   6   5 -17         64.61        176.38        90.90 o                         
   7   5 -17        106.39          0.74        90.70 o                         
   8   5 -17        144.20        -32.23       108.48 o                         
   9   5 -17         65.67         42.25        98.04 o                         
  -3   6 -17         98.84        -77.30       246.98 o                         
  -2   6 -17         37.83        112.23       136.87 o                         
  -1   6 -17         92.21        122.60       140.46 o                         
   0   6 -17         46.84         23.86       136.81 o                         
   1   6 -17        225.53        208.72       140.48 o                         
   2   6 -17         64.30        124.94       127.99 o                         
   3   6 -17        217.34        203.41       135.12 o                         
   4   6 -17        160.85        248.49       135.99 o                         
   5   6 -17        242.21        161.93       102.75 o                         
   6   6 -17         34.15       -131.35       138.13 o                         
   7   6 -17         56.91         95.04       100.48 o                         
   8   6 -17         59.87         77.67        98.24 o                         
  -2   7 -17        167.19        319.46       200.24 o                         
  -1   7 -17         28.72         54.67       132.78 o                         
   0   7 -17         97.20         75.11       133.17 o                         
   1   7 -17        104.06       -111.20       111.20 o                         
   2   7 -17        171.69        127.97       174.23 o                         
   3   7 -17         68.96        159.44       139.29 o                         
   4   7 -17        468.12        388.88       152.87 o                         
   5   7 -17        290.30        137.51       132.46 o                         
   6   7 -17         57.54        -98.61       125.35 o                         
   7   7 -17         15.47        -78.45       161.32 o                         
   8   7 -17         86.44         79.59        97.84 o                         
  -2   8 -17         48.48        201.68       142.13 o                         
  -1   8 -17         96.48        229.82       140.62 o                         
   0   8 -17         59.34         50.65       137.02 o                         
   1   8 -17        192.91         60.94       136.18 o                         
   2   8 -17         98.67         39.85       133.02 o                         
   3   8 -17         84.48        153.94       134.09 o                         
   4   8 -17         18.57        -21.74       187.12 o                         
   5   8 -17         59.52        115.53       144.21 o                         
   6   8 -17        148.09        210.95       157.34 o                         
   7   8 -17         57.38        147.09       106.62 o                         
  -1   9 -17         29.72        -49.29       121.63 o                         
   0   9 -17        393.82        290.35       151.54 o                         
   1   9 -17        400.86        551.13       227.24 o                         
   2   9 -17         13.23         -6.18       173.41 o                         
   3   9 -17        112.82        204.32       140.11 o                         
   4   9 -17          4.08        -76.68       322.69 o                         
   5   9 -17         71.34        190.88       144.47 o                         
   6   9 -17         44.50         -9.08       168.13 o                         
   1  10 -17        115.40        287.61       147.91 o                         
   2  10 -17        112.97        247.74       136.61 o                         
   3  10 -17         34.59         94.12       188.22 o                         
   4  10 -17        288.34        341.92       166.37 o                         
   5  10 -17         30.30       -142.74       172.63 o                         
  -5   0 -16        323.72        650.23       235.65 o                         
  -4   0 -16        648.67        286.85       199.23 o                         
  -3   0 -16        156.16        370.27       213.17 o                         
  -2   0 -16        686.52        654.82       229.49 o                         
  -1   0 -16        156.60         95.69       182.32 o                         
   0   0 -16         35.56        234.66       176.06 o                         
   1   0 -16         99.89        255.55       191.03 o                         
   2   0 -16        258.67        222.55       180.46 o                         
   3   0 -16        644.91        450.67       121.21 o                         
   4   0 -16         83.95         70.83       100.25 o                         
   5   0 -16       1000.57       1004.51       160.20 o                         
   6   0 -16        555.20        546.19       236.48 o                         
   7   0 -16        500.22        462.56       138.25 o                         
   8   0 -16        187.83        154.51       193.40 o                         
   9   0 -16        145.71        130.28       162.22 o                         
  10   0 -16         11.36       -109.14       144.28 o                         
  -5   1 -16        193.47        -39.73       136.30 o                         
  -4   1 -16         82.77        172.32       142.49 o                         
  -3   1 -16         93.47        -62.80       117.45 o                         
  -2   1 -16        268.34        371.61       166.29 o                         
  -1   1 -16        481.56        473.00       142.74 o                         
   0   1 -16         39.81        131.98       125.26 o                         
   1   1 -16        328.82        254.11       126.97 o                         
   2   1 -16        362.58        392.62       136.56 o                         
   3   1 -16        209.94         94.27        76.97 o                         
   4   1 -16         70.32         29.22        76.06 o                         
   5   1 -16         77.33        223.99        79.46 o                         
   6   1 -16        424.68        321.27        93.45 o                         
   7   1 -16         75.02         50.36        80.11 o                         
   8   1 -16        161.60        155.95        94.82 o                         
   9   1 -16          7.44        105.13       141.47 o                         
  10   1 -16         16.14         52.30        94.05 o                         
  -5   2 -16         89.50        237.78       203.19 o                         
  -4   2 -16         35.01         18.94       132.55 o                         
  -3   2 -16         17.21         74.77       132.07 o                         
  -2   2 -16        209.38        274.28       143.20 o                         
  -1   2 -16        487.93        387.09       151.99 o                         
   0   2 -16        962.64       1052.99       218.19 o                         
   1   2 -16        434.33        309.04       132.97 o                         
   2   2 -16        657.31        671.90       145.18 o                         
   3   2 -16        648.45        561.76       133.31 o                         
   4   2 -16         31.82         37.91        67.95 o                         
   5   2 -16        267.42        297.36        99.12 o                         
   6   2 -16        101.04         35.28        78.16 o                         
   7   2 -16        391.60        317.93        98.98 o                         
   8   2 -16         47.02        199.78        93.94 o                         
   9   2 -16        202.19        157.40        95.02 o                         
  10   2 -16        258.83        462.39       138.29 o                         
  -5   3 -16         19.17         93.08       140.92 o                         
  -4   3 -16         59.59       -108.99       426.79 o                         
  -3   3 -16         81.43         49.51       162.21 o                         
  -2   3 -16         71.17        303.29       138.41 o                         
  -1   3 -16        100.44        -41.82       156.30 o                         
   0   3 -16        125.63        170.11       120.51 o                         
   1   3 -16        165.39        173.55       122.78 o                         
   2   3 -16        308.76        331.44       136.39 o                         
   3   3 -16        125.85        165.18        95.88 o                         
   4   3 -16        274.42        265.28        92.73 o                         
   5   3 -16        151.15        172.25        80.73 o                         
   6   3 -16         42.66          1.07        92.57 o                         
   7   3 -16        146.76        121.94        91.09 o                         
   8   3 -16         60.37         96.05        92.55 o                         
   9   3 -16        141.04         -9.41        94.27 o                         
  10   3 -16         35.38        -53.20        98.55 o                         
  -5   4 -16        228.76        142.45       211.62 o                         
  -4   4 -16        167.11        -51.00       223.62 o                         
  -3   4 -16        274.63        271.03       142.89 o                         
  -2   4 -16        450.64        425.32       147.01 o                         
  -1   4 -16        219.17        203.15       131.10 o                         
   0   4 -16        115.45       -116.21       116.21 o                         
   1   4 -16        134.25          0.35       115.77 o                         
   2   4 -16         94.95        133.18       130.74 o                         
   3   4 -16        164.74         44.16       111.84 o                         
   4   4 -16        240.85        259.14        84.71 o                         
   5   4 -16        432.24        414.52        98.98 o                         
   6   4 -16        410.40        321.43        93.05 o                         
   7   4 -16        394.33        348.25        99.11 o                         
   8   4 -16        132.70        152.85       126.19 o                         
   9   4 -16         98.77        113.98        99.94 o                         
  10   4 -16        117.94        -10.79       103.19 o                         
  -5   5 -16          6.07        258.27       169.84 o                         
  -4   5 -16        135.65        141.90       145.11 o                         
  -3   5 -16         90.66        -22.26       136.98 o                         
  -2   5 -16         18.46       -119.26       119.26 o                         
  -1   5 -16         98.91         87.32       122.40 o                         
   0   5 -16        124.85         49.79       124.50 o                         
   1   5 -16        345.64        412.85       143.27 o                         
   2   5 -16         28.10        176.05       124.99 o                         
   3   5 -16        117.43        124.91        87.15 o                         
   4   5 -16        117.01         28.36       103.82 o                         
   5   5 -16         57.55        138.53        81.94 o                         
   6   5 -16          7.86         76.04        81.29 o                         
   7   5 -16        101.90        305.28       156.14 o                         
   8   5 -16          8.89        -79.73        89.92 o                         
   9   5 -16         21.52       -101.11       133.91 o                         
  10   5 -16         49.05        -34.27        88.37 o                         
  -4   6 -16          9.15         82.22       145.68 o                         
  -3   6 -16        114.74         89.35       130.97 o                         
  -2   6 -16        181.81        179.41       129.34 o                         
  -1   6 -16        286.53        298.29       141.39 o                         
   0   6 -16        286.59        105.75       131.24 o                         
   1   6 -16        255.65        183.05       136.09 o                         
   2   6 -16        605.99        673.94       154.06 o                         
   3   6 -16         68.29         94.13       188.08 o                         
   4   6 -16        246.97        435.85       111.94 o                         
   5   6 -16         37.88         23.55        88.38 o                         
   6   6 -16        138.77         34.92       105.58 o                         
   7   6 -16         38.68         -3.24        89.55 o                         
   8   6 -16         25.62         -0.47        92.13 o                         
   9   6 -16        121.54         17.36        95.46 o                         
  -4   7 -16          5.95         29.76       127.14 o                         
  -3   7 -16         41.07        102.85       182.92 o                         
  -2   7 -16          5.09        -29.05       126.12 o                         
  -1   7 -16         59.52        -12.01       119.36 o                         
   0   7 -16          1.49        142.80       132.66 o                         
   1   7 -16          9.49         17.09       122.23 o                         
   2   7 -16         26.89         29.48       151.45 o                         
   3   7 -16         69.27        120.64       148.34 o                         
   4   7 -16         15.43        -90.64       107.32 o                         
   5   7 -16         17.18        -78.75        79.35 o                         
   6   7 -16         28.10         58.03        83.66 o                         
   7   7 -16        155.84         54.24        94.41 o                         
   8   7 -16         80.28        103.16       125.28 o                         
   9   7 -16         52.14        111.87       115.96 o                         
  -3   8 -16         44.02         58.50       122.37 o                         
  -2   8 -16        140.45         73.29       132.02 o                         
  -1   8 -16         70.33        -22.39       116.66 o                         
   0   8 -16         46.93         16.69       110.76 o                         
   1   8 -16          6.82        -67.10       154.26 o                         
   2   8 -16        278.74        453.79       147.29 o                         
   3   8 -16         33.69        322.25       227.33 o                         
   4   8 -16         87.27        280.36       102.58 o                         
   5   8 -16        241.68        123.48       110.58 o                         
   6   8 -16        157.24        222.26        95.29 o                         
   7   8 -16        184.25         17.22        95.08 o                         
   8   8 -16          2.76         -4.56       108.26 o                         
  -2   9 -16         27.82        -64.63       115.96 o                         
  -1   9 -16         20.88        278.94       150.14 o                         
   0   9 -16         11.72        105.49       129.77 o                         
   1   9 -16         18.25         -6.10       125.70 o                         
   2   9 -16          6.97        113.89       138.05 o                         
   3   9 -16         30.07        207.01       138.04 o                         
   4   9 -16          2.98        125.68       148.65 o                         
   5   9 -16          6.67        155.45       108.92 o                         
   6   9 -16         35.04         85.76       106.93 o                         
   7   9 -16          4.42         57.60       134.65 o                         
   8   9 -16         16.56       -101.61       101.61 o                         
  -2  10 -16         93.80        101.92       171.08 o                         
  -1  10 -16        135.13         58.70       127.10 o                         
   0  10 -16          3.95        -49.96       191.95 o                         
   1  10 -16         22.35        181.48       136.99 o                         
   2  10 -16         58.33        -41.20       122.50 o                         
   3  10 -16         37.00       -234.66       283.12 o                         
   4  10 -16          7.28        -75.05       133.53 o                         
   5  10 -16        158.80        246.03       121.56 o                         
   6  10 -16         66.40         13.19       135.03 o                         
   7  10 -16         88.32        -71.34       113.70 o                         
   0  11 -16         63.17         81.51       144.44 o                         
   1  11 -16         18.07         30.24       112.90 o                         
   2  11 -16         76.83          5.77        95.37 o                         
   3  11 -16         56.17         -2.54       123.34 o                         
   4  11 -16        180.46        232.70       105.23 o                         
   5  11 -16         45.78        244.85       110.56 o                         
  -6   1 -15        160.73        -40.49       218.63 o                         
  -5   1 -15         60.52        -68.36       122.18 o                         
  -4   1 -15        297.33        321.14       169.24 o                         
  -3   1 -15        131.04         -5.29       450.98 o                         
  -2   1 -15        234.23        227.80       128.92 o                         
  -1   1 -15        143.14         85.56       112.97 o                         
   0   1 -15        179.84        305.57       126.78 o                         
   1   1 -15        395.92        471.30       152.13 o                         
   2   1 -15        185.52         64.85        68.56 o                         
   3   1 -15        972.12       1018.47       106.66 o                         
   4   1 -15        489.06        451.39        89.98 o                         
   5   1 -15        125.51        124.54        77.96 o                         
   6   1 -15        370.16        402.26       123.02 o                         
   7   1 -15        190.47        141.44       110.58 o                         
   8   1 -15        237.27        292.44       107.62 o                         
   9   1 -15         83.64        247.82        99.25 o                         
  10   1 -15        189.58        244.46       101.19 o                         
  11   1 -15         82.71        -85.21        85.21 o                         
  -6   2 -15         10.27         -3.49       263.01 o                         
  -5   2 -15          5.01         13.30       135.03 o                         
  -4   2 -15        123.30       -116.61       116.61 o                         
  -3   2 -15         40.71        -63.64       114.30 o                         
  -2   2 -15         69.11         94.96       136.97 o                         
  -1   2 -15        323.30        251.83       164.44 o                         
   0   2 -15          6.43         38.55       200.99 o                         
   1   2 -15        117.18         57.04       139.02 o                         
   2   2 -15        182.18         51.29        74.04 o                         
   3   2 -15        381.13        313.00        86.64 o                         
   4   2 -15         44.85        -61.24        64.26 o                         
   5   2 -15        111.39         95.27        76.08 o                         
   6   2 -15          6.23        -35.99        71.79 o                         
   7   2 -15         62.55        -28.31        76.54 o                         
   8   2 -15         24.28          8.53        94.14 o                         
   9   2 -15         74.60         46.91        91.48 o                         
  10   2 -15         88.15        -12.10        91.11 o                         
  11   2 -15         58.07        -16.39       101.11 o                         
  -6   3 -15          5.23         83.29       136.35 o                         
  -5   3 -15        121.05        287.20       199.76 o                         
  -4   3 -15        131.44        -26.09       116.02 o                         
  -3   3 -15        369.91        480.25       139.81 o                         
  -2   3 -15        286.36         73.10       122.75 o                         
  -1   3 -15        832.92        983.97       242.01 o                         
   0   3 -15        225.57        212.57       167.05 o                         
   1   3 -15         84.47       -121.25       121.25 o                         
   2   3 -15        162.71        137.49        76.97 o                         
   3   3 -15         33.99        -21.67        65.63 o                         
   4   3 -15        403.47        355.93       138.41 o                         
   5   3 -15        621.40        614.07       121.23 o                         
   6   3 -15        462.57        331.32        86.52 o                         
   7   3 -15        305.39        287.89        88.74 o                         
   8   3 -15         74.00          2.86        84.16 o                         
   9   3 -15        152.21         89.21        91.33 o                         
  10   3 -15         18.34         67.53        92.70 o                         
  11   3 -15         74.24        -88.57        88.57 o                         
  -6   4 -15         35.28         87.82       195.71 o                         
  -5   4 -15          2.86        319.15       145.42 o                         
  -4   4 -15         28.60         -5.53       117.57 o                         
  -3   4 -15         90.38        -36.86       109.05 o                         
  -2   4 -15         27.16          8.82       116.62 o                         
  -1   4 -15        371.66        247.20       175.18 o                         
   0   4 -15        154.41        160.50       170.47 o                         
   1   4 -15        365.40        360.10       149.28 o                         
   2   4 -15         98.53         59.34        72.74 o                         
   3   4 -15        271.91        191.54        92.46 o                         
   4   4 -15         71.65        114.86        96.40 o                         
   5   4 -15         20.42        -85.73        85.73 o                         
   6   4 -15        110.39         60.08        77.26 o                         
   7   4 -15        303.46        489.81       106.35 o                         
   8   4 -15          9.30         99.98        93.01 o                         
   9   4 -15         82.90        139.80       120.15 o                         
  10   4 -15         10.15        143.62       100.41 o                         
  11   4 -15         24.03        108.86       107.85 o                         
  -6   5 -15         65.44        -71.35       121.76 o                         
  -5   5 -15        248.72        -28.04       127.08 o                         
  -4   5 -15         81.35         31.55       122.23 o                         
  -3   5 -15         29.11        -45.72       129.79 o                         
  -2   5 -15          1.92         90.69       155.52 o                         
  -1   5 -15        114.69        155.22       162.05 o                         
   0   5 -15        348.19        199.50       179.23 o                         
   1   5 -15        235.67        161.74       125.12 o                         
   2   5 -15        525.75        434.26       111.66 o                         
   3   5 -15        824.85        597.11        98.35 o                         
   4   5 -15        239.41        219.89        80.60 o                         
   5   5 -15        344.10        428.20       122.48 o                         
   6   5 -15        460.13        625.08       103.40 o                         
   7   5 -15         29.28         21.47        81.01 o                         
   8   5 -15        117.23        105.16        93.47 o                         
   9   5 -15         91.36        144.64        93.12 o                         
  10   5 -15        139.65        254.54       124.02 o                         
  -5   6 -15        199.71        253.70       195.10 o                         
  -4   6 -15        112.21        341.09       158.07 o                         
  -3   6 -15         67.20       -128.41       138.70 o                         
  -2   6 -15        103.45        -31.65       132.80 o                         
  -1   6 -15        292.68        324.80       187.33 o                         
   0   6 -15         69.35       -119.39       143.20 o                         
   1   6 -15         42.71        -38.00       258.19 o                         
   2   6 -15        234.19        182.60       121.20 o                         
   3   6 -15         39.55          3.31        73.01 o                         
   4   6 -15        240.43          7.41        98.66 o                         
   5   6 -15         43.27        154.00        81.55 o                         
   6   6 -15        360.03        323.13        90.93 o                         
   7   6 -15          8.62         86.53        83.72 o                         
   8   6 -15        163.04         94.45        94.35 o                         
   9   6 -15        111.02         88.77        97.11 o                         
  10   6 -15         95.58        -43.95       129.65 o                         
  -5   7 -15         55.71        306.20       258.81 o                         
  -4   7 -15        264.61       -119.72       200.58 o                         
  -3   7 -15        459.75        158.47       134.66 o                         
  -2   7 -15        357.68        209.70       137.23 o                         
  -1   7 -15        151.01        128.73       165.17 o                         
   0   7 -15         65.90        -63.89       108.88 o                         
   1   7 -15        480.64        491.54       141.46 o                         
   2   7 -15         49.10         62.46       118.76 o                         
   3   7 -15         56.49        130.02        84.65 o                         
   4   7 -15        128.24        104.74        77.26 o                         
   5   7 -15        150.68         63.91        81.57 o                         
   6   7 -15        368.65        446.50       100.07 o                         
   7   7 -15        315.09        339.93        95.27 o                         
   8   7 -15        607.95        671.48       118.23 o                         
   9   7 -15         66.67          9.66       112.64 o                         
  10   7 -15         56.88         83.31       112.54 o                         
  -4   8 -15         49.56        126.70       129.10 o                         
  -3   8 -15        144.45        210.62       128.83 o                         
  -2   8 -15        150.46        195.91       151.31 o                         
  -1   8 -15         79.11        135.82       139.62 o                         
   0   8 -15        260.41        171.86       137.93 o                         
   1   8 -15        320.00        157.97       121.46 o                         
   2   8 -15        406.20        614.92       196.54 o                         
   3   8 -15        124.54         21.95       128.37 o                         
   4   8 -15        320.85        222.14       103.42 o                         
   5   8 -15         12.76        -23.97        83.03 o                         
   6   8 -15        217.96        275.07        92.07 o                         
   7   8 -15         24.09        -54.40        86.05 o                         
   8   8 -15        181.84        156.76       103.41 o                         
   9   8 -15         51.97        124.39       103.18 o                         
  -4   9 -15         25.45       -109.95       139.92 o                         
  -3   9 -15          0.80        -91.19       131.17 o                         
  -2   9 -15         72.01          1.58       130.21 o                         
  -1   9 -15         73.19         13.55       122.02 o                         
   0   9 -15        717.82        724.32       270.97 o                         
   1   9 -15        111.35        106.12       288.92 o                         
   2   9 -15        381.39        406.80       215.26 o                         
   3   9 -15        252.71         98.46        95.61 o                         
   4   9 -15        354.79        334.54       110.63 o                         
   5   9 -15        118.03        251.11        94.69 o                         
   6   9 -15        102.00        156.28        94.31 o                         
   7   9 -15         56.62          8.25        88.60 o                         
   8   9 -15         53.98        -20.50       120.96 o                         
  -3  10 -15        152.10         99.07       123.57 o                         
  -2  10 -15         81.18        224.01       119.44 o                         
  -1  10 -15        280.49        331.87       134.44 o                         
   0  10 -15         47.70        125.13       131.30 o                         
   1  10 -15         13.50        -69.22       149.74 o                         
   2  10 -15          6.53       -104.81       104.81 o                         
   3  10 -15         74.38        -86.49       184.81 o                         
   4  10 -15        109.18         35.38        93.55 o                         
   5  10 -15         41.30        154.73       103.66 o                         
   6  10 -15        340.27        425.40       100.67 o                         
   7  10 -15        160.26        223.20       106.09 o                         
   8  10 -15          7.71        -67.11        98.93 o                         
  -2  11 -15        163.09        142.57       129.07 o                         
  -1  11 -15        178.42        108.29       104.03 o                         
   0  11 -15        107.43        187.27       171.39 o                         
   1  11 -15         27.73        -14.11        90.71 o                         
   2  11 -15         93.17        140.85       102.62 o                         
   3  11 -15         26.35         41.25        89.88 o                         
   4  11 -15        118.86        146.47       101.62 o                         
   5  11 -15         90.68         36.80        85.41 o                         
   6  11 -15         64.39        223.41       118.48 o                         
   7  11 -15        305.39         34.21       210.18 o                         
  -1  12 -15         23.76        -52.66       106.88 o                         
   0  12 -15         70.40         92.77        91.43 o                         
   1  12 -15         48.23       -101.97       101.97 o                         
   2  12 -15         99.08         33.15       115.96 o                         
   3  12 -15        128.90        156.65       101.51 o                         
   4  12 -15         88.84        -35.91       127.50 o                         
   5  12 -15        118.46        222.39       119.08 o                         
  -7   0 -14        232.77        245.91       209.75 o                         
  -6   0 -14          7.19       -168.58       169.20 o                         
  -5   0 -14         50.33         26.18       162.97 o                         
  -4   0 -14        144.02        158.00       185.12 o                         
  -3   0 -14        337.01        139.04       155.26 o                         
  -2   0 -14        317.82        367.53       190.14 o                         
  -1   0 -14       1019.29       1242.51       228.65 o                         
   0   0 -14       1325.30       1149.60       187.55 o                         
   1   0 -14        826.63        817.18       126.82 o                         
   2   0 -14        257.44        206.92        94.66 o                         
   3   0 -14        365.61        296.10       111.73 o                         
   4   0 -14         37.60         46.32        99.83 o                         
   5   0 -14        458.65        187.23       127.77 o                         
   6   0 -14        337.30        183.67       122.18 o                         
   7   0 -14        652.28        777.72       169.95 o                         
   8   0 -14        886.24       1125.98       180.00 o                         
   9   0 -14         56.39        284.53       178.56 o                         
  10   0 -14        242.05        376.40       147.09 o                         
  11   0 -14        167.07        304.32       379.62 o                         
  12   0 -14         11.00        128.98       167.15 o                         
  -7   1 -14         99.72        293.49       146.09 o                         
  -6   1 -14        277.15        328.75       145.33 o                         
  -5   1 -14         28.11        100.90       125.98 o                         
  -4   1 -14        274.95        256.15       132.16 o                         
  -3   1 -14        115.06         77.30       151.79 o                         
  -2   1 -14        380.38        351.49       127.90 o                         
  -1   1 -14        281.15        127.38       114.06 o                         
   0   1 -14         69.03        -56.64        65.77 o                         
   1   1 -14        279.84        233.20        97.37 o                         
   2   1 -14        375.26        402.16       145.25 o                         
   3   1 -14         47.81        191.94        69.95 o                         
   4   1 -14       1250.49       1248.05       109.59 o                         
   5   1 -14        335.19        513.40       129.04 o                         
   6   1 -14        500.53        389.50        90.70 o                         
   7   1 -14        177.38         18.51        75.56 o                         
   8   1 -14        185.56        197.02        84.50 o                         
   9   1 -14        282.52        267.45       111.92 o                         
  10   1 -14         56.95        -69.84       143.70 o                         
  11   1 -14        154.63        223.74        97.98 o                         
  -7   2 -14        202.97        251.69       239.36 o                         
  -6   2 -14        472.66        267.64       148.86 o                         
  -5   2 -14        105.16        -79.91       142.43 o                         
  -4   2 -14        487.49        395.36       145.82 o                         
  -3   2 -14        137.23        184.31       115.86 o                         
  -2   2 -14        166.44        222.29       119.91 o                         
  -1   2 -14         67.97        127.67       125.97 o                         
   0   2 -14         85.26        -22.56        91.78 o                         
   1   2 -14        257.46        256.05        65.36 o                         
   2   2 -14        474.39        525.11        79.72 o                         
   3   2 -14       1825.49       2027.68       137.19 o                         
   4   2 -14       1358.00       1403.53       144.68 o                         
   5   2 -14        253.47        296.29        83.92 o                         
   6   2 -14        617.67        654.77        97.49 o                         
   7   2 -14        242.48        194.60        86.77 o                         
   8   2 -14         59.21        -84.24        84.24 o                         
   9   2 -14        151.34        153.14       102.68 o                         
  10   2 -14         83.59        105.92        86.90 o                         
  11   2 -14        159.28        197.09        95.48 o                         
  -7   3 -14         50.00          2.71       130.37 o                         
  -6   3 -14          4.86       -208.64       208.64 o                         
  -5   3 -14        162.07          4.77       120.10 o                         
  -4   3 -14        102.04        160.91       126.16 o                         
  -3   3 -14        390.29        285.47       121.91 o                         
  -2   3 -14         67.81         81.13       106.96 o                         
  -1   3 -14        351.96        165.27       115.88 o                         
   0   3 -14        326.70        275.08       230.99 o                         
   1   3 -14        528.67        438.23        83.89 o                         
   2   3 -14        313.72        370.80        85.94 o                         
   3   3 -14        165.94        213.13        74.73 o                         
   4   3 -14        371.56        310.15        93.18 o                         
   5   3 -14         51.14        218.73        92.62 o                         
   6   3 -14         52.94        203.67        78.65 o                         
   7   3 -14        531.24        395.52       115.07 o                         
   8   3 -14         21.61         29.90        75.65 o                         
   9   3 -14        162.70        171.96        99.65 o                         
  10   3 -14         30.34         -7.62        89.97 o                         
  11   3 -14         29.18        117.57       132.87 o                         
  -7   4 -14         17.86        -87.64       137.65 o                         
  -6   4 -14          6.97        213.63       131.23 o                         
  -5   4 -14          2.39         72.98       135.56 o                         
  -4   4 -14        104.95        230.06       239.19 o                         
  -3   4 -14        516.27        339.58       128.05 o                         
  -2   4 -14        372.51        139.89       144.96 o                         
  -1   4 -14        453.64        408.11       154.64 o                         
   0   4 -14       1049.89        622.38       202.45 o                         
   1   4 -14        605.80        410.54        79.91 o                         
   2   4 -14        347.99        313.83        92.68 o                         
   3   4 -14        229.67        241.95        76.01 o                         
   4   4 -14        444.84        481.83       121.84 o                         
   5   4 -14        134.93         80.39        98.66 o                         
   6   4 -14        146.47        358.79        90.22 o                         
   7   4 -14        758.99        700.29       102.28 o                         
   8   4 -14        394.88        380.36       103.97 o                         
   9   4 -14        236.62        199.50        91.69 o                         
  10   4 -14        199.96        423.51       109.98 o                         
  11   4 -14        105.08        201.16       193.53 o                         
  -6   5 -14         83.11        111.67       139.11 o                         
  -5   5 -14        126.27        161.03       166.58 o                         
  -4   5 -14         11.10         95.52       177.16 o                         
  -3   5 -14         73.98         44.09       114.62 o                         
  -2   5 -14         39.03         23.95       106.22 o                         
  -1   5 -14        425.73        517.11       136.08 o                         
   0   5 -14         73.06         92.80       111.53 o                         
   1   5 -14        162.81        207.37        80.68 o                         
   2   5 -14         65.89        112.53        71.91 o                         
   3   5 -14         83.10        -57.59        64.66 o                         
   4   5 -14        195.87        124.93        96.86 o                         
   5   5 -14         43.53         88.25       120.10 o                         
   6   5 -14        145.10        178.46        76.06 o                         
   7   5 -14        120.82        -74.40        74.40 o                         
   8   5 -14         95.59        173.05        92.78 o                         
   9   5 -14         42.30        114.11        91.58 o                         
  10   5 -14         66.63         16.54        96.13 o                         
  11   5 -14         10.41         42.61       113.24 o                         
  -6   6 -14        132.38       -145.56       169.22 o                         
  -5   6 -14        210.91        255.09       128.98 o                         
  -4   6 -14         84.05        253.27       132.85 o                         
  -3   6 -14         36.76        262.46       127.58 o                         
  -2   6 -14         69.33        179.72       121.54 o                         
  -1   6 -14        106.40        185.99       109.40 o                         
   0   6 -14        393.73        398.17       239.43 o                         
   1   6 -14        189.73        185.51        86.87 o                         
   2   6 -14        334.66        351.60       133.41 o                         
   3   6 -14        531.89        401.09       131.87 o                         
   4   6 -14        323.16        209.28        77.85 o                         
   5   6 -14        662.36        832.85       106.06 o                         
   6   6 -14        322.69        383.81       113.18 o                         
   7   6 -14         51.78        123.84        82.04 o                         
   8   6 -14         25.71         50.65       138.50 o                         
   9   6 -14         58.79        -47.43        85.38 o                         
  10   6 -14         48.17        179.95       110.15 o                         
  11   6 -14        131.95        276.14       115.52 o                         
  -6   7 -14          1.34        157.67       202.86 o                         
  -5   7 -14         56.90        216.39       128.05 o                         
  -4   7 -14         58.94       -106.69       109.27 o                         
  -3   7 -14         28.44         29.22       116.30 o                         
  -2   7 -14        159.12        225.14       120.85 o                         
  -1   7 -14        274.05         -2.23       103.42 o                         
   0   7 -14         57.31          4.90       102.79 o                         
   1   7 -14        200.26        151.80        89.85 o                         
   2   7 -14        108.94         84.97        84.44 o                         
   3   7 -14          2.97         37.70        69.76 o                         
   4   7 -14         80.77         38.60        68.47 o                         
   5   7 -14        116.68         23.23        84.89 o                         
   6   7 -14         57.39         53.76        78.07 o                         
   7   7 -14         90.34        -24.52        99.19 o                         
   8   7 -14         72.74        209.37        98.70 o                         
   9   7 -14         31.44        -36.59        88.16 o                         
  10   7 -14          8.85        -96.55        96.55 o                         
  -5   8 -14         43.64         57.77       125.73 o                         
  -4   8 -14         63.59        294.60       335.18 o                         
  -3   8 -14        237.86        165.53       134.34 o                         
  -2   8 -14         31.81         11.57       113.46 o                         
  -1   8 -14        272.75        357.48       127.54 o                         
   0   8 -14        201.36        297.92       231.57 o                         
   1   8 -14         85.69        199.24       114.04 o                         
   2   8 -14         50.35         -8.78        81.27 o                         
   3   8 -14         91.88        -20.44        85.65 o                         
   4   8 -14        192.94        227.25        80.68 o                         
   5   8 -14        195.21        202.05        97.44 o                         
   6   8 -14         47.68        -49.71       120.10 o                         
   7   8 -14         89.20          4.09        65.58 o                         
   8   8 -14        135.97        275.50        87.06 o                         
   9   8 -14         42.57        101.18        85.35 o                         
  10   8 -14         71.14         60.32       108.03 o                         
  -5   9 -14         14.10       -105.98       105.98 o                         
  -4   9 -14          9.72       -127.78       127.78 o                         
  -3   9 -14         84.14         49.72       133.07 o                         
  -2   9 -14        127.52        180.90       118.99 o                         
  -1   9 -14         48.13        -96.11        96.11 o                         
   0   9 -14         66.40        160.31       109.95 o                         
   1   9 -14         68.55         52.36       158.92 o                         
   2   9 -14         55.64         26.02        81.28 o                         
   3   9 -14        108.28        169.83        88.16 o                         
   4   9 -14         22.63        -22.77        77.73 o                         
   5   9 -14          1.73        -73.70        73.70 o                         
   6   9 -14          5.72          7.31        80.78 o                         
   7   9 -14         55.73        -77.77        85.56 o                         
   8   9 -14        147.83        203.43        84.21 o                         
   9   9 -14          7.40         89.94        84.58 o                         
  -4  10 -14         62.18         16.47       135.72 o                         
  -3  10 -14         12.93         73.16       106.45 o                         
  -2  10 -14         63.75         76.81       113.23 o                         
  -1  10 -14         60.95         91.64       167.35 o                         
   0  10 -14         79.54         37.10       112.79 o                         
   1  10 -14        218.06        464.50       178.76 o                         
   2  10 -14        297.18        136.12       122.29 o                         
   3  10 -14        105.65         35.55       102.59 o                         
   4  10 -14         30.43         46.09        87.81 o                         
   5  10 -14         83.20        -29.52       147.27 o                         
   6  10 -14         46.45        -35.35        71.21 o                         
   7  10 -14         90.91        -64.01        89.78 o                         
   8  10 -14         36.17        200.41        96.77 o                         
  -3  11 -14        115.65        235.92       186.05 o                         
  -2  11 -14         10.31        -75.27        98.38 o                         
  -1  11 -14         68.01         -2.33        89.88 o                         
   0  11 -14          4.34          2.16        91.14 o                         
   1  11 -14        100.05        -80.87        80.87 o                         
   2  11 -14         32.59        -55.39        91.84 o                         
   3  11 -14        112.41        -54.09        73.53 o                         
   4  11 -14         81.07         76.62       100.09 o                         
   5  11 -14         13.91         53.32        80.64 o                         
   6  11 -14          8.81         -0.37       111.42 o                         
   7  11 -14         69.50        -58.13        95.33 o                         
   8  11 -14         16.88        111.76       100.24 o                         
  -2  12 -14         21.75       -134.00       196.96 o                         
  -1  12 -14         75.18        -76.88       186.38 o                         
   0  12 -14         95.23        -74.57        84.66 o                         
   1  12 -14        408.33        429.65       111.92 o                         
   2  12 -14         14.85         34.83        90.04 o                         
   3  12 -14        324.91        347.40       181.58 o                         
   4  12 -14        244.01        133.01        85.63 o                         
   5  12 -14        150.29        -49.48       103.93 o                         
   6  12 -14         52.75         26.10        99.65 o                         
   7  12 -14         72.01        -89.34        89.34 o                         
  -1  13 -14         36.51         78.85       158.30 o                         
   0  13 -14        402.83        334.94       125.90 o                         
   1  13 -14          5.08        -86.73        86.73 o                         
   2  13 -14         16.82         51.06        89.33 o                         
   3  13 -14         46.21        118.46        99.26 o                         
   4  13 -14        146.03         15.77        85.67 o                         
   5  13 -14         12.56        177.71       175.42 o                         
  -8   1 -13         88.87       -147.66       166.58 o                         
  -7   1 -13         18.97        -34.11       247.27 o                         
  -6   1 -13        118.87        104.52       119.97 o                         
  -5   1 -13        667.72        715.01       213.59 o                         
  -4   1 -13        400.48        288.56       160.39 o                         
  -3   1 -13        390.65        376.58       120.91 o                         
  -2   1 -13        633.07        676.18       134.93 o                         
  -1   1 -13         29.61        -48.89        90.22 o                         
   0   1 -13       1005.23        925.30       118.43 o                         
   1   1 -13         89.25         75.41        59.07 o                         
   2   1 -13       1794.02       1792.70       114.67 o                         
   3   1 -13        734.77        780.25        89.74 o                         
   4   1 -13        143.96        133.70        69.52 o                         
   5   1 -13       1788.97       1707.23       124.17 o                         
   6   1 -13         39.41        -36.41        79.35 o                         
   7   1 -13        445.00        447.47       104.59 o                         
   8   1 -13        144.95        216.06        81.37 o                         
   9   1 -13         98.51        187.89       102.76 o                         
  10   1 -13        151.00         77.18        93.44 o                         
  11   1 -13         14.08        -56.29        83.07 o                         
  12   1 -13         82.10        125.83       111.80 o                         
  -8   2 -13         53.73         -2.20       134.36 o                         
  -7   2 -13         15.84        -14.26       139.14 o                         
  -6   2 -13          0.93        -78.24        78.24 o                         
  -5   2 -13         52.62         65.02        77.17 o                         
  -4   2 -13         15.72        392.09       164.23 o                         
  -3   2 -13         78.82         60.78       152.41 o                         
  -2   2 -13        434.26        347.62       117.26 o                         
  -1   2 -13        110.02        204.59       103.88 o                         
   0   2 -13        115.69         70.90        57.18 o                         
   1   2 -13         63.01          7.12        57.06 o                         
   2   2 -13        386.57        323.51        73.38 o                         
   3   2 -13        182.35         81.17        73.96 o                         
   4   2 -13        226.58        246.89        75.39 o                         
   5   2 -13        299.70        180.24        68.13 o                         
   6   2 -13         70.91         54.78        68.25 o                         
   7   2 -13          8.72        -60.34        60.34 o                         
   8   2 -13         20.96          9.32        80.48 o                         
   9   2 -13         65.66        -75.69        75.69 o                         
  10   2 -13         72.09        -74.99        74.99 o                         
  11   2 -13          4.98         14.76       111.04 o                         
  12   2 -13         31.34        -12.12        99.58 o                         
  -8   3 -13         66.56        -60.92       206.31 o                         
  -7   3 -13        235.66        185.31       153.66 o                         
  -6   3 -13        112.06        141.25        90.37 o                         
  -5   3 -13          6.27         41.42        77.79 o                         
  -4   3 -13        109.94        141.23       110.00 o                         
  -3   3 -13         60.51        130.39       106.89 o                         
  -2   3 -13        470.90        720.74       224.78 o                         
  -1   3 -13        189.61        193.86       108.61 o                         
   0   3 -13        601.18        590.49        79.81 o                         
   1   3 -13       1455.12       1513.51       145.21 o                         
   2   3 -13       1038.03       1074.44        96.91 o                         
   3   3 -13        565.39        565.83        84.35 o                         
   4   3 -13        136.88         94.53        68.57 o                         
   5   3 -13         41.52        -36.02        61.15 o                         
   6   3 -13        125.05        178.93        83.16 o                         
   7   3 -13         27.28         45.34        71.73 o                         
   8   3 -13        376.80        452.31       129.59 o                         
   9   3 -13        402.58        332.67       147.99 o                         
  10   3 -13        143.04        118.19        85.83 o                         
  11   3 -13        140.67        164.30       101.77 o                         
  12   3 -13        165.84        695.88       236.45 o                         
  -7   4 -13         76.28        264.38       141.02 o                         
  -6   4 -13         58.52       -121.93       150.83 o                         
  -5   4 -13         70.40        282.62       124.50 o                         
  -4   4 -13         50.43         68.23       110.14 o                         
  -3   4 -13         74.30         32.12       166.27 o                         
  -2   4 -13        132.37        152.20       107.89 o                         
  -1   4 -13        220.01        323.33       116.98 o                         
   0   4 -13        262.92        403.30        66.83 o                         
   1   4 -13        474.95        383.31       101.57 o                         
   2   4 -13         63.56         63.45        76.68 o                         
   3   4 -13        384.47        314.56        76.57 o                         
   4   4 -13         49.20        101.85        69.38 o                         
   5   4 -13        541.55        453.38        87.86 o                         
   6   4 -13        701.87        819.07       155.02 o                         
   7   4 -13        169.99        161.78        82.22 o                         
   8   4 -13         16.75         -6.63        73.23 o                         
   9   4 -13        217.01        233.77       106.61 o                         
  10   4 -13         11.64         62.50        89.80 o                         
  11   4 -13          6.82        -45.40        91.26 o                         
  12   4 -13         67.08         -8.13       112.89 o                         
  -7   5 -13        138.33        187.32       167.83 o                         
  -6   5 -13        520.57        479.35       138.82 o                         
  -5   5 -13        454.47        348.21       133.08 o                         
  -4   5 -13        336.20        653.35       139.51 o                         
  -3   5 -13        703.15        867.51       147.62 o                         
  -2   5 -13        752.38        953.12       173.22 o                         
  -1   5 -13        158.60        237.94       113.34 o                         
   0   5 -13        174.85         -4.09        55.07 o                         
   1   5 -13         58.73          0.71        55.47 o                         
   2   5 -13        169.82         81.65        61.68 o                         
   3   5 -13        196.37        123.30        67.43 o                         
   4   5 -13        882.86        852.56        97.79 o                         
   5   5 -13        891.38        777.69       129.86 o                         
   6   5 -13         58.34         51.66        68.49 o                         
   7   5 -13        143.92        136.25        85.56 o                         
   8   5 -13        249.41        224.23       134.61 o                         
   9   5 -13          6.38        -47.37        74.43 o                         
  10   5 -13         36.99         69.62        88.11 o                         
  11   5 -13         62.89       -146.11       146.11 o                         
  -7   6 -13         32.68        193.20       181.05 o                         
  -6   6 -13         71.31          9.90       209.26 o                         
  -5   6 -13         46.59        109.54       193.06 o                         
  -4   6 -13          6.49         91.65       172.33 o                         
  -3   6 -13        188.87        105.36       208.83 o                         
  -2   6 -13        109.75        -99.08        99.08 o                         
  -1   6 -13        196.16        277.83       110.91 o                         
   0   6 -13        200.03        122.70        82.60 o                         
   1   6 -13        507.11        453.86        99.77 o                         
   2   6 -13        380.98        348.58        90.04 o                         
   3   6 -13        163.44        212.39        75.41 o                         
   4   6 -13        181.45        132.07        88.69 o                         
   5   6 -13        315.22        159.57        76.27 o                         
   6   6 -13         46.66          0.05        83.17 o                         
   7   6 -13        101.79        209.88        76.36 o                         
   8   6 -13        497.66        624.15       138.49 o                         
   9   6 -13         49.99         29.13        74.50 o                         
  10   6 -13         83.95         66.07        86.40 o                         
  11   6 -13        122.92         80.47        86.37 o                         
  -6   7 -13        147.82        141.20       181.38 o                         
  -5   7 -13         13.49          4.87       124.98 o                         
  -4   7 -13        195.95        185.92       115.37 o                         
  -3   7 -13        129.90         -0.09       101.94 o                         
  -2   7 -13        191.22        314.66       287.21 o                         
  -1   7 -13        281.10        247.62       117.67 o                         
   0   7 -13       1073.59       1131.36       226.59 o                         
   1   7 -13       1877.19       1754.75       151.91 o                         
   2   7 -13        656.06        490.82       101.32 o                         
   3   7 -13        441.09        203.28        75.77 o                         
   4   7 -13        265.82        156.89        85.62 o                         
   5   7 -13          0.97         -8.48        71.00 o                         
   6   7 -13        135.63        220.29        69.28 o                         
   7   7 -13          9.75         30.07        64.46 o                         
   8   7 -13        257.34        305.89        81.34 o                         
   9   7 -13        123.86        -50.74        75.82 o                         
  10   7 -13        217.65        230.03       110.62 o                         
  11   7 -13        111.83        132.54        92.12 o                         
  -6   8 -13        102.11        107.22       139.93 o                         
  -5   8 -13        226.85        350.22       289.09 o                         
  -4   8 -13        100.89         57.60       110.89 o                         
  -3   8 -13        405.95        452.90       194.37 o                         
  -2   8 -13        332.91        210.40       116.36 o                         
  -1   8 -13        124.37         31.93       102.94 o                         
   0   8 -13        607.80        549.24       130.93 o                         
   1   8 -13        269.18        256.56        86.95 o                         
   2   8 -13        114.61        116.70        71.49 o                         
   3   8 -13         62.40         47.18        89.38 o                         
   4   8 -13        672.84        482.56       135.66 o                         
   5   8 -13        134.74        176.61        65.43 o                         
   6   8 -13        158.74        112.02        81.43 o                         
   7   8 -13        115.71        112.89        75.40 o                         
   8   8 -13        310.59        346.33        97.78 o                         
   9   8 -13         33.66        158.95        96.53 o                         
  10   8 -13         17.84         -5.79       117.66 o                         
  -6   9 -13        182.35        235.62       200.08 o                         
  -5   9 -13        157.91        120.41       169.20 o                         
  -4   9 -13        228.42        193.46        90.41 o                         
  -3   9 -13        340.23        535.08       122.03 o                         
  -2   9 -13        367.60        268.73       115.93 o                         
  -1   9 -13        176.77        358.61       118.78 o                         
   0   9 -13        258.27        370.65       124.99 o                         
   1   9 -13         30.79         60.72        77.57 o                         
   2   9 -13        156.70        152.64        82.93 o                         
   3   9 -13        417.58        304.79        84.12 o                         
   4   9 -13        826.06        629.54       102.02 o                         
   5   9 -13        677.61        477.93        92.37 o                         
   6   9 -13        528.13        472.59        80.97 o                         
   7   9 -13        334.25        404.23        88.98 o                         
   8   9 -13        216.38        232.63       126.80 o                         
   9   9 -13         25.70        -86.45        86.45 o                         
  10   9 -13         17.93          0.73        82.95 o                         
  -5  10 -13          5.85       -110.56       110.56 o                         
  -4  10 -13         85.00        202.71       127.25 o                         
  -3  10 -13        119.14          5.09        83.39 o                         
  -2  10 -13        253.51         58.69        99.57 o                         
  -1  10 -13        184.20        216.66        93.43 o                         
   0  10 -13        396.47        269.23       164.91 o                         
   1  10 -13        233.15        275.06       169.87 o                         
   2  10 -13        152.59         28.53       121.32 o                         
   3  10 -13        178.51          9.80        97.98 o                         
   4  10 -13        273.21        283.95        87.36 o                         
   5  10 -13        300.53        321.07        57.24 o                         
   6  10 -13        108.02        203.16        82.12 o                         
   7  10 -13          1.84         93.65        76.59 o                         
   8  10 -13        100.45        146.70        84.75 o                         
   9  10 -13         25.97         51.51        86.14 o                         
  -4  11 -13         78.09         31.75       134.42 o                         
  -3  11 -13          6.91         93.34       126.99 o                         
  -2  11 -13        163.46         44.31        99.90 o                         
  -1  11 -13        342.59        393.30       100.27 o                         
   0  11 -13        362.36        386.92       107.78 o                         
   1  11 -13        389.34        191.63        90.70 o                         
   2  11 -13        387.92        548.24        91.60 o                         
   3  11 -13        114.25         83.57       100.00 o                         
   4  11 -13         80.10         62.65        66.78 o                         
   5  11 -13        162.99        161.33        60.88 o                         
   6  11 -13        274.20        365.38        97.91 o                         
   7  11 -13          2.65        -70.89        70.89 o                         
   8  11 -13         71.87        -90.99        90.99 o                         
  -3  12 -13         16.72        120.89       152.54 o                         
  -2  12 -13        145.02       -101.47       101.47 o                         
  -1  12 -13         51.38        -19.40        84.70 o                         
   0  12 -13         43.51         57.18        86.68 o                         
   1  12 -13        190.70        144.29       103.00 o                         
   2  12 -13         80.89         65.13       157.63 o                         
   3  12 -13        228.60        303.03        83.77 o                         
   4  12 -13        133.85         81.99        98.37 o                         
   5  12 -13        213.95        222.38        94.67 o                         
   6  12 -13         48.44         -1.65       109.83 o                         
   7  12 -13         96.91        -17.44       125.56 o                         
  -2  13 -13         99.93        -29.55       107.91 o                         
  -1  13 -13         24.80         18.67       140.43 o                         
   0  13 -13          6.12         60.75        94.25 o                         
   1  13 -13          9.75        -31.80        85.37 o                         
   2  13 -13         57.96         40.94        93.36 o                         
   3  13 -13         96.81        103.47        80.01 o                         
   4  13 -13        106.40         93.69        79.08 o                         
   5  13 -13        146.08        -42.35        97.44 o                         
   6  13 -13         68.10          9.14        89.74 o                         
   0  14 -13         64.39         71.07        96.62 o                         
   1  14 -13         70.55         91.02       113.86 o                         
   2  14 -13         46.92         92.77        95.49 o                         
   3  14 -13        118.57        -65.70        95.46 o                         
   4  14 -13         21.31        344.88       139.36 o                         
   5  14 -13          3.27        -56.82        97.53 o                         
  -8   0 -12        596.71        690.92       227.59 o                         
  -7   0 -12        248.87        169.55       184.51 o                         
  -6   0 -12        235.63       -143.39       163.62 o                         
  -5   0 -12       1718.59       1414.61       239.72 o                         
  -4   0 -12        314.57        152.14       146.53 o                         
  -3   0 -12        228.81        268.68       148.70 o                         
  -2   0 -12        412.76        272.17       153.10 o                         
  -1   0 -12        590.05        299.06       156.22 o                         
   0   0 -12       2247.03       2319.51       380.91 o                         
   1   0 -12        246.72        195.71       122.82 o                         
   2   0 -12      11066.10      11395.90       463.08 o                         
   3   0 -12       1288.56       1232.35       141.93 o                         
   4   0 -12       2448.32       2633.42       186.48 o                         
   5   0 -12        293.95        130.98        98.11 o                         
   6   0 -12        569.55        369.99       233.86 o                         
   7   0 -12         19.43         16.06        95.21 o                         
   8   0 -12        219.45        354.40       187.32 o                         
   9   0 -12        521.39        652.28       136.78 o                         
  10   0 -12        406.69        573.88       256.25 o                         
  11   0 -12        190.87        100.82       144.68 o                         
  12   0 -12        239.21        415.90       240.16 o                         
  -8   1 -12         58.39        264.61       140.25 o                         
  -7   1 -12        107.45         74.27       124.35 o                         
  -6   1 -12         67.98        -75.85       104.47 o                         
  -5   1 -12        222.26        163.30       160.06 o                         
  -4   1 -12        755.77        598.70       129.21 o                         
  -3   1 -12         29.23         93.03       101.21 o                         
  -2   1 -12        836.62        802.66       128.44 o                         
  -1   1 -12        617.41        501.50       117.00 o                         
   0   1 -12        816.69        656.64        77.35 o                         
   1   1 -12        767.82        768.64        89.95 o                         
   2   1 -12        501.82        545.25        76.80 o                         
   3   1 -12       1198.79       1257.13       102.53 o                         
   4   1 -12        572.08        433.18        78.06 o                         
   5   1 -12        635.23        528.32        79.88 o                         
   6   1 -12        695.11        833.29       145.53 o                         
   7   1 -12        330.62        174.98        73.21 o                         
   8   1 -12         87.24        127.34        98.60 o                         
   9   1 -12        278.70        303.37        87.69 o                         
  10   1 -12        132.55         66.78        77.72 o                         
  11   1 -12         21.58        -48.17       136.87 o                         
  12   1 -12         28.51        -30.04       101.58 o                         
  -8   2 -12         15.79         92.50       102.71 o                         
  -7   2 -12          5.77        180.13       108.29 o                         
  -6   2 -12        190.27         51.32       110.84 o                         
  -5   2 -12        612.73        778.24       172.28 o                         
  -4   2 -12       1105.93       1243.30       112.08 o                         
  -3   2 -12       1925.61       1915.02       177.84 o                         
  -2   2 -12       1574.75       1655.74       167.95 o                         
  -1   2 -12       1697.81       1805.70       167.11 o                         
   0   2 -12       1948.28       1855.29       168.10 o                         
   1   2 -12        478.97        417.60        70.62 o                         
   2   2 -12        496.80        392.37        72.57 o                         
   3   2 -12        430.16        275.78        71.89 o                         
   4   2 -12       1146.14       1244.15       106.69 o                         
   5   2 -12       1008.17       1234.72       110.15 o                         
   6   2 -12       1497.13       1632.83       118.85 o                         
   7   2 -12       1066.81       1043.05       110.68 o                         
   8   2 -12        396.65        365.60        83.25 o                         
   9   2 -12        615.35        590.53        98.13 o                         
  10   2 -12        160.23        171.84        90.99 o                         
  11   2 -12          6.25         60.87        88.83 o                         
  12   2 -12         24.21        -24.56        93.40 o                         
  -8   3 -12         21.31       -103.56       103.56 o                         
  -7   3 -12        112.77         48.49        98.40 o                         
  -6   3 -12        327.97        358.69        95.26 o                         
  -5   3 -12        135.76        262.94        79.52 o                         
  -4   3 -12        405.92        491.12       163.08 o                         
  -3   3 -12         56.96        108.73       117.18 o                         
  -2   3 -12        656.30        726.48       130.44 o                         
  -1   3 -12       1145.91       1018.07       104.27 o                         
   0   3 -12       1014.81        877.87       116.72 o                         
   1   3 -12        481.56        443.05        73.01 o                         
   2   3 -12         51.94         90.98        61.19 o                         
   3   3 -12        733.51        773.88       141.14 o                         
   4   3 -12        128.24         56.05        61.53 o                         
   5   3 -12         77.62         21.70       100.53 o                         
   6   3 -12       1579.04       1397.95       114.64 o                         
   7   3 -12         47.18         52.94        76.47 o                         
   8   3 -12        201.12        188.77        78.99 o                         
   9   3 -12         98.01         56.52        79.22 o                         
  10   3 -12        109.24        146.68        88.87 o                         
  11   3 -12         35.61         33.56       117.09 o                         
  12   3 -12        116.62        373.18       115.61 o                         
  -8   4 -12        126.91        372.96       135.04 o                         
  -7   4 -12        148.00        280.02       100.79 o                         
  -6   4 -12        647.03        702.14       137.14 o                         
  -5   4 -12        188.07        174.21        80.08 o                         
  -4   4 -12         32.02         32.62        61.69 o                         
  -3   4 -12         11.62        -81.07        99.13 o                         
  -2   4 -12        227.81        261.12       109.22 o                         
  -1   4 -12       2651.99       2679.12       139.60 o                         
   0   4 -12       1018.57       1056.84        87.50 o                         
   1   4 -12       3541.94       3517.52       137.92 o                         
   2   4 -12       1432.18       1450.48       116.73 o                         
   3   4 -12       1604.17       1505.01       114.61 o                         
   4   4 -12        887.74        998.54       117.20 o                         
   5   4 -12       1164.04       1087.02       102.84 o                         
   6   4 -12        405.13        314.27        78.85 o                         
   7   4 -12         49.39         -5.46        64.44 o                         
   8   4 -12         23.85         97.61        73.29 o                         
   9   4 -12        114.46        121.44        91.03 o                         
  10   4 -12        118.54        222.08        99.76 o                         
  11   4 -12        169.22        158.53       106.25 o                         
  12   4 -12         65.76        123.10       140.58 o                         
  -8   5 -12         26.87        -95.05        95.05 o                         
  -7   5 -12        150.25        141.34        97.26 o                         
  -6   5 -12         19.37        -89.22       109.03 o                         
  -5   5 -12        151.99        275.32        80.20 o                         
  -4   5 -12        229.83        134.55       110.17 o                         
  -3   5 -12        120.91        129.32       122.01 o                         
  -2   5 -12        487.49        570.86       121.78 o                         
  -1   5 -12        215.28        135.90        72.67 o                         
   0   5 -12        232.96        171.33        57.45 o                         
   1   5 -12       1482.29       1362.27       102.33 o                         
   2   5 -12         15.29         59.69        58.91 o                         
   3   5 -12        251.15        207.82        69.54 o                         
   4   5 -12        103.06        119.31        64.57 o                         
   5   5 -12        355.26        410.48        89.10 o                         
   6   5 -12        261.34        142.81        73.56 o                         
   7   5 -12        155.94         87.69        77.19 o                         
   8   5 -12        677.52        663.43       111.53 o                         
   9   5 -12         74.82         -1.47        78.67 o                         
  10   5 -12         29.37         39.37        79.36 o                         
  11   5 -12         17.61          5.19        82.10 o                         
  12   5 -12         13.88        229.50       115.24 o                         
  -8   6 -12         30.70        108.77       214.08 o                         
  -7   6 -12         54.94        252.53       127.58 o                         
  -6   6 -12         66.47        231.59        86.84 o                         
  -5   6 -12        176.33        220.60        78.53 o                         
  -4   6 -12        181.25         62.50       104.10 o                         
  -3   6 -12        911.18        650.95       127.09 o                         
  -2   6 -12        789.64        800.25       135.35 o                         
  -1   6 -12        128.99         90.22       100.36 o                         
   0   6 -12        402.31        300.00        68.57 o                         
   1   6 -12        692.53        755.04        85.79 o                         
   2   6 -12        212.59        229.00       102.53 o                         
   3   6 -12         73.02        -10.39        81.27 o                         
   4   6 -12        560.54        394.19        84.30 o                         
   5   6 -12        589.48        608.35        69.40 o                         
   6   6 -12        510.70        512.29        83.09 o                         
   7   6 -12        931.44       1084.19        95.67 o                         
   8   6 -12        446.93        441.32        81.31 o                         
   9   6 -12        148.09        199.92        95.64 o                         
  10   6 -12         67.26         40.21        76.28 o                         
  11   6 -12         38.80          5.36        83.56 o                         
  -7   7 -12         10.89         34.72       162.36 o                         
  -6   7 -12          5.53          7.70       116.42 o                         
  -5   7 -12         62.49         15.21       101.08 o                         
  -4   7 -12         10.30        -12.82        97.94 o                         
  -3   7 -12        218.63        183.56       102.67 o                         
  -2   7 -12         96.32        244.62       102.04 o                         
  -1   7 -12        252.19        208.91        75.56 o                         
   0   7 -12        102.77         97.83        57.81 o                         
   1   7 -12        216.03         66.12        67.57 o                         
   2   7 -12         41.93        -46.36        56.91 o                         
   3   7 -12        565.49        311.36        78.05 o                         
   4   7 -12        144.80        175.87        68.68 o                         
   5   7 -12        160.41        168.80        63.16 o                         
   6   7 -12         64.67        -25.41        60.47 o                         
   7   7 -12         54.99         59.26        64.05 o                         
   8   7 -12        167.74        113.67       118.18 o                         
   9   7 -12         22.02         -3.10        93.69 o                         
  10   7 -12         29.37         50.23        94.89 o                         
  11   7 -12         26.82         40.60       113.75 o                         
  -7   8 -12         68.99       -121.71       131.04 o                         
  -6   8 -12         54.05         69.39       152.39 o                         
  -5   8 -12         87.72        197.33        99.99 o                         
  -4   8 -12         96.13        222.97       107.90 o                         
  -3   8 -12         28.83          9.35        99.86 o                         
  -2   8 -12        949.98        818.32       138.15 o                         
  -1   8 -12        258.80        262.54       106.73 o                         
   0   8 -12        322.31        177.14        82.22 o                         
   1   8 -12        193.26        119.61        69.71 o                         
   2   8 -12        434.63        339.84        77.93 o                         
   3   8 -12        397.03        328.05        80.17 o                         
   4   8 -12         10.93        -46.76        46.76 o                         
   5   8 -12        473.59        488.48       111.95 o                         
   6   8 -12        245.56        302.48        70.63 o                         
   7   8 -12        139.42        107.62        68.09 o                         
   8   8 -12         40.60        135.81        72.87 o                         
   9   8 -12        218.06        232.37       100.61 o                         
  10   8 -12         90.28        -44.70       137.01 o                         
  11   8 -12         28.52        -46.71        90.35 o                         
  -6   9 -12          6.31       -132.77       143.36 o                         
  -5   9 -12         61.30        127.27       121.39 o                         
  -4   9 -12         72.19         94.39        77.67 o                         
  -3   9 -12         36.93         20.92       151.04 o                         
  -2   9 -12         28.88        154.17        95.03 o                         
  -1   9 -12        125.82        -38.37        89.11 o                         
   0   9 -12          9.39        -75.35        75.35 o                         
   1   9 -12         28.12         23.60        63.88 o                         
   2   9 -12         36.45        -47.41        79.70 o                         
   3   9 -12        422.22        496.71       123.43 o                         
   4   9 -12         29.17         44.65        52.15 o                         
   5   9 -12          6.11         38.19        54.93 o                         
   6   9 -12          4.81        -21.52        47.96 o                         
   7   9 -12          9.90        -15.32        66.66 o                         
   8   9 -12          1.29        -75.51        75.51 o                         
   9   9 -12         86.94        213.39        96.37 o                         
  10   9 -12         25.73        106.47        97.96 o                         
  -6  10 -12        114.63        228.62       136.27 o                         
  -5  10 -12         26.88        191.75       125.92 o                         
  -4  10 -12        202.74        113.75       124.06 o                         
  -3  10 -12          2.64         22.16        74.99 o                         
  -2  10 -12        256.27        328.28        93.05 o                         
  -1  10 -12         55.33         69.66        77.26 o                         
   0  10 -12         21.86         16.93        87.66 o                         
   1  10 -12        235.77        389.45        87.76 o                         
   2  10 -12        164.27        194.47        72.23 o                         
   3  10 -12        343.13        378.23        88.13 o                         
   4  10 -12         41.61         25.56        68.69 o                         
   5  10 -12        374.60        237.41        70.16 o                         
   6  10 -12         18.51         30.89        64.11 o                         
   7  10 -12         11.01         95.67        80.86 o                         
   8  10 -12         40.82          2.17        88.29 o                         
   9  10 -12        135.98        247.73        90.84 o                         
  10  10 -12         73.67        276.93        92.39 o                         
  -5  11 -12         60.82        210.43       127.03 o                         
  -4  11 -12         16.97       -115.61       115.61 o                         
  -3  11 -12         92.92        180.87       115.17 o                         
  -2  11 -12         86.19         51.80        78.41 o                         
  -1  11 -12         22.52        142.83        85.28 o                         
   0  11 -12         38.17         69.02        79.97 o                         
   1  11 -12         48.13        -26.42        61.87 o                         
   2  11 -12          7.90         70.77        66.40 o                         
   3  11 -12         14.34          2.82        49.65 o                         
   4  11 -12         20.14        162.83        66.37 o                         
   5  11 -12        439.13        586.39       106.83 o                         
   6  11 -12         13.17        -78.61        78.61 o                         
   7  11 -12         94.03         11.68        79.62 o                         
   8  11 -12         84.18        149.44        99.99 o                         
   9  11 -12         16.08        221.11        89.09 o                         
  -4  12 -12        155.04        331.26       153.75 o                         
  -3  12 -12        173.95        127.74       125.26 o                         
  -2  12 -12        198.03        172.48       121.04 o                         
  -1  12 -12        145.79        278.37        90.93 o                         
   0  12 -12         87.62         -1.49        83.72 o                         
   1  12 -12         59.52        116.57        85.76 o                         
   2  12 -12          8.25         25.89        68.47 o                         
   3  12 -12         66.09        114.55        72.87 o                         
   4  12 -12         45.07         48.22        53.77 o                         
   5  12 -12         29.15        -62.19        62.19 o                         
   6  12 -12        170.38         82.21        90.05 o                         
   7  12 -12        197.21        225.19        84.90 o                         
   8  12 -12         10.12         46.59        79.66 o                         
  -3  13 -12         47.07        285.27       192.43 o                         
  -2  13 -12         28.05        -76.72       105.34 o                         
  -1  13 -12        177.71        100.86        84.30 o                         
   0  13 -12         18.16        -14.28        85.27 o                         
   1  13 -12         47.56        152.46       127.05 o                         
   2  13 -12         88.87         92.31        74.34 o                         
   3  13 -12        240.03        117.76        96.95 o                         
   4  13 -12        133.14        106.87        72.68 o                         
   5  13 -12        113.03         40.94        89.40 o                         
   6  13 -12         98.71        -87.97       125.99 o                         
   7  13 -12         57.97        -22.27        82.64 o                         
  -2  14 -12         14.56       -128.98       250.70 o                         
  -1  14 -12         82.17        -72.44       108.68 o                         
   0  14 -12        339.84        146.41       127.67 o                         
   1  14 -12         35.67         25.65        84.94 o                         
   2  14 -12        788.57        949.13       125.56 o                         
   3  14 -12        102.05        109.05        82.09 o                         
   4  14 -12        383.71        305.62       103.03 o                         
   5  14 -12        134.41        124.72       106.68 o                         
   6  14 -12         17.17         37.45        83.66 o                         
   0  15 -12        137.14        165.24       155.68 o                         
   1  15 -12         34.85        106.52        91.05 o                         
   2  15 -12         15.90        110.63        89.78 o                         
   3  15 -12         20.55         -5.72       103.39 o                         
   4  15 -12         28.17        -20.09        98.51 o                         
  -9   1 -11         27.91        -74.02       123.17 o                         
  -8   1 -11         17.31       -115.42       115.42 o                         
  -7   1 -11         36.69        143.01       114.91 o                         
  -6   1 -11        158.47        116.35       105.89 o                         
  -5   1 -11        422.68        333.46       110.40 o                         
  -4   1 -11        229.09        264.11       102.68 o                         
  -3   1 -11        483.19        461.81       109.68 o                         
  -2   1 -11       1962.58       2142.36       168.72 o                         
  -1   1 -11        498.67        480.76       137.04 o                         
   0   1 -11       1631.56       1726.38       113.23 o                         
   1   1 -11        604.04        491.88        69.97 o                         
   2   1 -11        551.13        426.94        71.18 o                         
   3   1 -11       1380.06       1405.44       134.10 o                         
   4   1 -11        531.71        479.72        94.10 o                         
   5   1 -11       1361.95       1433.43       107.66 o                         
   6   1 -11        438.54        358.90        76.46 o                         
   7   1 -11        580.62        602.61        87.79 o                         
   8   1 -11        622.61        682.88       139.25 o                         
   9   1 -11        155.78        187.12        80.08 o                         
  10   1 -11        346.87        230.25        98.04 o                         
  11   1 -11         58.60        -40.90        83.72 o                         
  12   1 -11         88.37        144.92        99.32 o                         
  -9   2 -11         45.36       -141.20       141.20 o                         
  -8   2 -11         21.86        137.71       129.95 o                         
  -7   2 -11         11.67         70.27       109.59 o                         
  -6   2 -11        117.46       -115.35       160.35 o                         
  -5   2 -11        202.12        162.91       103.21 o                         
  -4   2 -11        214.13        149.10        97.33 o                         
  -3   2 -11        250.26        404.62       109.13 o                         
  -2   2 -11         76.88        122.61        93.51 o                         
  -1   2 -11        243.85        106.36        65.21 o                         
   0   2 -11        123.33        230.00        56.91 o                         
   1   2 -11       1265.30       1263.30       137.82 o                         
   2   2 -11       1200.80       1168.03        90.29 o                         
   3   2 -11       1027.38       1041.39       155.24 o                         
   4   2 -11        303.51        329.51        71.77 o                         
   5   2 -11        492.79        476.56        80.20 o                         
   6   2 -11        139.81         73.29        64.33 o                         
   7   2 -11        127.12        100.29        68.49 o                         
   8   2 -11         63.03        142.86        97.04 o                         
   9   2 -11         36.79        -66.03        66.03 o                         
  10   2 -11         38.61         95.05        86.14 o                         
  11   2 -11          9.36         11.98        82.16 o                         
  12   2 -11         29.78        -90.45        90.45 o                         
  -9   3 -11         75.20        -10.05       109.83 o                         
  -8   3 -11        180.36        182.50       121.62 o                         
  -7   3 -11        190.07        165.20        95.36 o                         
  -6   3 -11         49.45        144.37        81.79 o                         
  -5   3 -11        708.80        852.10       117.11 o                         
  -4   3 -11        718.48        554.09        86.79 o                         
  -3   3 -11        299.58        163.69        61.19 o                         
  -2   3 -11        639.55        649.96       165.74 o                         
  -1   3 -11        285.79        334.73        79.44 o                         
   0   3 -11        115.50         67.69        56.73 o                         
   1   3 -11        254.42        251.63        62.25 o                         
   2   3 -11       3320.62       3278.61       150.16 o                         
   3   3 -11       1478.49       1622.08       125.77 o                         
   4   3 -11       1760.54       1617.70       108.05 o                         
   5   3 -11       1403.64       1250.75       134.13 o                         
   6   3 -11        752.33        623.65        82.47 o                         
   7   3 -11        121.32         74.90        68.41 o                         
   8   3 -11         60.70         86.71        71.39 o                         
   9   3 -11        466.86        468.44        92.97 o                         
  10   3 -11         43.00         80.66        83.90 o                         
  11   3 -11        146.03        290.81        95.89 o                         
  12   3 -11         51.87        139.22        99.63 o                         
  -9   4 -11         49.76         95.98       106.18 o                         
  -8   4 -11         67.65         31.55        83.69 o                         
  -7   4 -11         33.05        -79.49       167.02 o                         
  -6   4 -11         76.34        165.52       128.76 o                         
  -5   4 -11          3.95        134.63        72.44 o                         
  -4   4 -11        884.44        842.30        99.36 o                         
  -3   4 -11        347.74        215.66        96.51 o                         
  -2   4 -11        301.17        427.67       111.52 o                         
  -1   4 -11       1393.33       1483.85       113.40 o                         
   0   4 -11         16.04         29.60        84.11 o                         
   1   4 -11         17.90        -38.68        53.94 o                         
   2   4 -11        403.92        354.12        72.10 o                         
   3   4 -11        676.80        598.35        80.25 o                         
   4   4 -11        219.31        186.96        66.24 o                         
   5   4 -11        156.42         96.09        76.01 o                         
   6   4 -11        222.63        165.74        59.64 o                         
   7   4 -11         53.22         55.45        59.80 o                         
   8   4 -11         60.86         96.63        62.93 o                         
   9   4 -11        177.84        124.05        81.13 o                         
  10   4 -11         68.97        102.92        94.73 o                         
  11   4 -11         44.48        -78.29       109.35 o                         
  12   4 -11         32.67        -25.08       140.21 o                         
  -8   5 -11         86.63         24.98        98.40 o                         
  -7   5 -11         31.30        -47.96        93.22 o                         
  -6   5 -11         23.39         33.24        78.52 o                         
  -5   5 -11         46.60        -67.83        67.83 o                         
  -4   5 -11        108.30        177.09        70.33 o                         
  -3   5 -11       1718.43       2012.03       242.27 o                         
  -2   5 -11        350.28        581.29       250.80 o                         
  -1   5 -11       3107.13       3151.13       334.43 o                         
   0   5 -11        951.34       1000.02        86.50 o                         
   1   5 -11        728.48        679.16        79.80 o                         
   2   5 -11        546.48        468.12        75.54 o                         
   3   5 -11          9.86        114.61        65.01 o                         
   4   5 -11        268.57        163.73        58.05 o                         
   5   5 -11        494.19        452.08        68.48 o                         
   6   5 -11       1521.14       1690.26       115.65 o                         
   7   5 -11       1250.41       1355.68       104.95 o                         
   8   5 -11        267.34        210.22        66.53 o                         
   9   5 -11        878.63        907.43       117.54 o                         
  10   5 -11        141.36        129.71       101.30 o                         
  11   5 -11        111.28        190.71        83.60 o                         
  12   5 -11         71.67        413.96       122.32 o                         
  -8   6 -11         95.51        -48.10       127.77 o                         
  -7   6 -11        112.30        125.49       125.30 o                         
  -6   6 -11        391.84        276.08       144.79 o                         
  -5   6 -11        138.10        230.88        79.96 o                         
  -4   6 -11        377.21        255.41        93.05 o                         
  -3   6 -11        350.86        336.06       155.57 o                         
  -2   6 -11        530.90        347.76        76.96 o                         
  -1   6 -11         34.80         82.72        68.46 o                         
   0   6 -11        448.54        357.37       119.49 o                         
   1   6 -11        936.39        887.69        83.17 o                         
   2   6 -11        423.01        345.58        74.64 o                         
   3   6 -11        581.91        595.19        80.50 o                         
   4   6 -11        881.96        882.78        85.69 o                         
   5   6 -11        164.16        112.92        53.80 o                         
   6   6 -11        579.07        410.54        72.28 o                         
   7   6 -11        546.01        564.99        77.49 o                         
   8   6 -11         85.12         99.24        73.10 o                         
   9   6 -11         21.36        -66.64        66.64 o                         
  10   6 -11         23.37        -67.21        67.21 o                         
  11   6 -11         22.47          3.22        78.59 o                         
  12   6 -11         16.47         99.04       103.02 o                         
  -8   7 -11        514.80        473.94       152.51 o                         
  -7   7 -11        207.92        221.21       101.00 o                         
  -6   7 -11        420.62        554.10       105.03 o                         
  -5   7 -11       1061.15       1247.88       135.76 o                         
  -4   7 -11        191.82        179.63        75.64 o                         
  -3   7 -11        110.83        124.02        59.28 o                         
  -2   7 -11        166.45         59.55       101.63 o                         
  -1   7 -11        470.45        512.77        85.53 o                         
   0   7 -11        884.94        773.99       128.70 o                         
   1   7 -11        811.00        850.87        90.45 o                         
   2   7 -11       1525.67       1437.70       107.74 o                         
   3   7 -11       1095.68       1060.62        71.30 o                         
   4   7 -11       1188.73       1286.75       103.00 o                         
   5   7 -11       1157.55       1365.01       127.37 o                         
   6   7 -11        541.72        415.29        71.43 o                         
   7   7 -11        228.42        200.42        70.06 o                         
   8   7 -11         15.11        -16.02        65.94 o                         
   9   7 -11         84.73        107.38        76.18 o                         
  10   7 -11        171.40        266.49        87.17 o                         
  11   7 -11        113.70        196.67        92.85 o                         
  -7   8 -11        112.29        209.96       108.93 o                         
  -6   8 -11        107.76        283.44       120.14 o                         
  -5   8 -11         84.40         63.62        64.07 o                         
  -4   8 -11        831.37        776.55        96.24 o                         
  -3   8 -11        153.14        186.80        62.69 o                         
  -2   8 -11        232.99        111.20        94.58 o                         
  -1   8 -11        438.09        350.76       138.07 o                         
   0   8 -11        386.10        307.44        68.47 o                         
   1   8 -11        168.70        175.88        62.67 o                         
   2   8 -11        261.60        301.99        80.50 o                         
   3   8 -11        213.22        106.69        47.96 o                         
   4   8 -11         65.72         95.12        50.62 o                         
   5   8 -11        108.39         67.33        56.81 o                         
   6   8 -11        313.21        277.56        67.83 o                         
   7   8 -11        499.25        541.72        80.33 o                         
   8   8 -11        188.01         77.16       101.53 o                         
   9   8 -11         76.15        146.71        75.98 o                         
  10   8 -11        392.64        454.52       165.50 o                         
  11   8 -11         78.16        -97.35       123.65 o                         
  -7   9 -11         92.44        107.53       175.45 o                         
  -6   9 -11         88.55         -6.64       102.86 o                         
  -5   9 -11         18.84        -71.44        71.44 o                         
  -4   9 -11        455.36        468.54        71.72 o                         
  -3   9 -11       2041.64       2091.68       210.08 o                         
  -2   9 -11        780.79       1031.82       395.92 o                         
  -1   9 -11        725.03        611.78       169.85 o                         
   0   9 -11       1301.64       1343.20       325.57 o                         
   1   9 -11        217.42        226.39        68.19 o                         
   2   9 -11        463.52        428.38        57.06 o                         
   3   9 -11         30.14         18.95        49.63 o                         
   4   9 -11        276.99        220.96        59.88 o                         
   5   9 -11         96.58        115.68        48.14 o                         
   6   9 -11        225.22        293.69        70.51 o                         
   7   9 -11        816.01       1008.33        98.09 o                         
   8   9 -11        234.69        257.25        81.10 o                         
   9   9 -11        344.81        384.25        88.07 o                         
  10   9 -11        112.99         40.97        81.93 o                         
  11   9 -11         61.35       -108.05       129.48 o                         
  -6  10 -11        184.40        122.50       205.69 o                         
  -5  10 -11         13.63         -4.62       124.81 o                         
  -4  10 -11        565.68        308.66       133.99 o                         
  -3  10 -11         95.76        114.83       122.71 o                         
  -2  10 -11        366.53        376.67       109.09 o                         
  -1  10 -11        111.43         77.11        77.57 o                         
   0  10 -11        265.53        244.63        50.87 o                         
   1  10 -11        628.61        572.67        61.75 o                         
   2  10 -11        152.51        190.60        91.48 o                         
   3  10 -11        911.42        890.09        71.18 o                         
   4  10 -11        418.85        379.30        66.78 o                         
   5  10 -11        317.67        278.16        55.26 o                         
   6  10 -11         81.40        -42.15        67.17 o                         
   7  10 -11         86.25         65.01        69.75 o                         
   8  10 -11        308.33        140.93        88.58 o                         
   9  10 -11          5.91         29.24        78.75 o                         
  10  10 -11          1.69         38.62        84.61 o                         
  -6  11 -11        208.00        302.64       183.88 o                         
  -5  11 -11        139.79         40.41       119.20 o                         
  -4  11 -11        199.39        -41.80       108.94 o                         
  -3  11 -11        297.60        324.81        69.99 o                         
  -2  11 -11          2.93         26.00        62.44 o                         
  -1  11 -11         35.93         14.99        51.06 o                         
   0  11 -11        231.63        259.78        54.72 o                         
   1  11 -11        452.32        678.10       129.16 o                         
   2  11 -11        737.75        754.75        96.70 o                         
   3  11 -11        476.72        573.42        77.28 o                         
   4  11 -11       1243.96       1227.74        81.52 o                         
   5  11 -11         85.63         94.97        53.40 o                         
   6  11 -11        378.30        479.02        91.78 o                         
   7  11 -11         57.53         -6.39        69.98 o                         
   8  11 -11         32.29        107.30        75.29 o                         
   9  11 -11          6.29        229.80        95.17 o                         
  -5  12 -11        158.17        -54.10       197.27 o                         
  -4  12 -11        183.07        274.25       131.32 o                         
  -3  12 -11        291.53        125.12       118.81 o                         
  -2  12 -11        187.35         45.56        80.43 o                         
  -1  12 -11        477.01        635.36        90.63 o                         
   0  12 -11          6.82        -65.13        65.58 o                         
   1  12 -11        545.04        536.32        65.54 o                         
   2  12 -11         68.31        -61.21        61.21 o                         
   3  12 -11         26.44        110.19        59.45 o                         
   4  12 -11         13.95         13.25        55.06 o                         
   5  12 -11         52.01        -19.77        54.72 o                         
   6  12 -11         35.85        115.99        75.08 o                         
   7  12 -11        127.34         72.30        81.72 o                         
   8  12 -11         56.00         72.45        78.84 o                         
   9  12 -11        173.54        184.72       104.47 o                         
  -4  13 -11         75.04        -23.98       162.21 o                         
  -3  13 -11        128.01         99.63       126.19 o                         
  -2  13 -11         56.27         41.50       108.21 o                         
  -1  13 -11        296.23        279.19        81.80 o                         
   0  13 -11        153.60        196.15        68.41 o                         
   1  13 -11        158.43        -30.15        62.24 o                         
   2  13 -11         38.53         24.90        65.23 o                         
   3  13 -11          1.70        -54.99        54.99 o                         
   4  13 -11        134.25        308.95        63.12 o                         
   5  13 -11         18.36        -83.41        83.41 o                         
   6  13 -11        241.07        128.16        84.16 o                         
   7  13 -11        226.05        223.29        85.50 o                         
   8  13 -11        221.60        169.94        99.28 o                         
  -3  14 -11         28.43         30.04       119.52 o                         
  -2  14 -11         29.78        147.89       120.48 o                         
  -1  14 -11         18.93        202.91       120.94 o                         
   0  14 -11        108.04        173.34        86.52 o                         
   1  14 -11         56.35        -71.88        81.53 o                         
   2  14 -11        152.72        149.46        67.71 o                         
   3  14 -11         65.81        118.54        64.74 o                         
   4  14 -11        242.58        309.26        76.83 o                         
   5  14 -11        141.79        234.72        82.18 o                         
   6  14 -11        105.76        112.79        96.93 o                         
   7  14 -11         14.61        156.59        85.88 o                         
  -2  15 -11         56.61         97.55       164.22 o                         
  -1  15 -11         12.46        -58.69       115.32 o                         
   0  15 -11         80.98         12.72        89.77 o                         
   1  15 -11         11.77         78.82        87.59 o                         
   2  15 -11         22.61        -63.98        68.56 o                         
   3  15 -11        374.77        414.54        77.65 o                         
   4  15 -11         21.78         38.12       111.34 o                         
   5  15 -11         11.46        117.54        87.78 o                         
 -10   0 -10         16.24        368.35       208.47 o                         
  -9   0 -10        100.27       -102.23       172.33 o                         
  -8   0 -10        262.08         75.75       203.22 o                         
  -7   0 -10        726.97        544.46       182.10 o                         
  -6   0 -10        924.80       1151.89       202.73 o                         
  -5   0 -10        901.47       1421.43       208.36 o                         
  -4   0 -10       1627.28       1460.47       201.36 o                         
  -3   0 -10       1313.75       1206.66       187.57 o                         
  -2   0 -10       2521.39       2414.20       230.72 o                         
  -1   0 -10         58.12        132.78       119.06 o                         
   0   0 -10        318.36        266.01       101.96 o                         
   1   0 -10        425.67        313.91        83.52 o                         
   2   0 -10       1087.70        786.35       109.64 o                         
   3   0 -10       3886.67       4074.67       456.58 o                         
   4   0 -10       2804.96       2991.69       177.69 o                         
   5   0 -10       2110.84       2684.44       180.73 o                         
   6   0 -10       1860.43       1862.22       171.15 o                         
   7   0 -10        818.73        847.21       141.61 o                         
   8   0 -10       1122.56        962.16       136.37 o                         
   9   0 -10        225.97        272.81       122.04 o                         
  10   0 -10         33.23          5.33       130.28 o                         
  11   0 -10         78.70         36.46       117.71 o                         
  12   0 -10         78.35       -132.49       184.65 o                         
  13   0 -10         54.49        -70.78       128.75 o                         
 -10   1 -10        113.22        -12.42       294.82 o                         
  -9   1 -10        201.31        383.58       141.94 o                         
  -8   1 -10        179.71        185.34       115.58 o                         
  -7   1 -10        258.20        278.24       114.71 o                         
  -6   1 -10        356.94        461.68       115.54 o                         
  -5   1 -10        298.29        203.59        96.51 o                         
  -4   1 -10        681.49        574.24       108.29 o                         
  -3   1 -10        295.38        163.26        90.37 o                         
  -2   1 -10       1430.20       1398.98       139.18 o                         
  -1   1 -10        212.95        245.56        69.64 o                         
   0   1 -10       1026.13        995.44       119.28 o                         
   1   1 -10        628.21        629.59        70.86 o                         
   2   1 -10        155.01        119.33        55.02 o                         
   3   1 -10       1299.45       1162.74        93.55 o                         
   4   1 -10       1197.84       1162.21       116.87 o                         
   5   1 -10        215.72        268.95       109.37 o                         
   6   1 -10        538.84        431.41        82.14 o                         
   7   1 -10        358.65        369.73        75.55 o                         
   8   1 -10        529.44        463.22        84.29 o                         
   9   1 -10         24.40         35.58        66.50 o                         
  10   1 -10        232.58        236.00        98.05 o                         
  11   1 -10        102.10        230.07        99.01 o                         
  12   1 -10         30.40         91.21        95.79 o                         
  13   1 -10         16.27         31.99        96.70 o                         
  -9   2 -10        256.43        285.89       108.02 o                         
  -8   2 -10        326.20        350.02       131.16 o                         
  -7   2 -10        347.60        251.58       113.02 o                         
  -6   2 -10         80.76        -12.44       111.27 o                         
  -5   2 -10         21.44       -143.35       143.35 o                         
  -4   2 -10        250.72        103.63        90.06 o                         
  -3   2 -10        442.54        335.91       103.52 o                         
  -2   2 -10        903.44       1031.80       125.93 o                         
  -1   2 -10       2569.68       2714.68       225.57 o                         
   0   2 -10       3297.67       3266.58       115.25 o                         
   1   2 -10       2357.86       2421.34       104.25 o                         
   2   2 -10       2276.23       2295.49       104.65 o                         
   3   2 -10       1307.09       1222.28        99.04 o                         
   4   2 -10         52.24         28.36        57.47 o                         
   5   2 -10        250.34        258.46        71.04 o                         
   6   2 -10        426.52        299.79        75.57 o                         
   7   2 -10        968.28       1086.08       103.26 o                         
   8   2 -10       1204.48       1159.95       107.94 o                         
   9   2 -10        417.55        415.11        92.52 o                         
  10   2 -10        646.26        890.03       139.19 o                         
  11   2 -10        279.25        456.10       142.84 o                         
  12   2 -10         91.16        116.98        96.97 o                         
  13   2 -10         26.88         63.82        96.27 o                         
  -9   3 -10         12.41        -82.29        83.68 o                         
  -8   3 -10         89.01         40.19        91.99 o                         
  -7   3 -10        300.12        271.31        94.17 o                         
  -6   3 -10        402.21        374.65        97.87 o                         
  -5   3 -10         42.30         98.72        69.56 o                         
  -4   3 -10        355.12        278.89        71.16 o                         
  -3   3 -10        832.10        786.50        77.89 o                         
  -2   3 -10        227.68        250.35       136.53 o                         
  -1   3 -10        742.49        765.58        86.86 o                         
   0   3 -10        136.70         32.43        48.63 o                         
   1   3 -10        362.61        330.51        60.55 o                         
   2   3 -10        198.67        139.30        57.11 o                         
   3   3 -10        681.98        557.87        73.27 o                         
   4   3 -10       1727.84       1917.73       123.70 o                         
   5   3 -10        638.56        704.19        69.07 o                         
   6   3 -10        296.02        283.26        64.31 o                         
   7   3 -10        536.45        640.01        99.83 o                         
   8   3 -10        156.21        200.24        65.35 o                         
   9   3 -10        188.84        208.62        68.47 o                         
  10   3 -10         84.97         55.69        69.48 o                         
  11   3 -10        178.82        136.98        83.82 o                         
  12   3 -10          5.12         41.58        94.68 o                         
  13   3 -10         26.81         25.33        94.48 o                         
  -9   4 -10         12.50        114.40       126.05 o                         
  -8   4 -10        124.08        109.80       114.58 o                         
  -7   4 -10        354.62        449.06       105.76 o                         
  -6   4 -10        590.44        458.25       117.69 o                         
  -5   4 -10        564.31        807.47       119.45 o                         
  -4   4 -10        882.48        996.52       233.71 o                         
  -3   4 -10        829.40        961.16        80.92 o                         
  -2   4 -10        167.74        343.52       101.65 o                         
  -1   4 -10        523.66        441.99        80.83 o                         
   0   4 -10         85.88         79.98        58.02 o                         
   1   4 -10        167.10        192.33        60.64 o                         
   2   4 -10        655.13        668.62        77.02 o                         
   3   4 -10       1083.72       1018.65        94.77 o                         
   4   4 -10       2374.15       2549.37       103.05 o                         
   5   4 -10        933.77        879.76        75.16 o                         
   6   4 -10       1256.49       1259.60        90.72 o                         
   7   4 -10       1361.19       1517.91        96.94 o                         
   8   4 -10        136.30         61.44        65.00 o                         
   9   4 -10         36.68         26.92        71.39 o                         
  10   4 -10         44.95        -26.79        86.67 o                         
  11   4 -10         45.35         52.87        90.25 o                         
  12   4 -10        144.51        273.36        97.80 o                         
  -9   5 -10         37.33       -122.49       173.57 o                         
  -8   5 -10          6.50        -59.10        89.61 o                         
  -7   5 -10        234.52        232.57        87.64 o                         
  -6   5 -10         32.58          6.73        83.13 o                         
  -5   5 -10        140.77        262.16        78.83 o                         
  -4   5 -10        209.76        281.64        73.54 o                         
  -3   5 -10        762.68        881.65        85.40 o                         
  -2   5 -10        524.33        574.87       123.58 o                         
  -1   5 -10        363.00        309.03       103.93 o                         
   0   5 -10        985.15        934.75        85.10 o                         
   1   5 -10       1131.38       1286.32       113.96 o                         
   2   5 -10        131.70        167.81        90.15 o                         
   3   5 -10        228.90        345.04        59.78 o                         
   4   5 -10        187.90        201.30        52.12 o                         
   5   5 -10         33.07         -2.06        52.83 o                         
   6   5 -10          9.90        -50.55        50.55 o                         
   7   5 -10        273.70        166.35        60.34 o                         
   8   5 -10         56.06        142.21        62.71 o                         
   9   5 -10        134.55        173.29        72.61 o                         
  10   5 -10         51.38         78.63       101.52 o                         
  11   5 -10        143.43         78.14        82.95 o                         
  12   5 -10         17.08         66.45        84.76 o                         
  -9   6 -10        119.87        250.84       137.20 o                         
  -8   6 -10        214.76        235.92       132.27 o                         
  -7   6 -10        146.03          4.53       155.68 o                         
  -6   6 -10        209.82        319.48       144.33 o                         
  -5   6 -10         24.83        234.65       153.34 o                         
  -4   6 -10        162.98        116.58        97.88 o                         
  -3   6 -10        521.75        603.55        91.09 o                         
  -2   6 -10        619.70        349.18        74.72 o                         
  -1   6 -10       2414.29       2444.96       132.16 o                         
   0   6 -10       1401.56       1487.89       101.67 o                         
   1   6 -10        991.41       1130.44       129.34 o                         
   2   6 -10        192.86        255.92        66.27 o                         
   3   6 -10        676.69        676.33        62.00 o                         
   4   6 -10         83.24        116.61        51.89 o                         
   5   6 -10        779.08        598.98        68.17 o                         
   6   6 -10        477.04        556.60        86.97 o                         
   7   6 -10        428.04        285.68        66.90 o                         
   8   6 -10        202.24        250.85        74.00 o                         
   9   6 -10        316.01        390.09        98.30 o                         
  10   6 -10        240.60        246.48        81.48 o                         
  11   6 -10        145.29        119.32        83.32 o                         
  12   6 -10         22.50        109.31       106.74 o                         
  -8   7 -10         16.56        -25.01       136.59 o                         
  -7   7 -10        105.21        -11.67       203.66 o                         
  -6   7 -10          7.98        -37.82        65.16 o                         
  -5   7 -10        168.65         10.94       205.07 o                         
  -4   7 -10         46.53        171.95        81.72 o                         
  -3   7 -10        132.31        114.41        63.16 o                         
  -2   7 -10        298.64        408.65        54.69 o                         
  -1   7 -10        139.57         46.38        53.16 o                         
   0   7 -10         67.69         73.33        65.59 o                         
   1   7 -10         66.77        -11.33        54.29 o                         
   2   7 -10        307.43        320.34        52.29 o                         
   3   7 -10        117.70         84.50        44.63 o                         
   4   7 -10         28.78         70.49        47.45 o                         
   5   7 -10        371.78        418.33        63.89 o                         
   6   7 -10         87.46         76.34        55.23 o                         
   7   7 -10         23.42         47.09        59.86 o                         
   8   7 -10        101.07        210.22        66.40 o                         
   9   7 -10          3.09         58.33        87.23 o                         
  10   7 -10          9.74        -67.41        67.41 o                         
  11   7 -10         20.11        110.94        85.40 o                         
  12   7 -10          2.40        -13.62        85.95 o                         
  -8   8 -10         66.30        -55.30       113.38 o                         
  -7   8 -10         94.75        281.60       128.47 o                         
  -6   8 -10        140.85        111.99       179.37 o                         
  -5   8 -10        186.98         59.53        72.07 o                         
  -4   8 -10        162.63          1.99        66.90 o                         
  -3   8 -10        263.81        289.42        91.80 o                         
  -2   8 -10        249.33        240.08        56.57 o                         
  -1   8 -10        411.81        244.44        68.12 o                         
   0   8 -10        494.98        590.26        71.18 o                         
   1   8 -10        432.75        536.46        91.57 o                         
   2   8 -10        180.29        176.20        45.85 o                         
   3   8 -10        866.87        928.66        88.13 o                         
   4   8 -10        111.38        152.39        52.57 o                         
   5   8 -10        796.08        762.32        89.00 o                         
   6   8 -10        263.44        250.48        69.24 o                         
   7   8 -10        166.64        158.97        62.74 o                         
   8   8 -10        108.58         65.78        67.12 o                         
   9   8 -10         87.26        122.30        72.58 o                         
  10   8 -10         42.37        203.64        78.71 o                         
  11   8 -10        110.33        263.48        98.75 o                         
  -8   9 -10         35.43        -52.56       114.56 o                         
  -7   9 -10         22.60       -105.79       105.79 o                         
  -6   9 -10         66.08         71.00       109.99 o                         
  -5   9 -10        165.84         63.48       105.34 o                         
  -4   9 -10         24.32        -59.18        59.18 o                         
  -3   9 -10        228.68        149.73        61.23 o                         
  -2   9 -10         18.70        -53.32        57.03 o                         
  -1   9 -10        194.49        258.89        50.80 o                         
   0   9 -10        198.50         59.11        43.09 o                         
   1   9 -10         12.51         33.66        41.97 o                         
   2   9 -10        135.15         88.65        46.07 o                         
   3   9 -10        186.79        163.35        51.07 o                         
   4   9 -10         19.14        -39.64        39.64 o                         
   5   9 -10         37.60          4.45        41.56 o                         
   6   9 -10         40.06         -7.71        56.79 o                         
   7   9 -10         73.92         55.85        65.05 o                         
   8   9 -10        196.54        244.16       109.30 o                         
   9   9 -10         54.04        -67.00        67.00 o                         
  10   9 -10         34.35        -22.51        75.65 o                         
  11   9 -10          5.48         -3.03       174.90 o                         
  -7  10 -10         41.95         82.35       183.71 o                         
  -6  10 -10         55.87         -6.20       112.66 o                         
  -5  10 -10        270.48        539.37       318.86 o                         
  -4  10 -10        405.39        475.52       194.53 o                         
  -3  10 -10        163.90        323.81        64.17 o                         
  -2  10 -10        161.76        162.82        63.99 o                         
  -1  10 -10        172.88        220.93        53.45 o                         
   0  10 -10         35.63         60.11        46.29 o                         
   1  10 -10        111.99         55.50        44.01 o                         
   2  10 -10        643.13        673.82        62.64 o                         
   3  10 -10        474.03        515.43        60.88 o                         
   4  10 -10        515.21        519.86        59.96 o                         
   5  10 -10        126.96        103.48        45.67 o                         
   6  10 -10        207.97        148.76        63.36 o                         
   7  10 -10        265.31         79.10        69.56 o                         
   8  10 -10         62.61         35.17        83.68 o                         
   9  10 -10         85.13        -46.42        92.37 o                         
  10  10 -10         22.57         49.80        92.56 o                         
  -7  11 -10         57.74        124.67       221.88 o                         
  -6  11 -10         11.56       -117.69       117.69 o                         
  -5  11 -10         42.57        -44.87       129.95 o                         
  -4  11 -10        187.28        342.70       105.74 o                         
  -3  11 -10         79.08        102.37        66.71 o                         
  -2  11 -10         22.06         45.88       101.38 o                         
  -1  11 -10        207.77        222.89       103.73 o                         
   0  11 -10        230.91        196.23        59.27 o                         
   1  11 -10        200.60        278.44        52.02 o                         
   2  11 -10         45.63         42.54        47.80 o                         
   3  11 -10        210.84        183.25        49.71 o                         
   4  11 -10         95.65         32.58        72.17 o                         
   5  11 -10          5.03         27.56        45.56 o                         
   6  11 -10         20.35         79.63        65.12 o                         
   7  11 -10        117.46         63.30        68.39 o                         
   8  11 -10         31.25        143.03        75.56 o                         
   9  11 -10         20.09         22.45        74.55 o                         
  10  11 -10          9.44       -100.92       100.92 o                         
  -6  12 -10         11.42        -59.33       109.77 o                         
  -5  12 -10          9.64         47.59       106.68 o                         
  -4  12 -10          5.84        -50.28        96.83 o                         
  -3  12 -10         16.94         10.79        80.70 o                         
  -2  12 -10        222.22        224.29        90.47 o                         
  -1  12 -10        322.81        216.94        94.03 o                         
   0  12 -10        530.61        668.35       144.94 o                         
   1  12 -10        294.77        403.42       108.23 o                         
   2  12 -10        194.56        238.78        61.50 o                         
   3  12 -10        198.05        158.83        52.61 o                         
   4  12 -10        166.15        129.56        60.23 o                         
   5  12 -10         84.60        204.19        68.69 o                         
   6  12 -10         70.80         -5.09        70.21 o                         
   7  12 -10         96.99        -20.77        74.35 o                         
   8  12 -10        249.21        346.16        85.59 o                         
   9  12 -10         66.57        134.15        95.96 o                         
  -5  13 -10         47.76        -99.32       218.93 o                         
  -4  13 -10         44.94         -6.47       104.34 o                         
  -3  13 -10         97.54         77.22        84.78 o                         
  -2  13 -10        192.25        213.16        78.02 o                         
  -1  13 -10         18.02         46.39        58.88 o                         
   0  13 -10         79.96         84.79        56.58 o                         
   1  13 -10        245.23        178.20        64.55 o                         
   2  13 -10        191.52        243.18        81.22 o                         
   3  13 -10        114.47        188.82        57.07 o                         
   4  13 -10         35.21         16.60        68.81 o                         
   5  13 -10        525.53        466.95        88.43 o                         
   6  13 -10        101.05        215.29       104.40 o                         
   7  13 -10        100.96        120.42        78.60 o                         
   8  13 -10        124.02        -76.86       106.74 o                         
  -3  14 -10        269.63        243.55       110.47 o                         
  -2  14 -10        253.26        391.81       101.34 o                         
  -1  14 -10          3.48         27.84        60.98 o                         
   0  14 -10        156.30         82.08        64.39 o                         
   1  14 -10        291.52        304.55        74.38 o                         
   2  14 -10        112.55        119.76        62.17 o                         
   3  14 -10        232.38        163.53        71.21 o                         
   4  14 -10        395.06        393.05        66.07 o                         
   5  14 -10         88.05         48.39        81.35 o                         
   6  14 -10        305.78        372.09       142.39 o                         
   7  14 -10         73.08         85.55        95.43 o                         
  -3  15 -10         80.76        -73.00       181.85 o                         
  -2  15 -10        163.92        151.75       102.49 o                         
  -1  15 -10        182.78         22.82        83.27 o                         
   0  15 -10        111.76        248.51        73.82 o                         
   1  15 -10         61.07         17.13        73.21 o                         
   2  15 -10         98.49        111.79        78.59 o                         
   3  15 -10        255.69        256.62        71.31 o                         
   4  15 -10        205.25        275.37        85.82 o                         
   5  15 -10         10.32        -91.85        91.85 o                         
   6  15 -10          2.79         71.97        74.04 o                         
  -1  16 -10        219.47        149.67       117.94 o                         
   0  16 -10        100.71        141.16        99.08 o                         
   1  16 -10        267.50        225.67       104.10 o                         
   2  16 -10         81.67        -79.18        79.18 o                         
   3  16 -10        147.38        106.68        80.35 o                         
   4  16 -10         45.76         12.10        78.82 o                         
 -10   1  -9         38.72        130.92        91.75 o                         
  -9   1  -9        203.22        341.91       134.78 o                         
  -8   1  -9        295.56        159.89       158.02 o                         
  -7   1  -9        265.27        378.78       157.57 o                         
  -6   1  -9        385.38        508.77       112.61 o                         
  -5   1  -9        370.17        281.95        96.84 o                         
  -4   1  -9        657.42        598.56       105.81 o                         
  -3   1  -9        241.21         98.81        78.96 o                         
  -2   1  -9        714.40        741.96       105.65 o                         
  -1   1  -9        196.56        210.92        64.23 o                         
   0   1  -9       1227.22       1175.66        78.25 o                         
   1   1  -9       3082.21       3224.65       110.90 o                         
   2   1  -9       2535.51       2629.00       111.55 o                         
   3   1  -9       1217.38       1097.96        99.37 o                         
   4   1  -9        853.46        946.85        91.29 o                         
   5   1  -9        226.00        179.52        60.61 o                         
   6   1  -9        536.89        534.83        87.86 o                         
   7   1  -9        139.52        228.02        68.34 o                         
   8   1  -9        517.36        473.05        79.67 o                         
   9   1  -9        227.53        242.26        71.82 o                         
  10   1  -9        222.39        324.46       118.77 o                         
  11   1  -9        253.29        267.68        92.12 o                         
  12   1  -9         83.51         -7.40       125.37 o                         
  13   1  -9         19.78        206.71        97.16 o                         
 -10   2  -9         12.95        155.41       116.98 o                         
  -9   2  -9         15.28        -79.80        90.83 o                         
  -8   2  -9         45.28         37.41       207.25 o                         
  -7   2  -9         29.15        -92.26        92.26 o                         
  -6   2  -9        260.87        114.54       153.67 o                         
  -5   2  -9        135.35        254.35        93.20 o                         
  -4   2  -9         37.01         88.57        85.99 o                         
  -3   2  -9        473.20        518.75       133.61 o                         
  -2   2  -9        322.42        206.07       125.33 o                         
  -1   2  -9        409.83        442.58        65.42 o                         
   0   2  -9        138.71         77.36        47.09 o                         
   1   2  -9        374.21        438.28        60.43 o                         
   2   2  -9         68.46         39.59        45.03 o                         
   3   2  -9         49.78         31.98        48.40 o                         
   4   2  -9        702.07        767.84        79.74 o                         
   5   2  -9         81.55         78.58        49.60 o                         
   6   2  -9         99.16         60.12        51.20 o                         
   7   2  -9         93.30         64.03        54.35 o                         
   8   2  -9        174.80        189.45        63.71 o                         
   9   2  -9         96.69        142.38        65.40 o                         
  10   2  -9        125.32        106.79        66.48 o                         
  11   2  -9          4.37         89.34        80.06 o                         
  12   2  -9         93.59        130.48        94.03 o                         
  13   2  -9         88.13         71.59       132.65 o                         
 -10   3  -9         20.07       -112.70       112.70 o                         
  -9   3  -9         65.95         78.19        93.51 o                         
  -8   3  -9         99.03        152.59       108.98 o                         
  -7   3  -9        116.58        216.17       127.00 o                         
  -6   3  -9        784.38        758.05       116.63 o                         
  -5   3  -9        745.89        669.95        86.43 o                         
  -4   3  -9       1228.42       1213.73        98.11 o                         
  -3   3  -9       2238.15       2375.33       110.77 o                         
  -2   3  -9       1247.09       1283.49        76.44 o                         
  -1   3  -9       2922.46       2916.67       121.72 o                         
   0   3  -9        508.62        513.93        68.96 o                         
   1   3  -9        558.47        589.61        73.72 o                         
   2   3  -9       1233.62       1113.30        88.68 o                         
   3   3  -9        804.12        766.54        76.27 o                         
   4   3  -9        654.13        646.78        60.91 o                         
   5   3  -9       1759.65       1736.49        89.34 o                         
   6   3  -9        761.98        837.89        76.11 o                         
   7   3  -9        446.91        483.67        68.77 o                         
   8   3  -9        566.46        454.04        70.50 o                         
   9   3  -9        316.98        342.63        80.98 o                         
  10   3  -9          1.85        -81.56        81.56 o                         
  11   3  -9         12.07         33.05        74.73 o                         
  12   3  -9         43.08        176.11        86.56 o                         
  13   3  -9         54.61        -42.18        88.71 o                         
 -10   4  -9         90.06        -43.21       206.47 o                         
  -9   4  -9         96.53        113.37        98.08 o                         
  -8   4  -9         24.25         -9.30        80.23 o                         
  -7   4  -9        307.54        248.97       100.60 o                         
  -6   4  -9        157.91         12.94        84.63 o                         
  -5   4  -9        592.25        532.03       108.15 o                         
  -4   4  -9         51.39         53.64        59.33 o                         
  -3   4  -9        507.92        664.49        92.83 o                         
  -2   4  -9        177.87        271.13        94.85 o                         
  -1   4  -9         33.33         28.41        61.52 o                         
   0   4  -9        164.74        103.37        64.83 o                         
   1   4  -9        843.04        941.92        79.77 o                         
   2   4  -9        543.66        618.38        69.98 o                         
   3   4  -9        701.92        676.31        67.19 o                         
   4   4  -9        106.50        118.01        55.55 o                         
   5   4  -9        656.44        699.75        66.95 o                         
   6   4  -9        187.96        209.25        71.03 o                         
   7   4  -9         80.35        152.34        55.46 o                         
   8   4  -9        345.52        366.72        71.01 o                         
   9   4  -9         52.59         -2.14        59.89 o                         
  10   4  -9        106.81        125.82        66.99 o                         
  11   4  -9        158.91         46.70        86.87 o                         
  12   4  -9        147.71         36.35        83.04 o                         
  13   4  -9         58.87        181.02        91.80 o                         
  -9   5  -9        324.59        352.63       141.38 o                         
  -8   5  -9        382.36        286.37        88.36 o                         
  -7   5  -9        616.00        901.67       140.41 o                         
  -6   5  -9        665.47        759.24       110.25 o                         
  -5   5  -9        127.12        123.67        82.32 o                         
  -4   5  -9         59.84         72.49        79.31 o                         
  -3   5  -9        380.89        459.16        73.05 o                         
  -2   5  -9        211.18        241.65        69.24 o                         
  -1   5  -9       1516.96       1411.19       122.26 o                         
   0   5  -9       2025.42       1878.81       116.19 o                         
   1   5  -9       4453.87       4576.61       136.56 o                         
   2   5  -9       1491.07       1686.44       101.28 o                         
   3   5  -9       1567.61       1551.64       102.07 o                         
   4   5  -9        771.59        805.68        67.00 o                         
   5   5  -9        562.54        548.66        69.78 o                         
   6   5  -9        332.76        339.03        69.79 o                         
   7   5  -9         22.99        -39.14        47.28 o                         
   8   5  -9        362.19        358.04        73.22 o                         
   9   5  -9        192.51         76.67        70.34 o                         
  10   5  -9        438.38        496.35        89.00 o                         
  11   5  -9        243.26        300.09        84.06 o                         
  12   5  -9        215.26        131.85        87.29 o                         
  -9   6  -9        107.92        125.45       130.85 o                         
  -8   6  -9        174.03        127.32       127.25 o                         
  -7   6  -9        306.47        303.87        82.51 o                         
  -6   6  -9        427.63        417.69       100.36 o                         
  -5   6  -9        666.93        984.94       113.37 o                         
  -4   6  -9        652.11        813.23        96.62 o                         
  -3   6  -9        268.65        310.31        76.88 o                         
  -2   6  -9       1677.32       1730.31        86.67 o                         
  -1   6  -9       1052.02       1078.89        82.86 o                         
   0   6  -9        592.20        623.28       106.34 o                         
   1   6  -9        640.81        681.21        75.74 o                         
   2   6  -9        400.64        456.89        57.40 o                         
   3   6  -9          6.84        -40.95        40.95 o                         
   4   6  -9        333.00        360.04        57.32 o                         
   5   6  -9        718.50        626.76        69.32 o                         
   6   6  -9       1274.94       1274.98        88.18 o                         
   7   6  -9        112.75        120.56        55.99 o                         
   8   6  -9        127.14        160.25        63.16 o                         
   9   6  -9        189.60        253.76        78.08 o                         
  10   6  -9         50.51         76.23        69.99 o                         
  11   6  -9         65.70        164.85        82.49 o                         
  12   6  -9         12.61        -89.42        89.42 o                         
  -9   7  -9         49.62        306.40       143.91 o                         
  -8   7  -9         15.46       -107.87       136.01 o                         
  -7   7  -9         90.94        193.25       114.23 o                         
  -6   7  -9        393.22        239.14        73.09 o                         
  -5   7  -9        622.54        842.70       122.12 o                         
  -4   7  -9        363.22        400.84        88.37 o                         
  -3   7  -9       1621.40       1822.09       121.16 o                         
  -2   7  -9       3360.83       3691.62       166.58 o                         
  -1   7  -9        841.29        851.46        78.75 o                         
   0   7  -9       1835.95       2120.72       142.68 o                         
   1   7  -9         63.63         37.93        40.38 o                         
   2   7  -9         37.90         37.15        40.64 o                         
   3   7  -9        578.57        480.52        68.26 o                         
   4   7  -9       1258.46       1271.00        83.46 o                         
   5   7  -9       2535.91       2530.64       194.75 o                         
   6   7  -9        817.48        914.14        82.99 o                         
   7   7  -9        861.95        957.91        90.69 o                         
   8   7  -9       1372.39       1534.42       103.23 o                         
   9   7  -9         12.54        -64.76        64.76 o                         
  10   7  -9          8.43        -24.60        67.00 o                         
  11   7  -9          2.65        103.95        78.58 o                         
  12   7  -9         60.04        -19.16       122.49 o                         
  -9   8  -9        122.93        103.07       143.35 o                         
  -8   8  -9        149.03        341.06       202.59 o                         
  -7   8  -9        145.36         71.37       115.99 o                         
  -6   8  -9        242.47        356.35       118.60 o                         
  -5   8  -9         44.63         37.71        61.72 o                         
  -4   8  -9        197.57        188.68        85.41 o                         
  -3   8  -9        154.69        146.12        88.32 o                         
  -2   8  -9        366.36        394.76        63.78 o                         
  -1   8  -9        167.98        213.43        46.44 o                         
   0   8  -9       1614.54       1563.62       102.41 o                         
   1   8  -9        723.69        752.02       122.91 o                         
   2   8  -9       1146.55       1121.21        77.46 o                         
   3   8  -9       1306.07       1336.81        82.76 o                         
   4   8  -9        819.74        838.82        70.85 o                         
   5   8  -9        863.80        937.62        63.31 o                         
   6   8  -9        642.59        761.34        91.94 o                         
   7   8  -9        172.28        105.02        59.03 o                         
   8   8  -9          9.03         88.74        62.28 o                         
   9   8  -9        315.27        393.44        75.41 o                         
  10   8  -9         83.29        -41.01        66.37 o                         
  11   8  -9         49.26         99.29        82.41 o                         
  -8   9  -9        188.30        147.62       184.98 o                         
  -7   9  -9        422.96        348.68       405.72 o                         
  -6   9  -9        444.20        364.89       192.35 o                         
  -5   9  -9         89.03        175.63       106.54 o                         
  -4   9  -9         84.64        149.05       117.51 o                         
  -3   9  -9        309.11        300.09        74.09 o                         
  -2   9  -9        202.08        343.96        60.15 o                         
  -1   9  -9        288.95        364.71        54.40 o                         
   0   9  -9       2868.02       2926.70        90.89 o                         
   1   9  -9       1382.18       1515.24        90.99 o                         
   2   9  -9       1650.74       1643.04        77.59 o                         
   3   9  -9       1101.46       1223.10        71.97 o                         
   4   9  -9       1374.34       1386.40        85.67 o                         
   5   9  -9         66.36         26.64        52.78 o                         
   6   9  -9         64.40         69.03        58.58 o                         
   7   9  -9        101.47        199.83        65.61 o                         
   8   9  -9        237.36        304.04       140.28 o                         
   9   9  -9        315.13        171.74        73.03 o                         
  10   9  -9        334.04        413.25        88.07 o                         
  11   9  -9        194.73        272.36       119.26 o                         
  -8  10  -9        123.61        106.81       132.39 o                         
  -7  10  -9        243.07        440.33       151.54 o                         
  -6  10  -9         15.25        123.36       116.01 o                         
  -5  10  -9        703.65        661.33       178.35 o                         
  -4  10  -9        979.01       1324.82       284.15 o                         
  -3  10  -9        119.82         69.67        64.96 o                         
  -2  10  -9        540.74        559.08        83.08 o                         
  -1  10  -9       1003.48       1052.18        75.20 o                         
   0  10  -9         51.45         58.61        43.25 o                         
   1  10  -9         46.09         63.76        46.82 o                         
   2  10  -9        725.52        751.21        81.34 o                         
   3  10  -9        850.81        933.77        93.70 o                         
   4  10  -9        147.39        136.89        46.23 o                         
   5  10  -9        250.88        209.81        47.19 o                         
   6  10  -9        935.45       1135.48        91.44 o                         
   7  10  -9        205.67        121.47        72.90 o                         
   8  10  -9        122.07         90.69        65.28 o                         
   9  10  -9        146.73        -55.14        76.33 o                         
  10  10  -9         66.00        219.95       133.78 o                         
  11  10  -9         13.55        -93.47        93.47 o                         
  -7  11  -9         50.15         17.89       160.96 o                         
  -6  11  -9        200.30        172.19       123.18 o                         
  -5  11  -9        257.23        371.75       270.24 o                         
  -4  11  -9        577.89        913.53       135.26 o                         
  -3  11  -9        440.42        482.42        72.17 o                         
  -2  11  -9        741.58        637.43        89.01 o                         
  -1  11  -9        385.90        329.47        62.69 o                         
   0  11  -9        267.52        209.70        51.47 o                         
   1  11  -9         78.10         48.02        55.50 o                         
   2  11  -9        297.29        356.72        55.42 o                         
   3  11  -9         55.56         78.43        46.75 o                         
   4  11  -9        202.28        248.15        53.38 o                         
   5  11  -9       1037.57       1054.02       113.33 o                         
   6  11  -9        106.72         12.88        60.94 o                         
   7  11  -9        762.61        724.75        88.42 o                         
   8  11  -9        349.17        330.73        81.01 o                         
   9  11  -9         82.39        149.46        92.94 o                         
  10  11  -9         66.58         92.67        98.21 o                         
  -7  12  -9        165.43        166.42       217.85 o                         
  -6  12  -9         81.35        321.74       179.49 o                         
  -5  12  -9         79.45         37.33       113.26 o                         
  -4  12  -9         34.57        -87.18        87.18 o                         
  -3  12  -9        152.13        277.90       103.60 o                         
  -2  12  -9        205.22        219.94        67.37 o                         
  -1  12  -9        287.60        368.59        76.17 o                         
   0  12  -9        590.58        587.02        70.11 o                         
   1  12  -9        105.17         98.27        63.69 o                         
   2  12  -9        120.13        132.95        51.53 o                         
   3  12  -9        449.35        392.90        58.87 o                         
   4  12  -9        602.17        586.59        65.85 o                         
   5  12  -9         72.16          8.34        64.06 o                         
   6  12  -9        185.36         93.64        63.92 o                         
   7  12  -9         24.84         41.29        68.86 o                         
   8  12  -9         42.23         39.06        73.22 o                         
   9  12  -9         12.49        108.20       114.54 o                         
  -6  13  -9         80.68        246.92       136.45 o                         
  -5  13  -9        161.93        180.10       127.38 o                         
  -4  13  -9        185.29         54.26       107.11 o                         
  -3  13  -9         34.63         51.56        97.63 o                         
  -2  13  -9         48.76         -3.66        57.05 o                         
  -1  13  -9        139.79        149.62        76.56 o                         
   0  13  -9        409.08        383.02        72.38 o                         
   1  13  -9        836.07       1025.01        86.26 o                         
   2  13  -9        281.34        303.50        61.53 o                         
   3  13  -9        564.74        538.79        72.47 o                         
   4  13  -9         14.39        -49.61        49.61 o                         
   5  13  -9        189.78        130.27        72.17 o                         
   6  13  -9         10.39        -62.95        62.95 o                         
   7  13  -9         65.39        168.45        76.23 o                         
   8  13  -9         18.79        -58.65        84.23 o                         
   9  13  -9         49.38         26.06       108.15 o                         
  -5  14  -9        132.88         97.54       129.46 o                         
  -4  14  -9        128.52        264.03       188.40 o                         
  -3  14  -9         61.27        414.60       126.87 o                         
  -2  14  -9         95.74         40.88        86.87 o                         
  -1  14  -9        216.74        343.95        73.25 o                         
   0  14  -9         22.16         36.83        63.52 o                         
   1  14  -9        110.15        148.81        60.44 o                         
   2  14  -9         55.00         51.01        54.79 o                         
   3  14  -9        268.60        233.06        61.30 o                         
   4  14  -9         83.53        -63.28        63.28 o                         
   5  14  -9         84.75        206.79        75.72 o                         
   6  14  -9        172.98        301.75       104.20 o                         
   7  14  -9         54.29         80.43        92.76 o                         
   8  14  -9         32.27        -85.76        90.53 o                         
  -4  15  -9         39.43       -139.14       139.14 o                         
  -3  15  -9         70.91        233.87       144.60 o                         
  -2  15  -9         67.78        149.15        93.12 o                         
  -1  15  -9        249.30        220.26        93.04 o                         
   0  15  -9        102.06        126.62        87.00 o                         
   1  15  -9         77.24         66.71        62.44 o                         
   2  15  -9         47.24         50.86        62.63 o                         
   3  15  -9        107.73        157.52        78.36 o                         
   4  15  -9        100.93        151.01        75.57 o                         
   5  15  -9         42.45         38.23        75.04 o                         
   6  15  -9        110.24        107.71        89.35 o                         
   7  15  -9         28.85         27.83        85.56 o                         
  -2  16  -9         47.67        213.02       103.60 o                         
  -1  16  -9        113.37          6.17        88.14 o                         
   0  16  -9          8.17        -28.40        75.67 o                         
   1  16  -9        282.90        393.61        86.57 o                         
   2  16  -9          9.90        -65.23        65.23 o                         
   3  16  -9         24.10          3.81       101.19 o                         
   4  16  -9        109.33         29.57        82.04 o                         
   5  16  -9        110.69        164.62        79.22 o                         
 -10   0  -8        239.63        261.56       181.87 o                         
  -9   0  -8        137.24        133.09       161.74 o                         
  -8   0  -8         64.40        176.69       157.68 o                         
  -7   0  -8        551.23        606.45       178.65 o                         
  -6   0  -8        356.90        275.89       146.22 o                         
  -5   0  -8        285.07        287.73       138.11 o                         
  -4   0  -8       3438.49       3621.50       245.71 o                         
  -3   0  -8       4171.78       4673.34       294.02 o                         
  -2   0  -8       4124.76       4390.09       242.72 o                         
  -1   0  -8       5284.08       5311.85       167.25 o                         
   0   0  -8      10827.89      10457.35       232.08 o                         
   1   0  -8       2312.85       2229.95       121.74 o                         
   2   0  -8       1016.69       1120.87       105.46 o                         
   3   0  -8        111.78        103.62        88.67 o                         
   4   0  -8        307.22        328.00       110.69 o                         
   5   0  -8        658.51        668.30       108.41 o                         
   6   0  -8       3193.18       3707.49       199.74 o                         
   7   0  -8       2816.83       3364.00       188.82 o                         
   8   0  -8       1343.33       1306.34       142.65 o                         
   9   0  -8       3194.50       3694.48       209.04 o                         
  10   0  -8         10.36        108.85       211.76 o                         
  11   0  -8        217.86        347.91       127.80 o                         
  12   0  -8          6.75        -93.16       125.74 o                         
  13   0  -8         15.33       -206.98       320.36 o                         
 -10   1  -8        102.85         33.58       108.95 o                         
  -9   1  -8        346.12        124.04       119.49 o                         
  -8   1  -8        326.99        214.46       147.46 o                         
  -7   1  -8        116.61        131.22       125.30 o                         
  -6   1  -8       1140.81       1377.55       188.13 o                         
  -5   1  -8        897.63        855.49       119.16 o                         
  -4   1  -8        480.13        510.80        98.24 o                         
  -3   1  -8        949.68        806.60       106.09 o                         
  -2   1  -8       2182.88       1995.76       176.64 o                         
  -1   1  -8        990.26       1134.78        63.63 o                         
   0   1  -8        508.49        550.44        52.62 o                         
   1   1  -8       2257.47       2270.59        98.85 o                         
   2   1  -8       2704.35       2764.81        97.52 o                         
   3   1  -8        239.89        286.94        52.61 o                         
   4   1  -8       1482.19       1476.23        89.76 o                         
   5   1  -8       1336.11       1358.67        91.53 o                         
   6   1  -8        110.85         96.64        53.28 o                         
   7   1  -8        618.91        644.51        71.27 o                         
   8   1  -8        303.41        291.54        60.03 o                         
   9   1  -8        215.12        252.26        63.70 o                         
  10   1  -8        197.82        184.13        68.10 o                         
  11   1  -8         25.49         80.24        79.08 o                         
  12   1  -8        473.39        689.76       107.01 o                         
  13   1  -8          4.62        136.36        98.68 o                         
 -10   2  -8        172.80        164.89       176.52 o                         
  -9   2  -8        185.56         98.23       119.18 o                         
  -8   2  -8        607.39        177.09       145.00 o                         
  -7   2  -8       1255.09       1504.24       203.74 o                         
  -6   2  -8        993.94       1087.83       170.00 o                         
  -5   2  -8       2093.92       1722.50       199.92 o                         
  -4   2  -8       1954.23       1994.94       146.31 o                         
  -3   2  -8         28.84        -65.55        65.55 o                         
  -2   2  -8         32.48         96.85        98.01 o                         
  -1   2  -8        447.51        399.77        51.92 o                         
   0   2  -8       8629.94       8687.41       163.53 o                         
   1   2  -8       5274.90       5641.55       130.74 o                         
   2   2  -8       4694.48       4682.30       123.83 o                         
   3   2  -8       6650.09       6879.19       155.46 o                         
   4   2  -8       2862.17       2794.73        89.54 o                         
   5   2  -8       1073.46       1045.23        71.22 o                         
   6   2  -8       1246.40       1268.18        85.37 o                         
   7   2  -8         14.63          1.41        50.17 o                         
   8   2  -8        132.02        172.95        58.56 o                         
   9   2  -8         32.28        -53.06        57.02 o                         
  10   2  -8        674.05        679.92       130.29 o                         
  11   2  -8        373.26        316.71        83.26 o                         
  12   2  -8        120.42        258.44        91.77 o                         
  13   2  -8        130.86        140.04        91.13 o                         
 -10   3  -8         42.34         60.23        96.07 o                         
  -9   3  -8         35.90        -64.23        99.59 o                         
  -8   3  -8         15.50         55.85        80.81 o                         
  -7   3  -8        416.00        641.91       148.10 o                         
  -6   3  -8         93.01        157.68       114.70 o                         
  -5   3  -8        390.50        187.36       113.81 o                         
  -4   3  -8       2331.40       2676.39       141.18 o                         
  -3   3  -8        309.12        269.38        60.89 o                         
  -2   3  -8        923.59        989.06        83.72 o                         
  -1   3  -8       1982.25       1968.20        82.16 o                         
   0   3  -8       2357.09       2410.45       112.18 o                         
   1   3  -8       1875.28       1734.63        82.80 o                         
   2   3  -8       2059.15       2041.71       106.34 o                         
   3   3  -8       1405.83       1476.32        69.38 o                         
   4   3  -8        217.98        153.46        42.68 o                         
   5   3  -8       1015.32       1098.43       117.30 o                         
   6   3  -8        285.71        272.69        61.27 o                         
   7   3  -8        254.18        294.67        60.96 o                         
   8   3  -8         37.37         86.92        54.05 o                         
   9   3  -8        229.09        244.60        66.29 o                         
  10   3  -8        162.78        159.66        76.59 o                         
  11   3  -8         42.58         40.91        69.79 o                         
  12   3  -8        111.08        122.87        84.59 o                         
  13   3  -8         78.87         57.67        87.82 o                         
 -10   4  -8        116.82        120.87       134.17 o                         
  -9   4  -8         45.13         85.16       102.01 o                         
  -8   4  -8         71.99         52.57        79.12 o                         
  -7   4  -8         95.02        171.40       140.88 o                         
  -6   4  -8        606.43        494.00       127.69 o                         
  -5   4  -8       1068.45        966.87       142.58 o                         
  -4   4  -8        678.62        848.42       160.93 o                         
  -3   4  -8       2485.29       2601.22       125.96 o                         
  -2   4  -8       2782.85       2833.43        97.71 o                         
  -1   4  -8       4014.39       4141.52       113.65 o                         
   0   4  -8       2061.66       2003.28        86.59 o                         
   1   4  -8       4389.93       4472.47       125.94 o                         
   2   4  -8        178.46        120.98        30.92 o                         
   3   4  -8        220.08        186.17        40.96 o                         
   4   4  -8       1505.21       1521.42       109.58 o                         
   5   4  -8       1207.48       1153.10        75.87 o                         
   6   4  -8       2205.87       2349.76       104.11 o                         
   7   4  -8       1832.80       1888.26       104.95 o                         
   8   4  -8       1568.64       1668.97       115.54 o                         
   9   4  -8        537.57        607.88        86.10 o                         
  10   4  -8        263.03        347.36        78.16 o                         
  11   4  -8         25.91         24.53        69.81 o                         
  12   4  -8         63.15         89.10        78.88 o                         
  13   4  -8        239.17        259.20        95.52 o                         
 -10   5  -8         20.35        365.51       343.89 o                         
  -9   5  -8        136.27        192.26       136.35 o                         
  -8   5  -8        198.67        116.70        93.71 o                         
  -7   5  -8        186.60          6.37        69.63 o                         
  -6   5  -8        538.33        498.38        97.23 o                         
  -5   5  -8        328.68        258.14        98.91 o                         
  -4   5  -8        411.10        516.01       111.77 o                         
  -3   5  -8        158.58         88.49        70.10 o                         
  -2   5  -8        973.99       1017.27        75.32 o                         
  -1   5  -8         93.84         67.21        31.00 o                         
   0   5  -8       1163.28       1342.82       100.90 o                         
   1   5  -8        417.34        349.78        54.11 o                         
   2   5  -8        264.59        238.18        58.33 o                         
   3   5  -8         33.60         38.23        39.70 o                         
   4   5  -8       1526.30       1530.70        83.96 o                         
   5   5  -8        328.25        324.62        60.59 o                         
   6   5  -8        224.81        186.86        55.59 o                         
   7   5  -8        794.39        907.80        77.28 o                         
   8   5  -8        285.24        308.77        66.09 o                         
   9   5  -8          8.58        -20.53        57.83 o                         
  10   5  -8        129.80         19.98        64.19 o                         
  11   5  -8         33.86        128.88        72.00 o                         
  12   5  -8         27.46        106.99        76.34 o                         
  13   5  -8         40.60        103.88       108.95 o                         
 -10   6  -8         70.15        -63.59       147.10 o                         
  -9   6  -8        185.40        404.63       232.05 o                         
  -8   6  -8        210.78        204.92       125.14 o                         
  -7   6  -8        475.12        453.42       131.64 o                         
  -6   6  -8        262.10        263.59        74.41 o                         
  -5   6  -8        710.09        831.80       235.46 o                         
  -4   6  -8         92.67        197.84       146.79 o                         
  -3   6  -8         65.43         81.19       101.59 o                         
  -2   6  -8        983.46       1296.95        89.87 o                         
  -1   6  -8        206.60        154.30        40.29 o                         
   0   6  -8        652.31        680.19        50.05 o                         
   1   6  -8       1158.83       1239.38       103.11 o                         
   2   6  -8       2465.97       2466.80        87.02 o                         
   3   6  -8       2476.78       2599.26        89.69 o                         
   4   6  -8       1267.80       1239.65        84.53 o                         
   5   6  -8        972.32       1022.41        76.58 o                         
   6   6  -8       1461.96       1419.51        90.03 o                         
   7   6  -8        258.95        356.52        84.50 o                         
   8   6  -8        360.18        352.71        74.94 o                         
   9   6  -8        353.37        297.42        76.95 o                         
  10   6  -8         32.26         41.54        69.20 o                         
  11   6  -8        352.90        237.14        79.66 o                         
  12   6  -8         45.04        -71.98        71.98 o                         
  -9   7  -8        123.49         -2.10       122.36 o                         
  -8   7  -8         16.43         -8.62       117.26 o                         
  -7   7  -8        163.20        168.25       111.55 o                         
  -6   7  -8         18.91        -18.89        55.65 o                         
  -5   7  -8         33.80        -33.43        59.64 o                         
  -4   7  -8        415.36        532.89        74.75 o                         
  -3   7  -8        527.95        455.52        67.71 o                         
  -2   7  -8       1158.17       1288.46       109.91 o                         
  -1   7  -8        523.06        549.98        55.14 o                         
   0   7  -8          3.63         72.18        40.37 o                         
   1   7  -8        134.40        105.83        45.05 o                         
   2   7  -8        226.16        162.71        44.98 o                         
   3   7  -8        121.55        115.71        46.89 o                         
   4   7  -8         38.75         42.63        53.63 o                         
   5   7  -8        204.79        179.70        65.96 o                         
   6   7  -8        593.60        574.42        72.32 o                         
   7   7  -8        295.93        234.05        75.69 o                         
   8   7  -8        185.20        117.39        65.43 o                         
   9   7  -8        542.17        563.82        82.49 o                         
  10   7  -8        102.61         93.04        69.28 o                         
  11   7  -8         47.74        -71.61        71.61 o                         
  12   7  -8         59.06        102.49       131.39 o                         
  -9   8  -8        110.53        132.52       254.01 o                         
  -8   8  -8         31.81        -21.53       115.68 o                         
  -7   8  -8        197.66        -47.60       145.09 o                         
  -6   8  -8        365.46        341.48       118.05 o                         
  -5   8  -8        231.49        395.51       189.21 o                         
  -4   8  -8        436.90        329.94        88.86 o                         
  -3   8  -8        730.77        815.21        96.68 o                         
  -2   8  -8       1786.79       1746.29        91.33 o                         
  -1   8  -8        390.16        491.35        56.88 o                         
   0   8  -8        662.33        708.53        63.45 o                         
   1   8  -8        906.99        877.11        67.03 o                         
   2   8  -8        271.10        289.15        51.94 o                         
   3   8  -8        186.31        208.82        52.70 o                         
   4   8  -8        115.62         79.40        41.40 o                         
   5   8  -8        289.75        262.23        58.90 o                         
   6   8  -8        193.90        151.59        55.71 o                         
   7   8  -8         97.48        107.72        61.09 o                         
   8   8  -8        249.02        180.70        67.88 o                         
   9   8  -8        184.53        121.69        63.54 o                         
  10   8  -8         23.11         52.15        68.02 o                         
  11   8  -8         80.53         47.09        91.85 o                         
  12   8  -8         86.68        -25.21       105.39 o                         
  -9   9  -8         43.88        -68.85       127.67 o                         
  -8   9  -8          9.96         -7.67       123.46 o                         
  -7   9  -8         21.73        -34.92       125.27 o                         
  -6   9  -8        116.77        161.02       109.61 o                         
  -5   9  -8         76.29         94.62        96.95 o                         
  -4   9  -8         77.37         -6.22        92.57 o                         
  -3   9  -8         46.73         90.31        60.68 o                         
  -2   9  -8        181.25        148.74        51.36 o                         
  -1   9  -8        699.56        748.59        94.04 o                         
   0   9  -8        756.27        802.36        77.39 o                         
   1   9  -8        808.60        775.34        61.28 o                         
   2   9  -8        339.98        326.91        50.35 o                         
   3   9  -8          5.15         16.82        39.79 o                         
   4   9  -8        203.76        141.42        43.45 o                         
   5   9  -8         47.26         66.07        51.40 o                         
   6   9  -8         46.73         55.94        55.49 o                         
   7   9  -8         65.88          5.20        55.67 o                         
   8   9  -8         54.45         22.92        79.08 o                         
   9   9  -8         34.11          1.09        95.28 o                         
  10   9  -8         90.14         38.70        69.64 o                         
  11   9  -8          3.40        -83.05        83.05 o                         
  -8  10  -8        125.63        135.22       163.26 o                         
  -7  10  -8          8.99        154.27       142.97 o                         
  -6  10  -8        152.03        206.58       122.19 o                         
  -5  10  -8         38.05        -52.34       100.59 o                         
  -4  10  -8        484.27        364.37       248.17 o                         
  -3  10  -8        180.15        260.78        71.67 o                         
  -2  10  -8        374.03        380.61        57.05 o                         
  -1  10  -8       1362.25       1641.38       135.72 o                         
   0  10  -8         69.67        107.85        45.03 o                         
   1  10  -8        251.46        202.44        57.46 o                         
   2  10  -8       1028.98       1030.96        68.69 o                         
   3  10  -8        263.19        233.07        59.64 o                         
   4  10  -8          6.59         27.99        41.62 o                         
   5  10  -8         90.57         -3.63        49.39 o                         
   6  10  -8        408.69        343.98        79.11 o                         
   7  10  -8        134.13        137.96        67.19 o                         
   8  10  -8         88.66         94.44        64.07 o                         
   9  10  -8        331.97        196.66       100.87 o                         
  10  10  -8        113.46         45.98       133.56 o                         
  11  10  -8          2.25       -103.17       106.25 o                         
  -8  11  -8        100.64        -13.37       127.85 o                         
  -7  11  -8        193.02        513.94       153.18 o                         
  -6  11  -8        102.60         25.91       117.82 o                         
  -5  11  -8        413.36        512.92       191.57 o                         
  -4  11  -8         17.30         41.55       103.95 o                         
  -3  11  -8        149.03         78.93        54.51 o                         
  -2  11  -8         92.49         49.58        74.22 o                         
  -1  11  -8        111.54         76.94        60.19 o                         
   0  11  -8         18.52         64.28        45.37 o                         
   1  11  -8        148.44        135.80        64.95 o                         
   2  11  -8        624.21        606.33        74.70 o                         
   3  11  -8        323.68        387.07        76.88 o                         
   4  11  -8         53.42        121.46        46.21 o                         
   5  11  -8         35.73         83.92        61.31 o                         
   6  11  -8         46.19        -24.26        68.41 o                         
   7  11  -8         32.49         -0.96        61.42 o                         
   8  11  -8        105.69          7.20        71.90 o                         
   9  11  -8         16.33        -73.80        73.80 o                         
  10  11  -8          5.65        -81.08        91.28 o                         
  -7  12  -8         53.72        -42.94       141.66 o                         
  -6  12  -8        182.01        152.24       147.44 o                         
  -5  12  -8        182.88        294.32       127.76 o                         
  -4  12  -8         79.65        137.27       105.83 o                         
  -3  12  -8        484.73        323.89       114.74 o                         
  -2  12  -8         52.67         73.00        52.91 o                         
  -1  12  -8         47.93        -10.76        68.96 o                         
   0  12  -8         71.25         67.37        46.81 o                         
   1  12  -8        720.36        875.88        70.90 o                         
   2  12  -8        789.44        967.77       100.02 o                         
   3  12  -8        182.72        139.14        51.92 o                         
   4  12  -8       1110.35       1246.98        78.15 o                         
   5  12  -8         77.89         58.60        70.40 o                         
   6  12  -8         83.85        143.70        63.91 o                         
   7  12  -8        161.71        222.20        73.65 o                         
   8  12  -8         49.62        -94.37        94.37 o                         
   9  12  -8         89.42        227.43        98.17 o                         
  10  12  -8         47.04         45.24        89.00 o                         
  -6  13  -8         27.72        -53.61       183.23 o                         
  -5  13  -8        270.34        141.50       136.09 o                         
  -4  13  -8        139.89         45.34       114.17 o                         
  -3  13  -8        303.07        166.42       113.90 o                         
  -2  13  -8        356.89        458.34        73.98 o                         
  -1  13  -8        112.11        154.93        65.04 o                         
   0  13  -8        760.06        811.60        80.40 o                         
   1  13  -8        307.78        261.19        56.90 o                         
   2  13  -8         57.56         34.80        49.29 o                         
   3  13  -8        304.22        317.40        78.92 o                         
   4  13  -8         26.26         37.41        50.36 o                         
   5  13  -8        145.19         21.19        64.13 o                         
   6  13  -8         86.19        -14.12        65.46 o                         
   7  13  -8        377.76        347.83        76.74 o                         
   8  13  -8         51.28         93.04        94.65 o                         
   9  13  -8         85.62        167.90       100.13 o                         
  -5  14  -8         73.41        -85.81       121.23 o                         
  -4  14  -8        220.78        381.20       184.82 o                         
  -3  14  -8        389.47        384.26       132.01 o                         
  -2  14  -8        149.89         97.02       205.24 o                         
  -1  14  -8        452.46        516.37       110.84 o                         
   0  14  -8        178.01        194.98       101.28 o                         
   1  14  -8        106.96        102.18        59.59 o                         
   2  14  -8          7.18        -50.54        50.54 o                         
   3  14  -8         38.81         22.76        51.55 o                         
   4  14  -8          2.69        -49.52        49.52 o                         
   5  14  -8        104.35         45.42        68.39 o                         
   6  14  -8        261.16        146.32        77.71 o                         
   7  14  -8        175.30         32.60        87.89 o                         
   8  14  -8        236.50        283.25        99.12 o                         
  -4  15  -8         41.52          0.14       122.28 o                         
  -3  15  -8         72.00          7.47       113.71 o                         
  -2  15  -8         43.20       -177.15       194.93 o                         
  -1  15  -8         23.28         -0.11       131.16 o                         
   0  15  -8        326.63        343.32        86.61 o                         
   1  15  -8         50.96        -23.55        59.95 o                         
   2  15  -8        580.87        428.56       142.07 o                         
   3  15  -8        736.76        726.80        79.33 o                         
   4  15  -8         20.50        116.21        68.67 o                         
   5  15  -8        400.42        280.07        80.11 o                         
   6  15  -8         71.90        141.78        86.99 o                         
   7  15  -8        143.98        148.96       102.18 o                         
  -3  16  -8         71.11        -86.21       114.49 o                         
  -2  16  -8         87.22         20.94       110.97 o                         
  -1  16  -8        181.16         75.48        92.49 o                         
   0  16  -8        119.90         82.67        85.74 o                         
   1  16  -8        253.59        197.28        78.52 o                         
   2  16  -8        500.63        419.08        82.29 o                         
   3  16  -8        177.64        302.54        72.03 o                         
   4  16  -8        357.99        332.53        82.29 o                         
   5  16  -8        355.58        389.76        99.53 o                         
   6  16  -8         22.36        137.95       100.08 o                         
  -1  17  -8         95.53         31.31        96.36 o                         
   0  17  -8        161.39        181.02       147.97 o                         
   1  17  -8        102.77         91.33        94.90 o                         
   2  17  -8         55.53        -25.22        75.16 o                         
   3  17  -8         38.43        -19.06        75.59 o                         
 -11   1  -7         28.36        102.81       102.31 o                         
 -10   1  -7         86.51         -2.39       101.78 o                         
  -9   1  -7        108.67        208.18       111.60 o                         
  -8   1  -7         66.97        -48.62       128.72 o                         
  -7   1  -7        252.10        456.98       142.78 o                         
  -6   1  -7        818.60       1000.64       166.55 o                         
  -4   1  -7        193.35        247.49       111.29 o                         
  -3   1  -7       2878.01       2861.94       215.65 o                         
  -2   1  -7       1683.26       1742.77       112.52 o                         
  -1   1  -7       2984.71       2994.36        66.43 o                         
   0   1  -7        348.41        296.66        42.07 o                         
   1   1  -7       4109.43       4326.47       106.51 o                         
   2   1  -7       3430.32       3422.69        99.19 o                         
   3   1  -7       2143.11       2175.09        97.01 o                         
   4   1  -7       3695.16       3930.30        99.68 o                         
   5   1  -7       5150.10       5663.97       127.28 o                         
   6   1  -7        506.22        432.92        64.18 o                         
   7   1  -7        883.99        830.22        81.43 o                         
   8   1  -7        215.18        193.82        55.74 o                         
   9   1  -7        293.25        271.45        64.51 o                         
  10   1  -7        248.59        184.27        67.88 o                         
  11   1  -7         56.57        112.41        68.31 o                         
  12   1  -7        213.93        268.51        85.07 o                         
  13   1  -7         48.80        -82.16       318.81 o                         
 -11   2  -7         58.00        -68.32       103.87 o                         
 -10   2  -7         22.37         73.68        94.63 o                         
  -9   2  -7        203.84        132.37       258.55 o                         
  -8   2  -7         27.67        -42.98       141.17 o                         
  -7   2  -7        164.44        249.96       122.81 o                         
  -6   2  -7        340.42        224.76       137.18 o                         
  -5   2  -7        125.55         82.91       100.06 o                         
  -4   2  -7        304.97        547.75       122.22 o                         
  -3   2  -7       1116.79       1188.35       142.35 o                         
  -2   2  -7        951.64        902.16       143.89 o                         
  -1   2  -7        243.40        222.46        38.13 o                         
   0   2  -7        490.28        544.34        50.41 o                         
   1   2  -7        554.14        589.12        51.62 o                         
   2   2  -7       1669.95       1624.97        76.35 o                         
   3   2  -7        297.72        375.62        39.69 o                         
   4   2  -7        109.18         39.27        33.76 o                         
   5   2  -7          2.11          2.59        37.59 o                         
   6   2  -7         48.43          6.24        52.65 o                         
   7   2  -7        109.15         91.40        52.51 o                         
   8   2  -7        169.60        113.69        54.75 o                         
   9   2  -7        426.81        463.34        85.49 o                         
  10   2  -7         70.96         56.24        86.90 o                         
  11   2  -7         62.25         75.77        67.38 o                         
  12   2  -7         13.06        -23.69        74.36 o                         
  13   2  -7          4.89        -45.65        80.30 o                         
 -11   3  -7        107.53        175.69       120.75 o                         
 -10   3  -7        291.89        377.57        94.80 o                         
  -9   3  -7        194.11        305.53        92.87 o                         
  -8   3  -7        217.47        192.84       101.15 o                         
  -7   3  -7         15.15        105.34       121.24 o                         
  -6   3  -7         64.08        105.35        99.74 o                         
  -5   3  -7        207.06        300.80       110.35 o                         
  -4   3  -7        567.20        688.29       130.06 o                         
  -3   3  -7       2079.18       2027.13       115.34 o                         
  -2   3  -7       1196.16       1198.27        69.50 o                         
  -1   3  -7       3756.69       3819.01       117.63 o                         
   0   3  -7        624.80        582.54        54.48 o                         
   1   3  -7       1923.24       2080.02        81.73 o                         
   2   3  -7       6898.00       6920.94       117.76 o                         
   3   3  -7        266.67        178.35        36.83 o                         
   4   3  -7        249.00        217.56        45.18 o                         
   5   3  -7        963.26        951.62        66.38 o                         
   6   3  -7        633.17        656.46        74.15 o                         
   7   3  -7       1300.54       1366.49        86.43 o                         
   8   3  -7        984.16       1005.78       102.54 o                         
   9   3  -7       1912.69       2080.90       236.81 o                         
  10   3  -7        396.59        402.62        96.29 o                         
  11   3  -7         86.83         86.52        69.39 o                         
  12   3  -7        287.09        186.33        80.29 o                         
  13   3  -7         74.00        125.59       128.20 o                         
 -11   4  -7         90.35         78.45       111.45 o                         
 -10   4  -7        233.10        192.18       170.18 o                         
  -9   4  -7         39.37         65.69        76.94 o                         
  -8   4  -7        119.09         28.90        74.39 o                         
  -7   4  -7        694.31        602.88       159.67 o                         
  -6   4  -7         56.93         30.05        71.22 o                         
  -5   4  -7       1149.68       1220.21       115.56 o                         
  -4   4  -7        225.94        194.12        75.48 o                         
  -3   4  -7        106.97         -4.32        57.04 o                         
  -2   4  -7        463.35        382.22       101.12 o                         
  -1   4  -7       1032.93       1055.77        89.89 o                         
   0   4  -7       2189.60       2203.25        88.19 o                         
   1   4  -7       3311.48       3368.71       101.05 o                         
   2   4  -7       1565.54       1584.09        59.30 o                         
   3   4  -7       1334.37       1442.08        66.38 o                         
   4   4  -7        368.32        265.28        44.64 o                         
   5   4  -7       1405.09       1350.35        78.89 o                         
   6   4  -7        390.91        310.94        60.31 o                         
   7   4  -7       1106.63       1128.95        80.45 o                         
   8   4  -7        106.38        225.60        58.10 o                         
   9   4  -7         24.09         51.43        55.85 o                         
  10   4  -7         39.08        -28.38        58.23 o                         
  11   4  -7         18.12        102.40        70.33 o                         
  12   4  -7         54.30        122.53        76.54 o                         
  13   4  -7          4.86        -80.00        80.00 o                         
 -10   5  -7          4.29       -104.91       118.16 o                         
  -9   5  -7         65.94         23.41       132.14 o                         
  -8   5  -7        273.38         53.45        72.51 o                         
  -7   5  -7        159.53        219.16        74.73 o                         
  -6   5  -7       1129.41        957.96        93.34 o                         
  -5   5  -7       1653.83       1545.80       158.59 o                         
  -4   5  -7       1268.98       1392.75       110.62 o                         
  -3   5  -7       3299.26       3473.88       137.24 o                         
  -2   5  -7        647.79        728.36        64.77 o                         
  -1   5  -7         47.94         43.19        31.71 o                         
   0   5  -7         59.19        127.67        32.65 o                         
   1   5  -7        723.72        770.46        68.87 o                         
   2   5  -7       3219.35       3221.82       110.57 o                         
   3   5  -7       1657.12       1550.27        73.55 o                         
   4   5  -7       5376.84       5440.21       122.45 o                         
   5   5  -7       2784.64       3007.23       111.25 o                         
   6   5  -7       2901.10       3006.55       109.24 o                         
   7   5  -7        327.60        347.78        69.96 o                         
   8   5  -7         27.08         79.29        47.39 o                         
   9   5  -7         56.96         -0.48        60.46 o                         
  10   5  -7        243.63        230.68        69.29 o                         
  11   5  -7        142.56        180.82        72.35 o                         
  12   5  -7        158.38        100.59        81.43 o                         
  13   5  -7        223.02        217.91       130.55 o                         
 -10   6  -7        260.04        204.54       142.38 o                         
  -9   6  -7        136.53         66.11       123.67 o                         
  -8   6  -7        148.89         -7.67       109.33 o                         
  -7   6  -7        145.59        146.51        73.24 o                         
  -6   6  -7        550.31        547.38       106.82 o                         
  -5   6  -7        897.05        764.40        80.48 o                         
  -4   6  -7        955.27       1042.05        98.45 o                         
  -3   6  -7       2428.80       2547.73       107.79 o                         
  -2   6  -7        976.43       1080.79       102.71 o                         
  -1   6  -7        634.72        661.47        69.50 o                         
   0   6  -7       2588.28       2774.81        78.88 o                         
   1   6  -7        987.42       1049.61        64.28 o                         
   2   6  -7        175.91        102.73        36.39 o                         
   3   6  -7       1999.08       2055.52        80.13 o                         
   4   6  -7        288.12        335.01        58.22 o                         
   5   6  -7       1083.18       1023.63        76.45 o                         
   6   6  -7        656.43        667.36        71.21 o                         
   7   6  -7        320.61        218.43        59.70 o                         
   8   6  -7        364.98        399.11        66.72 o                         
   9   6  -7        164.65        172.91        64.28 o                         
  10   6  -7        234.01        207.40        67.59 o                         
  11   6  -7         83.94         87.86        86.51 o                         
  12   6  -7        177.61        182.19        78.05 o                         
 -10   7  -7        320.65        385.22       168.15 o                         
  -9   7  -7         85.81        -24.57       119.59 o                         
  -8   7  -7        381.20        481.10       138.25 o                         
  -7   7  -7        235.93        338.59       112.10 o                         
  -6   7  -7        160.24         80.11       150.23 o                         
  -5   7  -7         15.41         52.11        52.11 o                         
  -4   7  -7        214.89        136.38        58.10 o                         
  -3   7  -7       3230.26       3236.46       108.61 o                         
  -2   7  -7       3733.90       3804.76       125.00 o                         
  -1   7  -7       4521.25       4434.37       139.33 o                         
   0   7  -7       1874.58       1873.27        75.28 o                         
   1   7  -7       2151.24       2237.31        81.63 o                         
   2   7  -7       1007.83       1127.79        71.69 o                         
   3   7  -7         82.44         54.47        40.93 o                         
   4   7  -7        125.06        101.15        45.92 o                         
   5   7  -7        668.74        665.71        70.28 o                         
   6   7  -7       1483.55       1463.53        90.14 o                         
   7   7  -7        999.10        869.02        81.50 o                         
   8   7  -7        960.12       1022.57       101.68 o                         
   9   7  -7        634.92        882.13        84.28 o                         
  10   7  -7        366.27        406.70       111.66 o                         
  11   7  -7        453.70        712.80       101.24 o                         
  12   7  -7         47.41        149.54       124.09 o                         
 -10   8  -7         88.28        252.12       231.55 o                         
  -9   8  -7         62.06        324.96       142.86 o                         
  -8   8  -7        303.47        292.23       127.90 o                         
  -7   8  -7        680.92        685.34       155.76 o                         
  -6   8  -7        806.42        933.14       213.94 o                         
  -5   8  -7        545.43        600.22       150.30 o                         
  -4   8  -7       2366.09       2327.20       279.37 o                         
  -3   8  -7        594.70        665.59        67.98 o                         
  -2   8  -7        451.37        487.28        56.07 o                         
  -1   8  -7        825.87        895.41        70.07 o                         
   0   8  -7       1156.29       1264.03        67.90 o                         
   1   8  -7        772.52        776.41        57.94 o                         
   2   8  -7        955.12        955.55        60.56 o                         
   3   8  -7       1347.81       1450.42        72.50 o                         
   4   8  -7       1382.20       1472.39        70.58 o                         
   5   8  -7        161.03        170.65        55.62 o                         
   6   8  -7        557.79        530.47        66.58 o                         
   7   8  -7        467.75        494.84        72.23 o                         
   8   8  -7        254.36        169.75        65.21 o                         
   9   8  -7        149.46         10.32        64.90 o                         
  10   8  -7        164.05        264.79        96.36 o                         
  11   8  -7         48.01        160.52        90.88 o                         
  12   8  -7         36.56         81.50       148.41 o                         
  -9   9  -7        133.25        208.49       207.87 o                         
  -8   9  -7        587.83        647.97       159.24 o                         
  -7   9  -7        152.60        195.91       121.80 o                         
  -6   9  -7        572.48        485.46       125.33 o                         
  -5   9  -7        905.55       1128.79       189.94 o                         
  -4   9  -7       1336.47       1338.67       135.76 o                         
  -3   9  -7       1001.36       1082.31        86.80 o                         
  -2   9  -7        524.52        580.59        85.38 o                         
  -1   9  -7       1660.43       1566.81        85.00 o                         
   0   9  -7         17.10         65.96        41.81 o                         
   1   9  -7        743.45        721.13        58.89 o                         
   2   9  -7       2263.28       2197.74        84.14 o                         
   3   9  -7       1209.49       1286.35        70.03 o                         
   4   9  -7       2214.70       2164.50        79.49 o                         
   5   9  -7       1179.02       1183.06       102.83 o                         
   6   9  -7       1084.19       1091.96        82.34 o                         
   7   9  -7        508.57        499.62        70.20 o                         
   8   9  -7        119.82         52.23        56.40 o                         
   9   9  -7          1.97        -49.10        67.98 o                         
  10   9  -7         24.79         56.05        85.32 o                         
  11   9  -7        103.68        122.91        90.63 o                         
  -9  10  -7        106.91        -39.35       268.64 o                         
  -8  10  -7          9.87        -11.43       127.24 o                         
  -7  10  -7        128.63        145.87       159.24 o                         
  -6  10  -7        235.42        251.85       264.94 o                         
  -5  10  -7        407.77        322.70       120.55 o                         
  -4  10  -7        310.38        313.28       114.61 o                         
  -3  10  -7       1090.98       1222.29       140.14 o                         
  -2  10  -7        725.67        590.95        89.73 o                         
  -1  10  -7        334.42        298.37        53.26 o                         
   0  10  -7       1670.96       1794.25        92.02 o                         
   1  10  -7        612.24        675.28        59.82 o                         
   2  10  -7        641.01        646.29        60.79 o                         
   3  10  -7       1126.83       1230.63        72.30 o                         
   4  10  -7        290.61        277.87        48.58 o                         
   5  10  -7        166.30        219.98        58.39 o                         
   6  10  -7         95.44         24.44        59.44 o                         
   7  10  -7        411.49        484.99        78.19 o                         
   8  10  -7        133.69        123.47        61.63 o                         
   9  10  -7         73.51        169.61        76.62 o                         
  10  10  -7        672.05        938.68       148.79 o                         
  11  10  -7         63.34        118.39        95.94 o                         
  -8  11  -7         79.05        170.45       168.60 o                         
  -7  11  -7         46.40        -99.70       118.92 o                         
  -6  11  -7         83.26        141.59       139.77 o                         
  -5  11  -7         21.62          4.63       102.11 o                         
  -4  11  -7        420.67        567.20       239.89 o                         
  -3  11  -7        409.83        317.18       125.65 o                         
  -2  11  -7       1394.17       1312.04        81.06 o                         
  -1  11  -7       1125.26       1388.36       118.50 o                         
   0  11  -7       1517.95       1645.11       121.62 o                         
   1  11  -7       1130.86       1224.15        86.18 o                         
   2  11  -7        988.56        971.51        93.13 o                         
   3  11  -7         12.36         66.79        43.32 o                         
   4  11  -7        180.65        158.72        46.18 o                         
   5  11  -7         47.76         25.10        68.61 o                         
   6  11  -7        529.29        490.77        98.06 o                         
   7  11  -7        479.25        673.80       111.34 o                         
   8  11  -7        620.09        730.76        81.31 o                         
   9  11  -7        312.13        316.70        98.68 o                         
  10  11  -7         25.58         25.44        92.20 o                         
  -8  12  -7         24.08        -47.98       130.73 o                         
  -7  12  -7        235.79        344.22       154.23 o                         
  -6  12  -7         48.17        -90.60       122.55 o                         
  -5  12  -7         84.44        177.86       131.51 o                         
  -4  12  -7        472.81        607.77       252.83 o                         
  -3  12  -7         73.71         33.10       106.44 o                         
  -2  12  -7        151.91        168.87        63.25 o                         
  -1  12  -7         10.42        -54.56        54.56 o                         
   0  12  -7        252.05        235.28        52.45 o                         
   1  12  -7        332.91        279.46        62.62 o                         
   2  12  -7        369.47        302.65        54.39 o                         
   3  12  -7       1521.84       1784.72       136.22 o                         
   4  12  -7        607.96        766.40        63.36 o                         
   5  12  -7        245.87        169.94        62.35 o                         
   6  12  -7        366.23        359.03        85.82 o                         
   7  12  -7        247.71        255.59        68.30 o                         
   8  12  -7        213.50        133.36       142.88 o                         
   9  12  -7         34.16        -34.56        81.30 o                         
  10  12  -7         26.64        163.97        95.57 o                         
  -7  13  -7        188.44        120.87       141.74 o                         
  -6  13  -7        218.46        292.20       147.63 o                         
  -5  13  -7        593.40        495.11       179.19 o                         
  -4  13  -7        306.76        296.39       126.02 o                         
  -3  13  -7        359.56        175.13       115.19 o                         
  -2  13  -7         54.76         13.17        51.44 o                         
  -1  13  -7         25.84        -83.70        83.70 o                         
   0  13  -7        293.37        192.44        53.83 o                         
   1  13  -7         30.89         83.87        49.05 o                         
   2  13  -7        394.56        315.46        68.43 o                         
   3  13  -7        390.12        485.66        67.34 o                         
   4  13  -7        394.64        422.04        58.37 o                         
   5  13  -7        315.99        365.96        73.47 o                         
   6  13  -7        182.62        173.31       119.94 o                         
   7  13  -7        112.11        -43.04       110.76 o                         
   8  13  -7         63.70        -96.54        96.54 o                         
   9  13  -7         18.83        -38.52        82.70 o                         
  -6  14  -7         54.13        -48.08       131.37 o                         
  -5  14  -7          2.99        -21.99       120.84 o                         
  -4  14  -7        123.81        -35.77       116.80 o                         
  -3  14  -7        235.23        314.02       139.18 o                         
  -2  14  -7         64.10        150.33       104.45 o                         
  -1  14  -7         39.44         74.55        58.60 o                         
   0  14  -7        306.35        282.21        63.62 o                         
   1  14  -7        144.82        108.74        53.40 o                         
   2  14  -7        176.04         94.35        52.26 o                         
   3  14  -7         25.82         39.71        55.53 o                         
   4  14  -7          6.40         -6.10        52.55 o                         
   5  14  -7         33.79        -16.76        60.98 o                         
   6  14  -7         13.50         46.83        67.04 o                         
   7  14  -7        217.76        112.38        85.01 o                         
   8  14  -7          9.59        -90.65        90.65 o                         
  -5  15  -7         11.70        232.24       165.58 o                         
  -4  15  -7         55.96         56.89       125.50 o                         
  -3  15  -7        111.43         71.31       119.98 o                         
  -2  15  -7        163.58        160.11       171.42 o                         
  -1  15  -7        339.68        272.44        79.40 o                         
   0  15  -7        169.18        128.39        60.91 o                         
   1  15  -7        370.35        438.69        82.70 o                         
   2  15  -7         31.15         67.24        77.39 o                         
   3  15  -7         55.56        107.74        57.50 o                         
   4  15  -7         17.14        -61.24        63.03 o                         
   5  15  -7         57.21        149.27        72.32 o                         
   6  15  -7         30.92         19.18        81.27 o                         
   7  15  -7         95.40        125.60        86.90 o                         
  -4  16  -7         11.60         31.17       186.65 o                         
  -3  16  -7          1.24         37.38       123.14 o                         
  -2  16  -7          1.64        -24.99       284.20 o                         
  -1  16  -7          3.51        -25.59       112.57 o                         
   0  16  -7         37.26         62.64        68.93 o                         
   1  16  -7         18.96        134.31        70.83 o                         
   2  16  -7         24.13        -69.13        69.13 o                         
   3  16  -7        142.20        244.12        76.28 o                         
   4  16  -7        125.53         90.51        74.68 o                         
   5  16  -7         78.03         -8.13        84.68 o                         
   6  16  -7          2.20         66.83        87.25 o                         
  -2  17  -7         14.00        251.56       133.85 o                         
  -1  17  -7         91.95         92.41        96.31 o                         
   0  17  -7         16.53        -71.00        85.52 o                         
   1  17  -7         20.81          4.11        76.80 o                         
   2  17  -7         53.78        167.27        72.11 o                         
   3  17  -7         84.36         13.38       122.53 o                         
   4  17  -7          7.36        -20.42        85.06 o                         
 -11   0  -6        142.15         69.51       184.80 o                         
 -10   0  -6        657.56        908.29       229.79 o                         
  -9   0  -6        990.07       1290.40       222.08 o                         
  -3   0  -6       2514.71       2722.34       179.62 o                         
  -2   0  -6       1413.28       1270.81       132.50 o                         
  -1   0  -6       4229.27       4005.43       225.04 o                         
   0   0  -6      11736.16      11711.79       183.21 o                         
   1   0  -6       2848.54       2676.74        71.59 o                         
   2   0  -6       3695.57       3207.85       128.10 o                         
   3   0  -6      15308.48      15556.80       327.92 o                         
   4   0  -6       2797.06       3083.29       140.35 o                         
   5   0  -6        789.76        946.61        78.82 o                         
   6   0  -6        237.67        117.54       149.96 o                         
   7   0  -6       1239.75       1159.02       111.53 o                         
   8   0  -6       2178.15       2530.27       140.30 o                         
   9   0  -6        385.40        321.18        86.60 o                         
  10   0  -6        983.42       1255.38       163.33 o                         
  11   0  -6        827.98        883.48       300.64 o                         
  12   0  -6        104.35        260.02       116.76 o                         
  13   0  -6        150.55        125.51       127.68 o                         
 -11   1  -6         31.83       -123.46       123.46 o                         
 -10   1  -6        120.39        273.32       126.81 o                         
  -9   1  -6        326.94        108.58       106.36 o                         
  -4   1  -6       2080.86       1776.45       158.47 o                         
  -3   1  -6        981.21        991.99       125.18 o                         
  -2   1  -6       3116.08       3280.01       129.83 o                         
  -1   1  -6       1346.62       1372.04        43.92 o                         
   0   1  -6       2350.10       2370.71       111.34 o                         
   1   1  -6       2692.54       2751.99        80.29 o                         
   2   1  -6       5972.92       5785.64       139.64 o                         
   3   1  -6       1378.38       1351.99        58.94 o                         
   4   1  -6       3551.66       3832.64        93.51 o                         
   5   1  -6        839.29        808.91        82.86 o                         
   6   1  -6       1144.23       1108.42        91.21 o                         
   7   1  -6        636.54        659.32        65.08 o                         
   8   1  -6        574.69        603.40       127.79 o                         
   9   1  -6       1104.13       1148.49       164.33 o                         
  10   1  -6        190.54        235.52        66.15 o                         
  11   1  -6        187.32        204.96        75.18 o                         
  12   1  -6        103.73        204.44        75.10 o                         
  13   1  -6          6.03        195.26       143.55 o                         
 -11   2  -6         79.00        221.26       106.54 o                         
 -10   2  -6        121.09        118.40        97.66 o                         
  -9   2  -6          8.71         34.61        96.06 o                         
  -8   2  -6        270.97        305.56        99.72 o                         
  -7   2  -6        319.98        351.64       129.70 o                         
  -6   2  -6        801.45        966.34       149.74 o                         
  -5   2  -6       2250.08       2258.16       187.20 o                         
  -4   2  -6       2142.33       2102.25       164.10 o                         
  -3   2  -6       4729.76       4352.55       208.82 o                         
  -2   2  -6       2441.25       2284.46       153.40 o                         
  -1   2  -6        350.62        349.88        24.62 o                         
   0   2  -6        769.74        745.94        55.50 o                         
   1   2  -6        552.44        542.63        46.41 o                         
   2   2  -6        100.83         94.53        28.61 o                         
   3   2  -6       1965.78       1943.07        72.06 o                         
   4   2  -6       3277.60       3150.44       122.26 o                         
   5   2  -6       4607.98       4841.01       113.57 o                         
   6   2  -6       3685.55       4029.83       125.38 o                         
   7   2  -6       2394.74       2306.68       102.92 o                         
   8   2  -6       1554.37       1616.24        97.88 o                         
   9   2  -6        194.85        233.33        62.11 o                         
  10   2  -6         67.49         29.16        59.13 o                         
  11   2  -6         30.30        -25.49        58.62 o                         
  12   2  -6        103.48        232.62        76.09 o                         
  13   2  -6        206.97        278.58       132.29 o                         
 -11   3  -6        101.09        105.11       105.50 o                         
 -10   3  -6         99.32        241.01        85.75 o                         
  -9   3  -6        712.23        536.21       118.16 o                         
  -8   3  -6        384.18        201.69       137.49 o                         
  -7   3  -6        610.07        695.28       106.77 o                         
  -6   3  -6        596.77        403.22       115.39 o                         
  -5   3  -6       1016.35       1116.14       138.25 o                         
  -4   3  -6       1995.65       2152.90       162.80 o                         
  -3   3  -6         82.06        121.48        50.23 o                         
  -2   3  -6       2268.23       2239.51        76.12 o                         
  -1   3  -6       2984.15       2802.00        61.77 o                         
   0   3  -6        390.15        386.02        44.46 o                         
   1   3  -6       5155.85       5358.71       116.93 o                         
   2   3  -6       1431.05       1341.50        66.09 o                         
   3   3  -6       1158.97       1276.48       102.53 o                         
   4   3  -6       1143.91       1191.84        63.82 o                         
   5   3  -6        687.93        656.72        56.73 o                         
   6   3  -6       1786.05       2073.31        90.78 o                         
   7   3  -6         40.42         71.66        48.16 o                         
   8   3  -6        160.91        189.96        54.29 o                         
   9   3  -6        779.70        778.19        79.82 o                         
  10   3  -6         51.87         70.23        56.34 o                         
  11   3  -6        114.26        163.27        69.76 o                         
  12   3  -6        193.49        121.90        74.72 o                         
  13   3  -6         55.75        132.24        93.20 o                         
 -11   4  -6         64.58         66.24       102.90 o                         
 -10   4  -6        106.44         -2.17       127.59 o                         
  -9   4  -6        329.34        382.92        90.13 o                         
  -8   4  -6        846.61        948.55       137.20 o                         
  -7   4  -6        972.97        925.45        94.30 o                         
  -6   4  -6       1041.07       1139.41       108.46 o                         
  -5   4  -6        604.38        646.88        94.04 o                         
  -4   4  -6        239.76        149.48        65.22 o                         
  -3   4  -6       1465.83       1579.33        97.05 o                         
  -2   4  -6       2570.58       2473.95        84.69 o                         
  -1   4  -6       4592.79       4477.68       108.97 o                         
   0   4  -6       5341.02       5234.01        91.67 o                         
   1   4  -6       2690.92       2546.40        65.08 o                         
   2   4  -6       1896.42       1669.02        61.51 o                         
   3   4  -6       5494.14       5653.33       110.59 o                         
   4   4  -6        400.48        446.54        47.33 o                         
   5   4  -6        137.14        105.78        49.57 o                         
   6   4  -6        278.05        246.02        52.84 o                         
   7   4  -6        760.88        800.03        70.58 o                         
   8   4  -6       1168.84       1222.28        84.31 o                         
   9   4  -6        264.29        294.78        55.46 o                         
  10   4  -6        819.79        858.69        78.77 o                         
  11   4  -6        499.68        701.08       116.28 o                         
  12   4  -6         75.15         81.49        69.87 o                         
  13   4  -6        339.01        388.31        84.61 o                         
 -11   5  -6         22.88        173.22       188.32 o                         
 -10   5  -6          2.21        -24.67        92.56 o                         
  -9   5  -6        229.46        269.72       126.72 o                         
  -8   5  -6         63.91        -56.64        63.21 o                         
  -7   5  -6        309.00        219.53        72.35 o                         
  -6   5  -6        198.97        151.46       106.82 o                         
  -5   5  -6        381.30        454.87        83.80 o                         
  -4   5  -6        320.92        232.90        70.34 o                         
  -3   5  -6        606.44        725.28        91.19 o                         
  -2   5  -6       1099.07       1197.12        86.68 o                         
  -1   5  -6       2219.33       2174.89        73.04 o                         
   0   5  -6        423.73        482.18        41.82 o                         
   1   5  -6       1341.95       1573.15        65.80 o                         
   2   5  -6         30.42         39.71        32.53 o                         
   3   5  -6       1756.96       1776.10        69.69 o                         
   4   5  -6        485.68        491.75        50.40 o                         
   5   5  -6       1488.11       1420.63        97.41 o                         
   6   5  -6        347.10        416.31        56.86 o                         
   7   5  -6       1457.44       1447.01        78.62 o                         
   8   5  -6        151.04        159.67        50.62 o                         
   9   5  -6        307.49        286.26        72.54 o                         
  10   5  -6         76.10        -54.09        54.09 o                         
  11   5  -6        100.86         35.86        66.46 o                         
  12   5  -6          2.71         68.66        70.74 o                         
  13   5  -6         28.69         10.32        84.40 o                         
 -11   6  -6         55.55         71.06       202.87 o                         
 -10   6  -6         66.70        -36.51       140.24 o                         
  -9   6  -6         52.39         55.73       225.79 o                         
  -8   6  -6        108.14         67.06       365.41 o                         
  -7   6  -6         65.74        -43.69       157.23 o                         
  -6   6  -6        724.63        717.50        76.18 o                         
  -5   6  -6        295.72        239.72       136.30 o                         
  -4   6  -6       1774.83       1952.25       117.24 o                         
  -3   6  -6       2000.78       2121.72        93.85 o                         
  -2   6  -6       2129.98       2026.40        91.70 o                         
  -1   6  -6        966.76       1115.25        69.73 o                         
   0   6  -6        184.78        123.65        39.29 o                         
   1   6  -6          8.23         11.44        51.15 o                         
   2   6  -6        577.21        724.73        54.47 o                         
   3   6  -6        652.59        667.51        70.81 o                         
   4   6  -6       1281.23       1313.46        72.48 o                         
   5   6  -6       2754.39       2873.65       101.79 o                         
   6   6  -6       1728.93       1825.60       108.32 o                         
   7   6  -6        146.49        104.57        48.93 o                         
   8   6  -6        319.74        417.41        58.27 o                         
   9   6  -6        111.04        153.14        61.48 o                         
  10   6  -6        230.96        283.75        63.59 o                         
  11   6  -6          4.13        -40.07        62.66 o                         
  12   6  -6         40.58         77.17        90.01 o                         
 -10   7  -6         31.76        124.42       135.94 o                         
  -9   7  -6         98.25        135.48       121.53 o                         
  -8   7  -6         48.27        -90.21        90.21 o                         
  -7   7  -6         14.90        -82.52        82.52 o                         
  -6   7  -6        134.60        187.59       210.70 o                         
  -5   7  -6        137.09         96.29       109.55 o                         
  -4   7  -6         29.87         64.41        80.88 o                         
  -3   7  -6         92.55         85.03        48.98 o                         
  -2   7  -6        549.48        588.00        52.46 o                         
  -1   7  -6       1574.91       1586.79        97.56 o                         
   0   7  -6        300.60        370.38        55.71 o                         
   1   7  -6        717.85        913.73        59.35 o                         
   2   7  -6        415.84        495.03        45.71 o                         
   3   7  -6        332.31        340.37        61.99 o                         
   4   7  -6        247.07        185.19        43.84 o                         
   5   7  -6         65.39         34.21        51.16 o                         
   6   7  -6        374.25        329.05        57.24 o                         
   7   7  -6         26.77        113.20        50.69 o                         
   8   7  -6        208.23        142.26        50.65 o                         
   9   7  -6        238.33        191.86        62.60 o                         
  10   7  -6         37.62         52.15        57.83 o                         
  11   7  -6         49.27         43.42        81.32 o                         
  12   7  -6        121.08         58.55       120.14 o                         
 -10   8  -6         64.60       -213.17       213.17 o                         
  -9   8  -6        133.23        -27.86       127.33 o                         
  -8   8  -6        217.90        256.38       128.26 o                         
  -7   8  -6         90.30         15.30       122.02 o                         
  -6   8  -6        135.15         75.58       100.34 o                         
  -5   8  -6        481.38        417.07       109.90 o                         
  -4   8  -6        743.96        862.20        92.54 o                         
  -3   8  -6        684.39        612.52        62.60 o                         
  -2   8  -6        655.76        665.28        60.57 o                         
  -1   8  -6       1126.52       1247.11        70.75 o                         
   0   8  -6       1304.38       1299.71       130.63 o                         
   1   8  -6        561.73        667.28        69.69 o                         
   2   8  -6       1056.08       1044.57        61.60 o                         
   3   8  -6       2194.27       2217.07       121.92 o                         
   4   8  -6        907.91        984.35        59.77 o                         
   5   8  -6        257.54        312.38        57.64 o                         
   6   8  -6       1898.13       2162.39       100.62 o                         
   7   8  -6        750.56        703.06        68.90 o                         
   8   8  -6        132.74        138.55        60.97 o                         
   9   8  -6         97.83        120.62        58.59 o                         
  10   8  -6        192.31        216.89        68.03 o                         
  11   8  -6        176.38        122.22        96.86 o                         
  12   8  -6         22.43         38.41        98.54 o                         
 -10   9  -6          7.20       -121.31       121.31 o                         
  -9   9  -6         26.34         84.90       135.06 o                         
  -8   9  -6         52.44        124.31       194.94 o                         
  -7   9  -6        106.68         13.53       103.88 o                         
  -6   9  -6         58.18         93.98       101.82 o                         
  -5   9  -6         20.42       -115.00       115.00 o                         
  -4   9  -6         54.40         56.30        66.97 o                         
  -3   9  -6          3.47         46.69        67.61 o                         
  -2   9  -6          3.43        -10.26        47.09 o                         
  -1   9  -6       1294.05       1218.17        79.36 o                         
   0   9  -6        218.07        229.39        50.19 o                         
   1   9  -6        252.45        320.53        46.93 o                         
   2   9  -6          6.66          6.31        38.70 o                         
   3   9  -6        449.67        437.21        52.58 o                         
   4   9  -6        106.23        161.04        41.76 o                         
   5   9  -6          5.56        -34.75        45.90 o                         
   6   9  -6         61.26         29.71        49.54 o                         
   7   9  -6         40.65        -25.54        62.33 o                         
   8   9  -6         93.97        125.00        56.22 o                         
   9   9  -6         55.44         96.31        58.96 o                         
  10   9  -6         20.01        -78.04        81.73 o                         
  11   9  -6         12.18        -59.52        81.61 o                         
  -9  10  -6        138.09         22.04       155.36 o                         
  -8  10  -6        135.83        213.26       138.71 o                         
  -7  10  -6        185.07        -88.21       147.75 o                         
  -6  10  -6        443.76        224.96       147.46 o                         
  -5  10  -6        578.08        752.56       267.21 o                         
  -4  10  -6         83.30         58.10        74.62 o                         
  -3  10  -6        106.10         89.14       158.67 o                         
  -2  10  -6        430.42        444.31        60.69 o                         
  -1  10  -6        560.15        636.01        71.09 o                         
   0  10  -6        113.76        141.34        49.15 o                         
   1  10  -6       1154.77       1164.68       107.64 o                         
   2  10  -6        821.80        855.02        61.88 o                         
   3  10  -6         97.14         73.11        45.55 o                         
   4  10  -6        228.03        266.14        45.35 o                         
   5  10  -6        464.18        498.34        66.64 o                         
   6  10  -6        160.07        158.02        56.44 o                         
   7  10  -6        289.67        277.22        65.51 o                         
   8  10  -6         53.29         18.53        67.92 o                         
   9  10  -6        346.82        265.05        93.06 o                         
  10  10  -6         34.03         94.69        98.10 o                         
  11  10  -6         28.88        -80.96        86.64 o                         
  -9  11  -6         41.48        100.04       137.26 o                         
  -8  11  -6        124.71         62.80       136.65 o                         
  -7  11  -6         46.04         37.14       172.18 o                         
  -6  11  -6        176.16         55.57       244.36 o                         
  -5  11  -6        207.95        504.83       133.00 o                         
  -4  11  -6        158.09         98.89       110.23 o                         
  -3  11  -6        149.10        147.24        77.13 o                         
  -2  11  -6        381.53        387.36        60.63 o                         
  -1  11  -6         59.30         38.88        50.45 o                         
   0  11  -6        422.19        272.35        74.13 o                         
   1  11  -6          1.63        -25.75        40.59 o                         
   2  11  -6        505.69        503.23        78.52 o                         
   3  11  -6        784.69        810.18        64.52 o                         
   4  11  -6        147.18        197.58        76.98 o                         
   5  11  -6        332.72        325.19        95.50 o                         
   6  11  -6         81.75        134.29        55.50 o                         
   7  11  -6        107.86         91.79        55.99 o                         
   8  11  -6        320.93        349.79       130.75 o                         
   9  11  -6          6.63        -75.05        75.05 o                         
  10  11  -6         70.78        103.57        88.54 o                         
  11  11  -6         29.61         32.17        94.14 o                         
  -8  12  -6         23.67        108.84       180.91 o                         
  -7  12  -6         15.25        139.30       146.82 o                         
  -6  12  -6         45.67         84.74       122.49 o                         
  -5  12  -6        543.77        520.66       206.40 o                         
  -4  12  -6        524.65        452.20       128.02 o                         
  -3  12  -6        926.34        864.76       111.53 o                         
  -2  12  -6        286.15        258.24        86.79 o                         
  -1  12  -6        234.39        195.66        58.93 o                         
   0  12  -6        129.71        146.49        58.74 o                         
   1  12  -6        168.98        205.92        49.12 o                         
   2  12  -6        122.68        152.95        48.40 o                         
   3  12  -6        654.77        694.66        64.98 o                         
   4  12  -6        218.54        238.31        49.19 o                         
   5  12  -6        679.99        828.38        82.35 o                         
   6  12  -6        171.46        176.83        67.12 o                         
   7  12  -6        284.89        276.92       105.12 o                         
   8  12  -6          6.78        -72.77        72.77 o                         
   9  12  -6         17.24         -7.76        83.31 o                         
  10  12  -6         26.04        176.47        93.21 o                         
  -7  13  -6         84.33        -42.70       239.03 o                         
  -6  13  -6         20.01        -25.71       125.91 o                         
  -5  13  -6        109.90         18.92       115.95 o                         
  -4  13  -6        116.84        225.55       171.41 o                         
  -3  13  -6        362.33        486.95       129.36 o                         
  -2  13  -6        211.45        290.58        64.83 o                         
  -1  13  -6        115.01         62.51        54.40 o                         
   0  13  -6        860.64       1005.25        92.29 o                         
   1  13  -6        370.44        407.33        59.83 o                         
   2  13  -6        279.65        251.52        75.72 o                         
   3  13  -6        273.82        412.25        57.86 o                         
   4  13  -6        265.70        276.77        55.32 o                         
   5  13  -6         12.88         79.21        92.24 o                         
   6  13  -6         30.61         44.65        73.66 o                         
   7  13  -6         99.99         54.34        74.36 o                         
   8  13  -6         30.07        -60.42        75.14 o                         
   9  13  -6         13.83          0.96       113.33 o                         
  -7  14  -6         58.96       -219.08       219.08 o                         
  -6  14  -6        207.23          9.01       133.61 o                         
  -5  14  -6         11.68        165.25       181.06 o                         
  -4  14  -6         62.13        -64.68       111.49 o                         
  -3  14  -6          3.27         26.11       113.87 o                         
  -2  14  -6         39.32        -18.32        53.86 o                         
  -1  14  -6        983.36        906.21       124.76 o                         
   0  14  -6        176.12        276.04        80.09 o                         
   1  14  -6        818.10        917.28        76.09 o                         
   2  14  -6        606.69        622.04        68.42 o                         
   3  14  -6        514.21        422.81        84.03 o                         
   4  14  -6        159.93        213.08        65.12 o                         
   5  14  -6         57.51         61.08        59.93 o                         
   6  14  -6        186.09        146.13        80.03 o                         
   7  14  -6         38.38         25.03        76.29 o                         
   8  14  -6        276.05        216.22       119.18 o                         
  -6  15  -6        248.02        297.94       148.85 o                         
  -5  15  -6         42.76        -61.80       120.92 o                         
  -4  15  -6         29.07       -183.71       183.71 o                         
  -3  15  -6        355.57        525.22       293.17 o                         
  -2  15  -6        365.80        250.58       170.83 o                         
  -1  15  -6         62.44        -96.25        99.77 o                         
   0  15  -6        253.76        229.70        80.14 o                         
   1  15  -6        358.01        314.53        69.35 o                         
   2  15  -6        202.70        245.48        68.16 o                         
   3  15  -6         45.38         68.88        52.17 o                         
   4  15  -6        191.51        209.75        66.76 o                         
   5  15  -6        407.20        463.50       121.18 o                         
   6  15  -6        151.53        335.29        94.66 o                         
   7  15  -6        146.35         69.45        84.68 o                         
   8  15  -6        159.10         88.02        90.89 o                         
  -4  16  -6        350.72        216.54       185.01 o                         
  -3  16  -6        382.95        291.51       132.31 o                         
  -2  16  -6        358.54        278.41       136.18 o                         
  -1  16  -6        180.56         91.97        95.91 o                         
   0  16  -6         14.52         64.46        61.20 o                         
   1  16  -6        242.58        138.13        73.59 o                         
   2  16  -6         24.52        -56.03        56.03 o                         
   3  16  -6        218.37        249.77        64.85 o                         
   4  16  -6        692.65        564.78        88.89 o                         
   5  16  -6         54.08        158.25        97.25 o                         
   6  16  -6        343.53        354.39        97.60 o                         
  -3  17  -6        145.60         49.28       139.31 o                         
  -2  17  -6        227.40        146.71       128.76 o                         
  -1  17  -6        191.65        133.20       127.79 o                         
   0  17  -6        103.10        159.04        88.22 o                         
   1  17  -6        300.40        331.41        73.61 o                         
   2  17  -6         76.47          8.33       100.45 o                         
   3  17  -6        104.70        167.23        76.27 o                         
   4  17  -6        221.41        -24.75        84.42 o                         
   5  17  -6        217.23        204.12        95.65 o                         
   1  18  -6        140.85        301.01       109.76 o                         
 -12   1  -5         45.76         46.93       132.42 o                         
 -11   1  -5        237.36        225.97       228.77 o                         
 -10   1  -5        197.30        274.88       124.40 o                         
  -9   1  -5        420.30        295.80       108.36 o                         
  -8   1  -5        588.34        653.26       162.75 o                         
  -3   1  -5       1878.89       1815.28       134.48 o                         
  -2   1  -5       1603.66       1474.04       117.59 o                         
  -1   1  -5       1084.57       1073.83        50.58 o                         
   0   1  -5        618.89        632.67        37.52 o                         
   1   1  -5       3705.12       3511.87        71.82 o                         
   2   1  -5       3782.81       3602.65        72.70 o                         
   3   1  -5       1468.95       1412.20        55.33 o                         
   4   1  -5        117.73        101.08        32.82 o                         
   5   1  -5       1910.85       1865.53        72.37 o                         
   6   1  -5        167.13        142.14        49.99 o                         
   7   1  -5       2100.31       2097.74        97.51 o                         
   8   1  -5        606.61        584.00        60.44 o                         
   9   1  -5        385.29        365.76        62.20 o                         
  10   1  -5        220.95        218.39        62.20 o                         
  11   1  -5        102.18         79.16        59.59 o                         
  12   1  -5         99.36        104.60        61.13 o                         
  13   1  -5          4.58        -70.46        73.42 o                         
 -11   2  -5         59.71         -8.38       203.96 o                         
 -10   2  -5          8.48         -8.70       103.86 o                         
  -9   2  -5        222.27        273.00       117.90 o                         
  -8   2  -5         11.57        -47.06       121.55 o                         
  -7   2  -5        212.82        341.01       144.02 o                         
  -4   2  -5        312.00        355.75        92.30 o                         
  -3   2  -5        251.69        278.72        80.76 o                         
  -2   2  -5        110.98         86.14        40.30 o                         
  -1   2  -5        274.58        278.79        26.68 o                         
   0   2  -5        357.10        453.31        43.70 o                         
   1   2  -5       2656.48       2642.64        74.65 o                         
   2   2  -5         93.82         44.38        24.32 o                         
   3   2  -5        171.49        237.47        34.79 o                         
   4   2  -5       1632.91       1603.86        63.76 o                         
   5   2  -5         17.37         49.99        33.68 o                         
   6   2  -5        375.09        426.10        57.19 o                         
   7   2  -5         17.62        -35.70        42.13 o                         
   8   2  -5        109.80        126.48        51.75 o                         
   9   2  -5         84.74        157.97        56.16 o                         
  10   2  -5          3.50        -17.12        67.31 o                         
  11   2  -5        356.87        317.08        81.46 o                         
  12   2  -5         15.43        -16.59        57.39 o                         
  13   2  -5        122.34         49.55       131.73 o                         
 -11   3  -5         43.94        131.22       118.42 o                         
 -10   3  -5         10.40         -8.62       100.65 o                         
  -9   3  -5        286.98        291.37       293.48 o                         
  -8   3  -5        765.44        675.58       110.92 o                         
  -7   3  -5       1396.82       1655.92       160.58 o                         
  -6   3  -5       2590.72       3007.98       188.81 o                         
  -5   3  -5       1165.66       1020.65       127.67 o                         
  -4   3  -5        708.44        826.38       110.13 o                         
  -3   3  -5       1377.32       1323.37        83.28 o                         
  -2   3  -5        337.56        314.19        39.64 o                         
  -1   3  -5       4721.14       4435.85        72.78 o                         
   0   3  -5       7574.60       7715.34       107.71 o                         
   1   3  -5       8113.75       8434.42       117.64 o                         
   2   3  -5       3041.49       2921.85        68.84 o                         
   3   3  -5       4763.63       4566.43        93.96 o                         
   4   3  -5       1738.18       1672.93        63.53 o                         
   5   3  -5       1801.82       1838.81        56.66 o                         
   6   3  -5        619.26        722.90        62.12 o                         
   7   3  -5         49.39         62.85        44.03 o                         
   8   3  -5        147.50         63.40        51.60 o                         
   9   3  -5        287.20        271.06        53.61 o                         
  10   3  -5        119.60        124.01        53.76 o                         
  11   3  -5        451.43        526.93        78.68 o                         
  12   3  -5        173.31        292.62        75.12 o                         
  13   3  -5         52.10         85.46        82.01 o                         
 -11   4  -5          8.98        123.21       103.61 o                         
 -10   4  -5         35.70        -11.13        89.90 o                         
  -9   4  -5        186.26         97.67       114.36 o                         
  -8   4  -5        269.43        236.82       108.02 o                         
  -7   4  -5        169.39        136.01        65.79 o                         
  -6   4  -5        481.17        482.17        85.65 o                         
  -5   4  -5        287.53        229.73        66.88 o                         
  -4   4  -5        572.86        538.64        73.27 o                         
  -3   4  -5       2532.67       2668.53       242.83 o                         
  -2   4  -5       1426.09       1533.37        67.87 o                         
  -1   4  -5       4733.81       4703.81        94.24 o                         
   0   4  -5       3007.25       3053.92        68.07 o                         
   1   4  -5        612.27        800.99        87.03 o                         
   2   4  -5       2445.17       2607.38        80.71 o                         
   3   4  -5       1545.05       1445.74        64.84 o                         
   4   4  -5        408.86        489.46        48.25 o                         
   5   4  -5        391.01        395.32        47.17 o                         
   6   4  -5       1407.13       1462.03        77.59 o                         
   7   4  -5        250.62        260.98        46.88 o                         
   8   4  -5        853.76        812.09        64.21 o                         
   9   4  -5        874.59        986.89        73.24 o                         
  10   4  -5         49.61         67.09        54.34 o                         
  11   4  -5        102.17        154.52        60.05 o                         
  12   4  -5         73.22         39.86        87.51 o                         
  13   4  -5         31.29        -33.12        72.49 o                         
 -11   5  -5        277.39        217.09       138.37 o                         
 -10   5  -5        185.01        -38.04        96.90 o                         
  -9   5  -5        308.71        298.45       105.98 o                         
  -8   5  -5        263.94        174.89        64.74 o                         
  -7   5  -5         62.02         83.02        58.72 o                         
  -6   5  -5        187.23        138.21        80.78 o                         
  -5   5  -5       1071.30        953.16       140.07 o                         
  -4   5  -5       2635.11       2589.27       101.94 o                         
  -3   5  -5       2264.56       2228.46        84.42 o                         
  -2   5  -5       6018.21       5922.03       142.03 o                         
  -1   5  -5       5126.20       5205.10       136.38 o                         
   0   5  -5       3041.01       2957.96        80.24 o                         
   1   5  -5       1655.44       1684.44        76.26 o                         
   2   5  -5       1655.66       1683.02        61.80 o                         
   3   5  -5        135.24         77.61        33.69 o                         
   4   5  -5       1294.11       1386.08        81.54 o                         
   5   5  -5       1334.51       1395.89        82.74 o                         
   6   5  -5       1336.88       1344.90        71.32 o                         
   7   5  -5       1199.05       1226.85        81.88 o                         
   8   5  -5        915.75       1003.68        95.78 o                         
   9   5  -5        171.19        134.27        57.14 o                         
  10   5  -5        401.20        173.45        68.58 o                         
  11   5  -5          3.65        134.58        62.63 o                         
  12   5  -5          5.62        167.36        70.04 o                         
  13   5  -5         17.39        -20.33        97.43 o                         
 -11   6  -5         87.03        336.00       150.18 o                         
 -10   6  -5        146.26         54.71       101.03 o                         
  -9   6  -5        211.50        197.68       253.24 o                         
  -8   6  -5        476.58        588.14       134.05 o                         
  -7   6  -5        396.03        290.81       107.18 o                         
  -6   6  -5        126.12        229.64        93.87 o                         
  -5   6  -5        550.37        408.41       111.01 o                         
  -4   6  -5        459.08        398.44        73.70 o                         
  -3   6  -5        946.65        889.82        79.21 o                         
  -2   6  -5        549.98        655.30        53.81 o                         
  -1   6  -5       1763.20       1803.89        70.68 o                         
   0   6  -5       1286.12       1301.59        64.63 o                         
   1   6  -5       3935.73       3997.81        90.70 o                         
   2   6  -5        997.59       1027.30        58.99 o                         
   3   6  -5       2664.43       2815.99        69.85 o                         
   4   6  -5       2986.59       3055.42        91.90 o                         
   5   6  -5       2276.56       2327.16        89.92 o                         
   6   6  -5        683.10        684.36        58.69 o                         
   7   6  -5       2362.47       2477.37        89.06 o                         
   8   6  -5        668.01        709.59        64.08 o                         
   9   6  -5        146.44        201.56        58.84 o                         
  10   6  -5        181.31         97.26        56.78 o                         
  11   6  -5        184.03        236.03        82.68 o                         
  12   6  -5        101.51        155.54        89.17 o                         
 -11   7  -5         50.54          4.21       179.04 o                         
 -10   7  -5         67.70        140.78       106.33 o                         
  -9   7  -5        324.65        118.21       211.35 o                         
  -8   7  -5        958.75        754.70       239.24 o                         
  -7   7  -5       1111.26        924.56       144.40 o                         
  -6   7  -5       1437.72       1380.80       149.21 o                         
  -5   7  -5        789.10        603.34       110.15 o                         
  -4   7  -5       1045.69       1046.34       115.38 o                         
  -3   7  -5        488.28        492.03        51.77 o                         
  -2   7  -5        268.91        412.01        51.65 o                         
  -1   7  -5        328.37        420.49        70.70 o                         
   0   7  -5       2004.43       1903.74        85.98 o                         
   1   7  -5       1651.10       1494.77        60.73 o                         
   2   7  -5       3800.48       3787.40        84.45 o                         
   3   7  -5       4644.26       4708.85        93.19 o                         
   4   7  -5       3725.83       3799.76       113.71 o                         
   5   7  -5       1616.02       1667.17        87.79 o                         
   6   7  -5        712.08        720.08        66.48 o                         
   7   7  -5          8.26        -30.63        39.93 o                         
   8   7  -5        141.43        114.49        48.36 o                         
   9   7  -5        166.13         89.32        52.75 o                         
  10   7  -5        965.24       1016.12        84.77 o                         
  11   7  -5        120.65         84.54        81.66 o                         
  12   7  -5        226.09        365.66       128.79 o                         
 -10   8  -5         59.58         75.72       207.72 o                         
  -9   8  -5         78.35       -115.27       115.27 o                         
  -8   8  -5        199.05        381.62       259.18 o                         
  -7   8  -5        402.96        360.57       119.18 o                         
  -6   8  -5        688.78        772.98       140.50 o                         
  -5   8  -5        603.46        491.21       110.08 o                         
  -4   8  -5        923.44        929.27        98.11 o                         
  -3   8  -5        620.89        561.68        84.69 o                         
  -2   8  -5       1857.36       1829.18       108.10 o                         
  -1   8  -5       4529.42       4528.88       117.40 o                         
   0   8  -5        704.90        806.89        66.59 o                         
   1   8  -5        684.07        834.25        55.85 o                         
   2   8  -5       1737.98       1721.74        67.02 o                         
   3   8  -5        311.73        357.26        43.48 o                         
   4   8  -5        368.73        308.21        54.31 o                         
   5   8  -5        644.12        615.94        76.82 o                         
   6   8  -5       2285.23       2258.89        95.22 o                         
   7   8  -5        204.67        175.92        50.19 o                         
   8   8  -5        787.70        863.46        78.05 o                         
   9   8  -5        436.21        423.26        64.07 o                         
  10   8  -5        139.46         95.27        98.79 o                         
  11   8  -5         69.90         99.83        82.62 o                         
  12   8  -5        109.17         72.44        96.36 o                         
 -10   9  -5         48.33        226.09       145.00 o                         
  -9   9  -5        291.96        333.19       147.69 o                         
  -8   9  -5         84.73        -39.85       105.07 o                         
  -7   9  -5         16.59        -49.04       180.28 o                         
  -6   9  -5        137.23        142.33       101.03 o                         
  -5   9  -5        301.67        248.18        79.17 o                         
  -4   9  -5       2206.34       2516.43       136.23 o                         
  -3   9  -5       1024.46       1003.05       104.12 o                         
  -2   9  -5       2817.79       2743.72       100.11 o                         
  -1   9  -5       3392.69       3510.00       112.73 o                         
   0   9  -5       1135.76       1288.27        89.02 o                         
   1   9  -5        873.64       1052.68        83.44 o                         
   2   9  -5        166.90        183.95        47.36 o                         
   3   9  -5       1527.13       1672.81        83.97 o                         
   4   9  -5        952.21        841.65        68.49 o                         
   5   9  -5       2068.96       2062.06        93.41 o                         
   6   9  -5       2718.83       2729.93       105.80 o                         
   7   9  -5        804.76        807.41        72.09 o                         
   8   9  -5        737.88        847.40       120.90 o                         
   9   9  -5        458.44        456.34        95.34 o                         
  10   9  -5        193.55        288.50        90.74 o                         
  11   9  -5        235.46         69.06        93.49 o                         
  12   9  -5         41.48         25.04        99.36 o                         
  -9  10  -5        127.13        -53.34       128.85 o                         
  -8  10  -5        370.81        570.86       152.59 o                         
  -7  10  -5        154.23        118.45       159.87 o                         
  -6  10  -5        616.83        683.12       137.14 o                         
  -5  10  -5        202.81        238.14       107.84 o                         
  -4  10  -5        161.23        218.53        79.92 o                         
  -3  10  -5        641.81        735.08        95.81 o                         
  -2  10  -5        888.18        931.81        72.00 o                         
  -1  10  -5        477.67        455.41        64.29 o                         
   0  10  -5       1931.00       2009.23        99.59 o                         
   1  10  -5       1377.36       1512.62       107.37 o                         
   2  10  -5       1349.84       1443.02        83.84 o                         
   3  10  -5        414.55        578.05        60.19 o                         
   4  10  -5       2620.65       2619.29       102.00 o                         
   5  10  -5        395.96        393.41        59.79 o                         
   6  10  -5        280.37        217.06        54.90 o                         
   7  10  -5         64.92        143.11        52.39 o                         
   8  10  -5        141.14        132.22        74.96 o                         
   9  10  -5        182.22         30.66        95.38 o                         
  10  10  -5        147.52        217.90        89.79 o                         
  11  10  -5         85.62         38.85       104.36 o                         
  -9  11  -5         33.52         60.71       131.42 o                         
  -8  11  -5        217.24        254.30       149.45 o                         
  -7  11  -5        603.07        848.42       251.94 o                         
  -6  11  -5        635.76        846.41       341.90 o                         
  -5  11  -5        572.24        531.31       135.60 o                         
  -4  11  -5        386.53        525.06       110.81 o                         
  -3  11  -5        151.99        -52.98        69.39 o                         
  -2  11  -5        584.87        578.60        65.63 o                         
  -1  11  -5        182.45        166.26        54.72 o                         
   0  11  -5       1735.94       1828.21       123.26 o                         
   1  11  -5       1115.09       1472.70        98.48 o                         
   2  11  -5        987.13       1015.58        73.07 o                         
   3  11  -5       2665.24       2913.30        93.01 o                         
   4  11  -5        810.70        818.75        59.64 o                         
   5  11  -5        456.22        449.04        69.40 o                         
   6  11  -5        135.02        198.60        54.94 o                         
   7  11  -5         96.65         78.84        70.77 o                         
   8  11  -5          2.28        -68.04        68.04 o                         
   9  11  -5         34.46         49.40        79.41 o                         
  10  11  -5        202.01        123.76        99.24 o                         
  11  11  -5         96.87         88.66       103.55 o                         
  -8  12  -5        103.07         42.29       148.42 o                         
  -7  12  -5          4.82         86.75       151.76 o                         
  -6  12  -5        395.50        321.68       132.48 o                         
  -5  12  -5        494.64        303.30       128.59 o                         
  -4  12  -5        317.53        302.00       120.92 o                         
  -3  12  -5        370.69        335.53        90.66 o                         
  -2  12  -5        552.98        662.03        68.44 o                         
  -1  12  -5        392.02        456.45        65.71 o                         
   0  12  -5        442.72        589.29        97.15 o                         
   1  12  -5        874.92       1025.82       105.34 o                         
   2  12  -5       1092.39       1231.39       105.33 o                         
   3  12  -5         99.89         77.56        42.84 o                         
   4  12  -5        117.86         87.86        56.76 o                         
   5  12  -5        240.45        280.16        65.97 o                         
   6  12  -5        204.78        211.36        55.93 o                         
   7  12  -5        385.87        457.55        91.43 o                         
   8  12  -5        255.58        276.68        85.95 o                         
   9  12  -5        236.63        292.47        97.19 o                         
  10  12  -5         51.99        123.68        88.81 o                         
  -8  13  -5         82.04        209.81       169.69 o                         
  -7  13  -5         19.60        184.81       146.28 o                         
  -6  13  -5         71.23        145.26       141.31 o                         
  -5  13  -5        114.83       -110.81       110.81 o                         
  -4  13  -5        634.84        532.01       143.59 o                         
  -3  13  -5        461.14        669.19       152.37 o                         
  -2  13  -5        617.02        596.99        74.44 o                         
  -1  13  -5        986.71       1163.66       136.69 o                         
   0  13  -5        393.23        497.19        72.63 o                         
   1  13  -5        423.08        583.91       122.58 o                         
   2  13  -5        380.06        450.71        63.97 o                         
   3  13  -5        107.62         14.41        45.18 o                         
   4  13  -5        127.78        151.32        55.08 o                         
   5  13  -5        312.45        238.04       105.79 o                         
   6  13  -5        322.12        397.79        91.66 o                         
   7  13  -5        347.84        290.24       138.58 o                         
   8  13  -5        312.47        279.92       123.69 o                         
   9  13  -5        101.84        116.16        90.58 o                         
  -7  14  -5        200.98         60.86       139.52 o                         
  -6  14  -5         44.60         22.30       137.66 o                         
  -5  14  -5         51.91         71.68       124.42 o                         
  -4  14  -5         21.15        -99.85       137.90 o                         
  -3  14  -5         30.16        261.99       129.12 o                         
  -2  14  -5         16.91         32.16        69.86 o                         
  -1  14  -5        178.42        256.08        66.63 o                         
   0  14  -5        210.73        243.39        68.54 o                         
   1  14  -5        123.51         38.13        52.47 o                         
   2  14  -5         53.65         52.82        53.23 o                         
   3  14  -5         37.85         29.33        50.01 o                         
   4  14  -5        165.66        164.06        56.18 o                         
   5  14  -5        172.13        102.97        63.78 o                         
   6  14  -5         84.35         78.13        76.71 o                         
   7  14  -5         19.09        -45.94        79.93 o                         
   8  14  -5          0.48         39.76        77.78 o                         
   9  14  -5         74.17         81.31        95.00 o                         
  -6  15  -5          6.83        126.45       140.65 o                         
  -5  15  -5        176.14        230.81       142.11 o                         
  -4  15  -5         67.59         17.01       125.69 o                         
  -3  15  -5         24.80       -108.70       108.70 o                         
  -2  15  -5         58.83         13.76        86.20 o                         
  -1  15  -5         49.97          6.80        60.91 o                         
   0  15  -5        488.49        509.63        90.37 o                         
   1  15  -5        253.01        163.48        63.26 o                         
   2  15  -5         62.43         -8.46        50.53 o                         
   3  15  -5        505.58        508.03        66.25 o                         
   4  15  -5        117.49         50.36        55.16 o                         
   5  15  -5         89.72        -60.74        90.55 o                         
   6  15  -5        189.02        167.52        91.57 o                         
   7  15  -5         11.92         -9.25        86.06 o                         
   8  15  -5          3.46         97.58        96.01 o                         
  -5  16  -5        146.92       -129.65       157.37 o                         
  -4  16  -5         25.43       -115.43       139.92 o                         
  -3  16  -5        166.91         72.79       131.85 o                         
  -2  16  -5         55.25        -53.23       111.90 o                         
  -1  16  -5        189.65        124.10        66.87 o                         
   0  16  -5          4.35         52.77        66.31 o                         
   1  16  -5         36.91         29.29        60.91 o                         
   2  16  -5         40.17        -16.36        56.98 o                         
   3  16  -5         19.30         17.03        54.83 o                         
   4  16  -5         24.92        103.66        68.82 o                         
   5  16  -5         11.13        -75.10        75.10 o                         
   6  16  -5         16.57        128.63       100.80 o                         
   7  16  -5          9.43         38.13        96.21 o                         
  -3  17  -5         51.23        -93.17       122.07 o                         
  -2  17  -5         22.50        -62.86       199.12 o                         
  -1  17  -5         49.87          6.05       119.25 o                         
   0  17  -5         58.56        -67.03        67.03 o                         
   1  17  -5          8.03        -61.71        61.71 o                         
   2  17  -5         39.86         99.73        87.80 o                         
   3  17  -5         47.65        135.29        71.70 o                         
   4  17  -5         18.97        -94.58        94.58 o                         
   5  17  -5         39.58        -74.62        74.62 o                         
  -1  18  -5         17.21        232.23       133.70 o                         
   0  18  -5         15.64        -78.22        84.88 o                         
   1  18  -5          7.98         55.67        68.96 o                         
   2  18  -5          0.16        -53.33        88.30 o                         
   3  18  -5          0.42        -40.36       107.99 o                         
 -12   0  -4        332.21        404.61       200.73 o                         
 -11   0  -4         21.14        105.65       165.77 o                         
 -10   0  -4          8.12       -119.05       119.05 o                         
  -9   0  -4        437.71        138.12       138.12 o                         
  -8   0  -4        390.68        221.96       143.42 o                         
  -1   0  -4       7135.33       7035.55       124.55 o                         
   0   0  -4      26884.24      27183.77       945.93 o                         
   1   0  -4       5114.05       4917.90       139.09 o                         
   2   0  -4       8959.47       9175.42       201.59 o                         
   3   0  -4      11496.73      10776.29       187.15 o                         
   4   0  -4       8055.88       8110.99       167.57 o                         
   5   0  -4       1834.71       1825.62        88.65 o                         
   6   0  -4       2152.78       2114.28       118.01 o                         
   7   0  -4       1146.90       1107.49       103.97 o                         
   8   0  -4        563.44        738.29        91.01 o                         
   9   0  -4        480.05        477.92       118.31 o                         
  10   0  -4        511.21        540.82        96.62 o                         
  11   0  -4        270.00        291.10        88.56 o                         
  12   0  -4        406.72        423.33        85.12 o                         
  13   0  -4        198.74        159.41        84.66 o                         
 -12   1  -4         61.98       -121.34       121.34 o                         
 -11   1  -4         65.18       -112.67       112.67 o                         
 -10   1  -4        294.87        168.54       129.28 o                         
  -9   1  -4         31.19        181.49        93.41 o                         
  -8   1  -4        157.77         34.91       120.32 o                         
  -7   1  -4        977.81       1128.45       176.88 o                         
  -2   1  -4        508.87        544.77        79.26 o                         
  -1   1  -4       5428.71       5239.53        80.77 o                         
   0   1  -4      26230.60      27053.49       276.37 o                         
   1   1  -4      11308.44      11568.81       156.14 o                         
   2   1  -4       2456.03       2506.52        59.37 o                         
   3   1  -4       2748.00       2448.13        78.90 o                         
   4   1  -4       4178.21       4146.92        89.99 o                         
   5   1  -4        346.21        321.04        38.20 o                         
   6   1  -4       2488.48       2502.74        91.51 o                         
   7   1  -4       1288.98       1341.43        72.80 o                         
   8   1  -4        310.23        270.26        58.28 o                         
   9   1  -4        798.07        761.94        67.12 o                         
  10   1  -4        332.09        367.90        60.18 o                         
  11   1  -4        186.08        169.67        54.42 o                         
  12   1  -4        119.32        123.01        53.91 o                         
  13   1  -4        112.59        137.01        57.92 o                         
 -12   2  -4        129.10         13.13       125.64 o                         
 -11   2  -4        388.99        371.58       155.71 o                         
 -10   2  -4        610.58        391.89       125.11 o                         
  -9   2  -4        323.51        223.63       153.37 o                         
  -8   2  -4        862.62        692.46       169.04 o                         
  -7   2  -4        452.74        450.87       140.01 o                         
  -3   2  -4       5744.16       5298.22       195.71 o                         
  -2   2  -4       5238.24       4926.69       121.53 o                         
  -1   2  -4      11257.90      10686.16       123.80 o                         
   0   2  -4      31470.29      32786.41       374.35 o                         
   1   2  -4      19264.14      19632.71       219.10 o                         
   2   2  -4       4092.28       4090.83        83.27 o                         
   3   2  -4       1037.22       1079.14        39.44 o                         
   4   2  -4        216.96        282.34        31.47 o                         
   5   2  -4       1837.44       1838.80        67.99 o                         
   6   2  -4       1383.81       1291.47        75.79 o                         
   7   2  -4       2922.66       3226.99       102.06 o                         
   8   2  -4       2203.13       2326.43       102.19 o                         
   9   2  -4        586.78        597.14        76.40 o                         
  10   2  -4        657.32        590.58        81.37 o                         
  11   2  -4        347.32        229.68        60.16 o                         
  12   2  -4        142.52        144.96        57.06 o                         
  13   2  -4          0.51        -71.48        71.48 o                         
 -12   3  -4         58.66        -92.35        92.35 o                         
 -11   3  -4        145.45        130.84       129.87 o                         
 -10   3  -4        389.52        444.95       122.05 o                         
  -9   3  -4        205.24        356.67       107.54 o                         
  -8   3  -4        982.64       1172.61       205.56 o                         
  -7   3  -4        789.72        735.50       174.66 o                         
  -6   3  -4        601.18        375.50       135.36 o                         
  -5   3  -4        858.08        812.16       107.03 o                         
  -4   3  -4        249.68        249.71        72.02 o                         
  -3   3  -4       1429.80       1401.86       146.39 o                         
  -2   3  -4        623.64        639.98        56.37 o                         
  -1   3  -4       2643.78       2716.85        53.95 o                         
   0   3  -4       2501.81       2445.43        59.69 o                         
   1   3  -4       1452.88       1431.97        45.26 o                         
   2   3  -4       2488.01       2310.48        54.56 o                         
   3   3  -4       1252.06       1192.35        40.70 o                         
   4   3  -4       2029.44       1943.39        66.87 o                         
   5   3  -4       1497.11       1525.46        66.45 o                         
   6   3  -4       1441.00       1579.57        73.40 o                         
   7   3  -4       1587.68       1596.67       123.17 o                         
   8   3  -4        761.36        789.43        63.60 o                         
   9   3  -4        178.88        329.72        59.85 o                         
  10   3  -4        125.01        156.43        53.01 o                         
  11   3  -4         90.91         59.35        74.80 o                         
  12   3  -4         87.25        111.19        58.86 o                         
  13   3  -4         10.03         -3.35        82.59 o                         
 -12   4  -4          4.67        203.66       174.99 o                         
 -11   4  -4         65.00         52.62       104.50 o                         
 -10   4  -4        174.61        274.89        89.79 o                         
  -9   4  -4        172.78        144.89        88.13 o                         
  -8   4  -4        840.41        838.26        97.74 o                         
  -7   4  -4        970.44        886.55        88.39 o                         
  -6   4  -4       2232.70       2191.01       136.95 o                         
  -5   4  -4       2423.63       2413.30       122.99 o                         
  -4   4  -4       1567.78       1924.64       160.55 o                         
  -3   4  -4        961.01        901.51        57.85 o                         
  -2   4  -4        402.84        333.08        42.51 o                         
  -1   4  -4        947.92        898.01        68.09 o                         
   0   4  -4        167.19        232.68        30.79 o                         
   1   4  -4       7492.80       7697.90       116.41 o                         
   2   4  -4       4539.22       4300.03        86.15 o                         
   3   4  -4       5328.23       4972.25        79.65 o                         
   4   4  -4       6054.46       5898.63       108.34 o                         
   5   4  -4       5561.81       5570.96       107.19 o                         
   6   4  -4       1751.16       1801.74        69.37 o                         
   7   4  -4       1259.17       1279.61        70.93 o                         
   8   4  -4       1504.61       1490.99        83.65 o                         
   9   4  -4         57.09        -18.71        51.34 o                         
  10   4  -4         85.79        173.67        57.86 o                         
  11   4  -4        218.32        305.78        69.90 o                         
  12   4  -4        240.10        126.14        75.74 o                         
  13   4  -4         48.81         74.67        70.02 o                         
 -11   5  -4        129.69         36.46       103.32 o                         
 -10   5  -4        170.12        185.77        94.23 o                         
  -9   5  -4         23.02        -37.55        97.70 o                         
  -8   5  -4        142.72        -61.32        61.32 o                         
  -7   5  -4        154.36        114.57        54.97 o                         
  -6   5  -4        118.05        169.47        91.88 o                         
  -5   5  -4        332.73        307.01        56.48 o                         
  -4   5  -4        874.73        879.90        79.13 o                         
  -3   5  -4       1103.18       1136.55        46.49 o                         
  -2   5  -4        962.63        992.10        89.47 o                         
  -1   5  -4       2090.42       2236.08        95.46 o                         
   0   5  -4       1160.63       1201.53        64.00 o                         
   1   5  -4        641.81        724.40        57.62 o                         
   2   5  -4        410.83        420.27        39.53 o                         
   3   5  -4       1086.27       1122.99        59.11 o                         
   4   5  -4        525.99        559.52        47.65 o                         
   5   5  -4         52.24         66.86        33.15 o                         
   6   5  -4       1371.43       1425.63        96.26 o                         
   7   5  -4        688.00        697.65        69.76 o                         
   8   5  -4       1120.14       1262.27       113.70 o                         
   9   5  -4        445.81        459.35        93.61 o                         
  10   5  -4        312.00        433.44        68.29 o                         
  11   5  -4        133.16        162.33        57.30 o                         
  12   5  -4        119.40         37.26        66.73 o                         
  13   5  -4         55.79         33.31        74.02 o                         
 -11   6  -4        143.06        533.30       160.70 o                         
 -10   6  -4        185.46         62.09       107.39 o                         
  -9   6  -4        286.29        299.55       125.22 o                         
  -8   6  -4        257.08        140.27       106.27 o                         
  -7   6  -4        339.73        321.74       155.56 o                         
  -6   6  -4        105.73        116.61       106.74 o                         
  -5   6  -4        240.05        238.07        91.04 o                         
  -4   6  -4        326.41        246.27        60.34 o                         
  -3   6  -4       2235.57       2026.24       221.11 o                         
  -2   6  -4       2932.69       3016.48        83.08 o                         
  -1   6  -4       2719.75       2611.64        79.45 o                         
   0   6  -4       5773.89       5593.74       113.88 o                         
   1   6  -4       1738.21       1456.04        66.87 o                         
   2   6  -4       1976.83       2201.68        60.76 o                         
   3   6  -4        658.47        616.99        32.47 o                         
   4   6  -4        616.59        636.72        54.14 o                         
   5   6  -4       1138.76       1230.22        65.53 o                         
   6   6  -4        358.21        437.29        59.83 o                         
   7   6  -4       1370.88       1363.86        71.60 o                         
   8   6  -4       1022.63        982.53        66.39 o                         
   9   6  -4        907.17        712.62        69.09 o                         
  10   6  -4        342.32        291.84        56.86 o                         
  11   6  -4        175.89        152.90        61.99 o                         
  12   6  -4         51.62         12.35        71.98 o                         
 -11   7  -4         53.21       -211.17       257.27 o                         
 -10   7  -4         71.86        145.68       131.61 o                         
  -9   7  -4        140.46        231.01       202.12 o                         
  -8   7  -4         45.35        166.14       111.82 o                         
  -7   7  -4        181.50         59.81       100.79 o                         
  -6   7  -4        198.04        104.38       143.07 o                         
  -5   7  -4        239.56        284.91        99.08 o                         
  -4   7  -4        201.28        461.37       113.46 o                         
  -3   7  -4        515.20        583.37        79.19 o                         
  -2   7  -4        594.54        651.07        73.59 o                         
  -1   7  -4        491.40        433.74        49.05 o                         
   0   7  -4        169.50        211.22        50.61 o                         
   1   7  -4        320.23        454.89        48.73 o                         
   2   7  -4        106.07         91.06        32.88 o                         
   3   7  -4        294.01        309.94        41.27 o                         
   4   7  -4       1317.63       1352.91        78.51 o                         
   5   7  -4       1053.25       1091.40        70.19 o                         
   6   7  -4        250.91        253.79        44.19 o                         
   7   7  -4        342.30        341.62        48.21 o                         
   8   7  -4         49.58         74.17        48.27 o                         
   9   7  -4         34.21         22.18        45.56 o                         
  10   7  -4         49.47         67.80        63.03 o                         
  11   7  -4         75.12         52.60        67.52 o                         
  12   7  -4        134.14        146.62        97.56 o                         
 -11   8  -4         24.23        236.91       218.45 o                         
 -10   8  -4         87.23        101.60       131.22 o                         
  -9   8  -4        172.60         48.32       114.00 o                         
  -8   8  -4        220.81         99.27       134.52 o                         
  -7   8  -4        349.68        156.12       102.77 o                         
  -6   8  -4        524.69        579.39       147.79 o                         
  -5   8  -4        592.06        539.82        81.16 o                         
  -4   8  -4        301.84        232.40        72.07 o                         
  -3   8  -4        889.04        993.35       160.52 o                         
  -2   8  -4       1540.97       1587.55        75.70 o                         
  -1   8  -4        264.86        303.09        52.32 o                         
   0   8  -4       1467.62       1537.14        78.78 o                         
   1   8  -4        405.16        399.69        51.51 o                         
   2   8  -4       2830.86       2964.99        84.65 o                         
   3   8  -4        645.58        704.93        49.14 o                         
   4   8  -4        104.73         69.37        42.92 o                         
   5   8  -4       1067.54       1152.36        75.29 o                         
   6   8  -4        989.15       1033.15        70.24 o                         
   7   8  -4        393.09        471.90        50.96 o                         
   8   8  -4         76.46        112.34        62.82 o                         
   9   8  -4        104.97        149.08        72.51 o                         
  10   8  -4         26.24        -34.11        70.26 o                         
  11   8  -4         46.48         97.88        75.68 o                         
  12   8  -4        107.13        175.95        85.94 o                         
 -10   9  -4         50.06        -60.96       126.46 o                         
  -9   9  -4         17.00        141.89       183.87 o                         
  -8   9  -4         73.49        -89.24       109.79 o                         
  -7   9  -4         50.40        130.81       109.91 o                         
  -6   9  -4        201.42        252.47       116.34 o                         
  -5   9  -4         82.41         80.52       105.29 o                         
  -4   9  -4        151.53        156.85        70.21 o                         
  -3   9  -4        104.46        136.77        87.18 o                         
  -2   9  -4        204.84        214.33        52.53 o                         
  -1   9  -4        516.18        656.85        65.17 o                         
   0   9  -4          8.83         38.22        61.53 o                         
   1   9  -4        270.59        241.15        52.88 o                         
   2   9  -4        732.58        881.38        73.08 o                         
   3   9  -4        256.30        210.04        41.97 o                         
   4   9  -4        235.97        306.86        58.64 o                         
   5   9  -4        385.43        376.41        55.56 o                         
   6   9  -4        178.99        176.16        44.80 o                         
   7   9  -4        492.66        411.18        76.48 o                         
   8   9  -4         19.31        103.66        70.10 o                         
   9   9  -4         66.30         66.14        74.17 o                         
  10   9  -4         35.67        207.81        97.33 o                         
  11   9  -4         18.84        -39.68        74.54 o                         
  12   9  -4         81.75         60.78       105.53 o                         
 -10  10  -4         30.82        275.17       143.08 o                         
  -9  10  -4         25.01        -79.87       130.27 o                         
  -8  10  -4         33.67         39.30       119.77 o                         
  -7  10  -4        688.80        386.99       183.03 o                         
  -6  10  -4        242.62        334.12       149.62 o                         
  -5  10  -4        358.12        261.91        80.20 o                         
  -4  10  -4       1344.00       1685.91       228.18 o                         
  -3  10  -4        502.70        520.20        91.14 o                         
  -2  10  -4        459.49        579.18        62.90 o                         
  -1  10  -4        937.28       1152.13        82.65 o                         
   0  10  -4        864.42        945.28        77.92 o                         
   1  10  -4        275.39        279.68        58.91 o                         
   2  10  -4        277.91        405.65        59.28 o                         
   3  10  -4       1709.18       1588.22        80.91 o                         
   4  10  -4        323.01        378.63        55.09 o                         
   5  10  -4        338.74        401.34        54.57 o                         
   6  10  -4        250.32        138.00        46.02 o                         
   7  10  -4        177.49        191.79        70.81 o                         
   8  10  -4         64.07         95.84        72.96 o                         
   9  10  -4         14.57        130.56        78.36 o                         
  10  10  -4        164.87         23.19        78.52 o                         
  11  10  -4         35.81       -107.35       107.35 o                         
  -9  11  -4         13.09         73.21       137.08 o                         
  -8  11  -4         13.59       -104.72       117.45 o                         
  -7  11  -4         20.05        -71.86       107.76 o                         
  -6  11  -4        202.39        178.94       113.13 o                         
  -5  11  -4         69.17        -93.59        93.59 o                         
  -4  11  -4        290.14        382.45        90.63 o                         
  -3  11  -4         70.56         49.99        69.16 o                         
  -2  11  -4        571.86        576.42        63.60 o                         
  -1  11  -4        680.21        806.06        73.55 o                         
   0  11  -4        576.39        883.70        79.86 o                         
   1  11  -4        460.20        494.93        68.03 o                         
   2  11  -4       1687.08       1833.61        91.51 o                         
   3  11  -4        358.09        384.34        52.92 o                         
   4  11  -4        123.36        -18.94        84.54 o                         
   5  11  -4        223.81        171.38        48.99 o                         
   6  11  -4         66.87         42.05        66.49 o                         
   7  11  -4        255.91        266.95        81.24 o                         
   8  11  -4         80.01        118.53        75.13 o                         
   9  11  -4        386.16        363.12        94.12 o                         
  10  11  -4         16.66        -51.52        76.07 o                         
  11  11  -4         47.30        157.01        84.32 o                         
  -9  12  -4        130.29        -48.15       130.43 o                         
  -8  12  -4         40.13       -199.14       199.14 o                         
  -7  12  -4         60.38        109.19       436.92 o                         
  -6  12  -4          9.27         74.90       127.82 o                         
  -5  12  -4        111.72        152.57       171.88 o                         
  -4  12  -4         72.50        -63.76        78.90 o                         
  -3  12  -4         94.45         53.99        77.80 o                         
  -2  12  -4        566.52        572.04        75.39 o                         
  -1  12  -4        280.65        210.02        57.23 o                         
   0  12  -4       1445.64       1615.53       126.26 o                         
   1  12  -4        500.76        637.20        83.38 o                         
   2  12  -4        586.51        644.45        85.48 o                         
   3  12  -4        507.69        500.21        59.08 o                         
   4  12  -4        109.95         81.82        48.26 o                         
   5  12  -4         88.57         68.03        55.31 o                         
   6  12  -4         92.22         32.70        65.98 o                         
   7  12  -4        556.93        479.35        93.67 o                         
   8  12  -4        188.45        190.54        84.66 o                         
   9  12  -4        291.55         63.50       101.93 o                         
  10  12  -4        189.49        163.16        92.77 o                         
  -8  13  -4        131.40        -16.34       329.27 o                         
  -7  13  -4         51.46        -73.00       279.23 o                         
  -6  13  -4        181.48        351.77       153.89 o                         
  -5  13  -4        978.72       1445.13       459.12 o                         
  -4  13  -4         11.97         11.16        91.61 o                         
  -3  13  -4        465.04        432.64       100.91 o                         
  -2  13  -4         36.27         80.52        73.73 o                         
  -1  13  -4        152.78        237.53        72.33 o                         
   0  13  -4        241.03        282.78        66.38 o                         
   1  13  -4        311.68        219.78        65.74 o                         
   2  13  -4        849.50        930.07        83.78 o                         
   3  13  -4        224.45        145.82        60.39 o                         
   4  13  -4        216.95        209.03        45.93 o                         
   5  13  -4        591.48        555.09       101.86 o                         
   6  13  -4        115.41         25.09        76.07 o                         
   7  13  -4        535.90        571.59        99.53 o                         
   8  13  -4         50.46        210.56        85.76 o                         
   9  13  -4         51.70        192.61        89.56 o                         
  -7  14  -4        446.75        189.53       278.69 o                         
  -6  14  -4        163.09        140.85       186.38 o                         
  -5  14  -4        378.63        425.00       143.66 o                         
  -4  14  -4        645.32        498.74       141.70 o                         
  -3  14  -4         59.57        123.45       106.51 o                         
  -2  14  -4        161.79         94.29        54.30 o                         
  -1  14  -4         97.33         -4.63       104.10 o                         
   0  14  -4        238.88        216.09        87.06 o                         
   1  14  -4        301.18        288.01        71.56 o                         
   2  14  -4        652.66        683.68        72.07 o                         
   3  14  -4        890.63        977.33        99.95 o                         
   4  14  -4        350.51        378.10        56.70 o                         
   5  14  -4        425.64        418.73        83.55 o                         
   6  14  -4        171.36        114.44        80.90 o                         
   7  14  -4        119.48         59.69        81.68 o                         
   8  14  -4         22.80         -7.86        79.53 o                         
   9  14  -4         14.53        141.27       119.15 o                         
  -6  15  -4         23.11       -120.39       120.39 o                         
  -5  15  -4        147.62         78.98       131.81 o                         
  -4  15  -4        412.58        407.73       149.86 o                         
  -3  15  -4        565.56        196.37       130.10 o                         
  -2  15  -4        194.99        181.40       119.53 o                         
  -1  15  -4       1139.16       1248.60       102.60 o                         
   0  15  -4        335.41        351.31        76.42 o                         
   1  15  -4        175.09        257.91        71.32 o                         
   2  15  -4        363.18        375.31        65.76 o                         
   3  15  -4         25.38        -59.96        62.12 o                         
   4  15  -4        140.36        117.87        51.47 o                         
   5  15  -4         32.51         70.35        82.37 o                         
   6  15  -4        153.22        211.94        84.13 o                         
   7  15  -4         51.92         28.50        77.15 o                         
   8  15  -4         94.13        105.32       121.65 o                         
  -5  16  -4        147.10        -14.19       127.90 o                         
  -4  16  -4         79.67         27.95       129.33 o                         
  -3  16  -4        289.10        478.49       285.21 o                         
  -2  16  -4        408.55        541.50       141.66 o                         
  -1  16  -4        525.32        577.64       140.65 o                         
   0  16  -4        528.85        599.33       127.91 o                         
   1  16  -4        412.76        348.96        74.54 o                         
   2  16  -4         68.89        172.09        74.14 o                         
   3  16  -4        109.91          5.04        58.65 o                         
   4  16  -4         21.61         55.57       123.25 o                         
   5  16  -4         31.39        -74.49        74.49 o                         
   6  16  -4        321.43        333.61        96.41 o                         
   7  16  -4        120.14        -91.58        91.58 o                         
  -4  17  -4         33.90        -53.05       129.14 o                         
  -3  17  -4        256.92        405.28       398.03 o                         
  -2  17  -4         51.22        -39.81       114.53 o                         
  -1  17  -4        138.03         93.08       106.89 o                         
   0  17  -4        591.05        512.20        91.63 o                         
   1  17  -4        319.41        296.08       103.04 o                         
   2  17  -4        231.59        271.60        73.80 o                         
   3  17  -4        136.91         78.34        61.88 o                         
   4  17  -4        488.00        492.93       105.39 o                         
   5  17  -4        124.58        141.15       102.16 o                         
  -2  18  -4         53.32         76.61       128.04 o                         
  -1  18  -4         79.48        -58.62       100.68 o                         
   0  18  -4        123.94         52.21        99.85 o                         
   1  18  -4        176.90        121.08        69.71 o                         
   2  18  -4        209.98        170.57        82.57 o                         
   3  18  -4        302.73        447.30       101.01 o                         
 -12   1  -3        124.50        -28.92       125.97 o                         
 -11   1  -3        125.25         33.01       202.43 o                         
 -10   1  -3         96.02        159.89       101.51 o                         
  -9   1  -3        244.24        316.71       100.59 o                         
  -8   1  -3         70.83        136.32        81.62 o                         
  -7   1  -3        679.80        723.59       156.24 o                         
  -2   1  -3       6428.27       5664.51       175.46 o                         
  -1   1  -3       5270.11       4874.16       103.92 o                         
   0   1  -3       1269.65       1235.11        44.57 o                         
   1   1  -3       9403.78       8889.43        90.89 o                         
   2   1  -3      11218.41      10845.04       121.45 o                         
   3   1  -3       3371.67       3280.27        63.29 o                         
   4   1  -3       3240.64       3248.50        69.02 o                         
   5   1  -3       5078.02       5202.49        95.72 o                         
   6   1  -3        661.89        701.97        50.23 o                         
   7   1  -3        792.08        680.20        54.72 o                         
   8   1  -3       1158.03       1118.71        71.91 o                         
   9   1  -3        745.00        789.71       120.39 o                         
  10   1  -3        214.29        144.59        45.26 o                         
  11   1  -3        166.89         92.56        57.47 o                         
  12   1  -3        143.05         64.93        51.91 o                         
  13   1  -3         31.81        288.96       138.69 o                         
 -12   2  -3         68.86        160.75       153.06 o                         
 -11   2  -3        118.49        189.37       122.28 o                         
 -10   2  -3        191.89        150.91       120.93 o                         
  -9   2  -3         22.25        -13.91        86.48 o                         
  -8   2  -3         71.16         61.82       116.40 o                         
  -7   2  -3         73.01         28.36       106.29 o                         
  -6   2  -3        691.67        451.68       121.35 o                         
  -2   2  -3        423.98        410.93        34.18 o                         
  -1   2  -3        874.44        833.85        31.41 o                         
   0   2  -3       3123.18       3542.81        64.11 o                         
   1   2  -3      17388.06      17537.14       201.78 o                         
   2   2  -3        534.46        595.98        45.58 o                         
   3   2  -3       2000.44       1993.20        45.07 o                         
   4   2  -3        619.93        626.81        34.19 o                         
   5   2  -3       1710.29       1790.04        64.46 o                         
   6   2  -3        191.79        131.84        36.67 o                         
   7   2  -3        632.15        615.69        58.54 o                         
   8   2  -3        466.27        438.10        57.81 o                         
   9   2  -3        230.50        223.87        48.35 o                         
  10   2  -3         15.59         -2.00        42.19 o                         
  11   2  -3         21.50         59.08        52.56 o                         
  12   2  -3          0.98         64.29        63.58 o                         
  13   2  -3          1.03         61.14       123.72 o                         
 -12   3  -3         46.70          4.91       155.15 o                         
 -11   3  -3        143.64        105.51        95.94 o                         
 -10   3  -3          6.16         22.87       179.81 o                         
  -9   3  -3        147.15         95.68       253.24 o                         
  -8   3  -3        163.59         70.14       116.58 o                         
  -7   3  -3        930.79        738.46       161.90 o                         
  -6   3  -3        843.67        704.15       148.21 o                         
  -5   3  -3       2431.37       2376.16       191.41 o                         
  -3   3  -3       5811.59       5729.05        94.33 o                         
  -2   3  -3       5120.80       4918.94        82.41 o                         
  -1   3  -3       1175.74       1147.27        54.37 o                         
   0   3  -3        757.14        780.73        41.23 o                         
   1   3  -3       1135.40       1227.35        38.00 o                         
   2   3  -3       1033.54        939.15        38.74 o                         
   3   3  -3       4744.82       4451.23        84.19 o                         
   4   3  -3       2419.51       2284.98        67.76 o                         
   5   3  -3       5553.87       5297.83       108.95 o                         
   6   3  -3       1681.54       1483.73        63.47 o                         
   7   3  -3       1529.09       1604.47        72.32 o                         
   8   3  -3        863.26        781.69        63.58 o                         
   9   3  -3        851.93        744.10        64.65 o                         
  10   3  -3        160.70         55.77        46.36 o                         
  11   3  -3         35.83         21.30        47.38 o                         
  12   3  -3        223.96        160.86        73.99 o                         
  13   3  -3        106.73        158.49        79.79 o                         
 -12   4  -3          1.82         32.58       133.11 o                         
 -11   4  -3         59.02         74.18        90.03 o                         
 -10   4  -3        488.80        422.40        99.40 o                         
  -9   4  -3        162.30        163.04        94.67 o                         
  -8   4  -3        134.39        197.78       101.80 o                         
  -7   4  -3        145.71        245.61        96.16 o                         
  -6   4  -3        107.77         46.09        77.72 o                         
  -5   4  -3        242.36        163.06        48.85 o                         
  -4   4  -3         27.34         -6.13        36.68 o                         
  -3   4  -3       7306.37       7447.97       104.06 o                         
  -2   4  -3        142.46         96.76        36.63 o                         
  -1   4  -3        599.42        686.30        46.39 o                         
   0   4  -3        301.78        363.39        42.53 o                         
   1   4  -3       1075.39       1028.22        48.18 o                         
   2   4  -3       2474.08       2307.02        49.13 o                         
   3   4  -3       2470.95       2480.00        61.55 o                         
   4   4  -3        780.87        881.36        49.04 o                         
   5   4  -3        854.95        786.81        47.95 o                         
   6   4  -3        496.38        527.96        45.88 o                         
   7   4  -3       1062.69       1100.31        64.54 o                         
   8   4  -3        200.94        256.73        47.26 o                         
   9   4  -3        874.79        915.40        66.38 o                         
  10   4  -3         70.76        142.16        58.61 o                         
  11   4  -3         99.73        121.22        51.99 o                         
  12   4  -3         56.23        114.12        55.16 o                         
  13   4  -3        115.28        169.36        87.32 o                         
 -12   5  -3         55.55         72.31       194.45 o                         
 -11   5  -3         89.42        -36.10       111.30 o                         
 -10   5  -3        693.49        745.82       138.11 o                         
  -9   5  -3        720.73        671.04        71.11 o                         
  -8   5  -3        699.55        784.35        81.67 o                         
  -7   5  -3        717.16        655.09       167.79 o                         
  -6   5  -3       1292.41       1152.25       160.44 o                         
  -5   5  -3        276.68        312.62        93.25 o                         
  -4   5  -3        216.99        243.07        59.83 o                         
  -3   5  -3       2914.02       3009.12       130.28 o                         
  -2   5  -3       2851.35       2760.22        94.39 o                         
  -1   5  -3       3808.98       3603.58        82.08 o                         
   0   5  -3       2807.54       2667.13        71.38 o                         
   1   5  -3      10752.98      10840.67       159.25 o                         
   2   5  -3       4865.92       4720.20        68.93 o                         
   3   5  -3       1859.95       1733.03        61.67 o                         
   4   5  -3        528.53        577.81        42.96 o                         
   5   5  -3        536.54        560.72        79.77 o                         
   6   5  -3        423.37        433.28        49.43 o                         
   7   5  -3        303.96        340.14        46.67 o                         
   8   5  -3        812.70        833.12        61.07 o                         
   9   5  -3       1014.58       1014.23        78.63 o                         
  10   5  -3        449.94        532.31        69.99 o                         
  11   5  -3        435.28        565.31        98.76 o                         
  12   5  -3        164.60        139.36        67.63 o                         
  13   5  -3         24.40         48.37        98.80 o                         
 -11   6  -3         13.27        -34.05       199.43 o                         
 -10   6  -3         25.26         47.88        81.94 o                         
  -9   6  -3        301.25        302.46        83.57 o                         
  -8   6  -3        170.32        128.98       131.53 o                         
  -7   6  -3        509.09        353.81       104.08 o                         
  -6   6  -3        966.43        732.50       118.22 o                         
  -5   6  -3       1957.77       2002.71       242.14 o                         
  -4   6  -3       1082.87       1005.83        85.31 o                         
  -3   6  -3       1954.32       2091.39       103.71 o                         
  -2   6  -3       2631.50       2576.49       128.11 o                         
  -1   6  -3       1312.34       1318.50        59.24 o                         
   0   6  -3        830.69       1028.06        58.54 o                         
   1   6  -3        849.15        902.30        55.27 o                         
   2   6  -3       4045.35       4285.47        96.76 o                         
   3   6  -3        445.42        447.81        43.23 o                         
   4   6  -3       3487.03       3393.22        82.04 o                         
   5   6  -3       1037.37       1040.14        56.88 o                         
   6   6  -3       1323.05       1413.84        66.32 o                         
   7   6  -3        417.41        401.96        48.67 o                         
   8   6  -3        601.27        524.42        53.96 o                         
   9   6  -3        425.20        400.67        60.44 o                         
  10   6  -3        195.17        170.45        51.24 o                         
  11   6  -3         56.95        -22.87        88.95 o                         
  12   6  -3        125.51         47.09       101.40 o                         
 -11   7  -3         95.59        256.70       148.14 o                         
 -10   7  -3         54.82        177.63       134.78 o                         
  -9   7  -3         62.89        207.18        79.73 o                         
  -8   7  -3        102.23         39.67       108.31 o                         
  -7   7  -3        226.87        143.60        97.91 o                         
  -6   7  -3       1754.53       1532.82       186.56 o                         
  -5   7  -3       2711.30       2615.22       132.79 o                         
  -4   7  -3       2839.42       2975.37       187.65 o                         
  -3   7  -3       5279.80       5111.55       216.26 o                         
  -2   7  -3       1641.52       1483.90        61.57 o                         
  -1   7  -3       2035.05       2001.12        72.33 o                         
   0   7  -3        489.73        576.83        52.31 o                         
   1   7  -3         93.17         93.17        37.96 o                         
   2   7  -3       4334.68       4436.49        91.44 o                         
   3   7  -3       1549.07       1497.14        50.23 o                         
   4   7  -3       4773.51       4601.51       109.67 o                         
   5   7  -3       3685.11       3640.94        89.48 o                         
   6   7  -3       2819.25       2944.38       106.40 o                         
   7   7  -3        696.05        488.43        71.65 o                         
   8   7  -3        363.72        286.67        62.84 o                         
   9   7  -3         84.39         51.04        64.00 o                         
  10   7  -3         48.94         68.45        67.68 o                         
  11   7  -3         57.89        -20.83        64.30 o                         
  12   7  -3        136.68        190.83       105.91 o                         
 -11   8  -3        162.73        122.92       149.36 o                         
 -10   8  -3        241.92          1.13       130.23 o                         
  -9   8  -3        138.18        180.12       126.43 o                         
  -8   8  -3        331.87        -83.55       140.60 o                         
  -7   8  -3        303.77        484.17       161.16 o                         
  -6   8  -3         55.54        -71.61        94.42 o                         
  -5   8  -3        303.94        179.50        73.06 o                         
  -4   8  -3        508.82        517.92        81.34 o                         
  -3   8  -3       1025.41       1029.49       118.01 o                         
  -2   8  -3       2804.73       2716.91       130.80 o                         
  -1   8  -3       1314.99       1365.66        73.46 o                         
   0   8  -3       2470.70       2566.11        87.92 o                         
   1   8  -3       2245.76       2369.29        85.14 o                         
   2   8  -3       2609.71       2629.67        77.68 o                         
   3   8  -3        639.01        830.64        70.91 o                         
   4   8  -3        692.21        659.28        55.72 o                         
   5   8  -3        231.04        197.87        54.42 o                         
   6   8  -3       1185.03        983.35        78.62 o                         
   7   8  -3        411.27        235.33        90.61 o                         
   8   8  -3        330.43        254.61        69.35 o                         
   9   8  -3        107.43        134.31        63.58 o                         
  10   8  -3        305.08        271.20        79.68 o                         
  11   8  -3        265.78        395.24        91.12 o                         
  12   8  -3        110.42        188.89        86.02 o                         
 -11   9  -3         91.62        -10.29       256.17 o                         
 -10   9  -3        247.00        432.02       154.66 o                         
  -9   9  -3        485.69        361.03       188.00 o                         
  -8   9  -3        444.78        517.82       143.65 o                         
  -7   9  -3        659.47        771.71       146.57 o                         
  -6   9  -3        788.14        612.44        95.83 o                         
  -5   9  -3        368.54        344.86        82.67 o                         
  -4   9  -3        396.80        389.11        83.67 o                         
  -3   9  -3        418.87        480.41        84.85 o                         
  -2   9  -3       4183.85       3989.66       139.41 o                         
  -1   9  -3       1715.27       1665.40        81.97 o                         
   0   9  -3       4216.81       4362.26       118.49 o                         
   1   9  -3       3188.31       3075.43       106.10 o                         
   2   9  -3       3706.64       3842.39       116.91 o                         
   3   9  -3        613.60        707.99        54.35 o                         
   4   9  -3       1210.18       1105.54        72.10 o                         
   5   9  -3        469.79        476.18        70.85 o                         
   6   9  -3         71.31        101.29        59.86 o                         
   7   9  -3        184.19        228.88        60.52 o                         
   8   9  -3        919.60        940.00        98.66 o                         
   9   9  -3        523.50        502.11        90.79 o                         
  10   9  -3        447.21        437.48       100.75 o                         
  11   9  -3        249.82        243.85        84.90 o                         
  12   9  -3         70.21        127.79       106.59 o                         
 -10  10  -3         47.88        373.04       231.23 o                         
  -9  10  -3        104.48        -14.64       258.98 o                         
  -8  10  -3        455.44        420.71       227.90 o                         
  -7  10  -3        353.56        267.77       172.06 o                         
  -6  10  -3        548.33        295.90       185.66 o                         
  -5  10  -3        983.67        909.18       105.69 o                         
  -4  10  -3       1991.48       2002.60       267.29 o                         
  -3  10  -3        560.98        593.39       148.24 o                         
  -2  10  -3        487.79        409.84        58.40 o                         
  -1  10  -3       1821.65       1811.49        92.93 o                         
   0  10  -3        452.43        627.94        71.38 o                         
   1  10  -3        246.01        355.14        60.55 o                         
   2  10  -3       1719.40       1820.54        86.90 o                         
   3  10  -3       1426.57       1502.68       115.15 o                         
   4  10  -3        542.52        559.88        79.48 o                         
   5  10  -3        557.19        451.94        71.47 o                         
   6  10  -3        794.72        920.84        95.27 o                         
   7  10  -3       1062.68       1070.61       115.92 o                         
   8  10  -3        407.68        406.53        83.27 o                         
   9  10  -3        675.91        687.13       119.90 o                         
  10  10  -3         58.80          5.43        73.54 o                         
  11  10  -3         38.57         10.83        94.26 o                         
 -10  11  -3        305.17        203.29       163.33 o                         
  -9  11  -3         96.25        -53.49       156.45 o                         
  -8  11  -3         16.95        202.19       138.24 o                         
  -7  11  -3        150.05        381.78       139.83 o                         
  -6  11  -3       1103.55        942.57       155.78 o                         
  -5  11  -3        922.67       1170.09       125.73 o                         
  -4  11  -3       1315.41       1425.41       222.18 o                         
  -3  11  -3       2966.14       2927.38       155.46 o                         
  -2  11  -3        111.10        232.30        52.46 o                         
  -1  11  -3        210.90        325.76        58.68 o                         
   0  11  -3        511.70        583.47        71.65 o                         
   1  11  -3        559.46        629.68        74.08 o                         
   2  11  -3        537.04        666.91        62.29 o                         
   3  11  -3       1794.35       1801.73        80.59 o                         
   4  11  -3       1402.30       1509.53        90.03 o                         
   5  11  -3        706.60        615.49       103.35 o                         
   6  11  -3        954.14        898.00       101.66 o                         
   7  11  -3       1019.76        983.29       105.64 o                         
   8  11  -3        240.79        254.59        78.75 o                         
   9  11  -3         48.43         17.25        70.94 o                         
  10  11  -3        124.01        136.55        92.24 o                         
  11  11  -3         40.68         66.83        99.67 o                         
  -9  12  -3         49.74        214.89       152.55 o                         
  -8  12  -3         98.06        160.79       135.01 o                         
  -7  12  -3        123.38        342.63       165.81 o                         
  -6  12  -3        286.31        147.63       158.66 o                         
  -5  12  -3         40.64         50.27       259.14 o                         
  -4  12  -3        226.19        -38.34       168.30 o                         
  -3  12  -3        509.82        686.26       110.97 o                         
  -2  12  -3        712.28        759.21        72.59 o                         
  -1  12  -3        224.73        220.72        58.71 o                         
   0  12  -3       1894.87       2163.26       121.61 o                         
   1  12  -3        633.76        764.33        80.56 o                         
   2  12  -3        430.47        580.29        62.50 o                         
   3  12  -3        601.29        690.29        62.93 o                         
   4  12  -3        210.16        246.43        43.82 o                         
   5  12  -3         82.00        116.94        64.36 o                         
   6  12  -3         31.88         46.46        65.30 o                         
   7  12  -3        335.71        336.24        86.17 o                         
   8  12  -3         44.05        132.38        80.06 o                         
   9  12  -3         45.72         88.01        81.21 o                         
  10  12  -3        158.45         83.86       129.87 o                         
  -8  13  -3        158.63        -25.56       162.36 o                         
  -7  13  -3        172.65        307.31       151.57 o                         
  -6  13  -3         90.72       -193.37       229.07 o                         
  -5  13  -3          3.49         35.40       115.13 o                         
  -4  13  -3          4.38         85.31        97.16 o                         
  -3  13  -3        401.76        448.96       120.59 o                         
  -2  13  -3        139.66        124.02        52.40 o                         
  -1  13  -3       1061.56       1109.46       106.49 o                         
   0  13  -3       1253.11       1411.34       105.99 o                         
   1  13  -3       1726.81       1800.56       111.39 o                         
   2  13  -3        302.12        350.05        59.17 o                         
   3  13  -3        546.39        558.64        61.39 o                         
   4  13  -3        116.28         81.88        42.34 o                         
   5  13  -3         53.50         31.71        66.53 o                         
   6  13  -3         30.40        115.05        76.48 o                         
   7  13  -3        532.98        446.41        99.03 o                         
   8  13  -3        213.08        264.80        93.09 o                         
   9  13  -3         25.48         80.70        88.33 o                         
  -8  14  -3         40.18       -100.17       143.27 o                         
  -7  14  -3        203.31        260.91       153.81 o                         
  -6  14  -3        278.57        311.97       221.30 o                         
  -5  14  -3        186.63        186.77       134.49 o                         
  -4  14  -3        260.53        306.06       136.97 o                         
  -3  14  -3         51.42         90.53        88.07 o                         
  -2  14  -3        395.52        519.15        70.53 o                         
  -1  14  -3        474.52        576.61        79.39 o                         
   0  14  -3        185.80        202.86        67.95 o                         
   1  14  -3        647.61        655.32        84.45 o                         
   2  14  -3         30.13         12.23        68.33 o                         
   3  14  -3        633.41        623.00        69.88 o                         
   4  14  -3        124.61        183.57        48.55 o                         
   5  14  -3        290.22        332.26        92.50 o                         
   6  14  -3        235.90        204.47        83.75 o                         
   7  14  -3         67.30        -67.35        89.98 o                         
   8  14  -3        139.81        112.19        87.84 o                         
   9  14  -3         48.25       -119.57       119.57 o                         
  -7  15  -3         12.34       -131.34       131.34 o                         
  -6  15  -3        305.41        357.00       265.73 o                         
  -5  15  -3         54.34          8.88       122.43 o                         
  -4  15  -3        201.91        409.97       142.43 o                         
  -3  15  -3        180.51        210.81       123.44 o                         
  -2  15  -3        145.61         58.78        55.49 o                         
  -1  15  -3         36.41         61.01        78.90 o                         
   0  15  -3         37.54         62.97        64.92 o                         
   1  15  -3         29.63         -1.84        62.06 o                         
   2  15  -3         70.88         55.55        51.32 o                         
   3  15  -3        342.78        360.71        70.20 o                         
   4  15  -3        203.16        295.17        90.26 o                         
   5  15  -3        323.19        414.06        98.23 o                         
   6  15  -3         72.15          6.70        77.47 o                         
   7  15  -3         83.06         81.80       109.22 o                         
   8  15  -3        153.64         12.24        84.63 o                         
  -6  16  -3         46.73        147.37       257.11 o                         
  -5  16  -3        117.75         80.76       129.72 o                         
  -4  16  -3          1.58        107.92       132.18 o                         
  -3  16  -3        128.97        -10.02       216.28 o                         
  -2  16  -3         64.56        175.29       241.34 o                         
  -1  16  -3         52.01         33.62        61.69 o                         
   0  16  -3         14.26         11.24        76.87 o                         
   1  16  -3        230.66        250.52        80.07 o                         
   2  16  -3         46.31         92.92        70.24 o                         
   3  16  -3         84.97         69.92        56.28 o                         
   4  16  -3         52.77          1.90        92.04 o                         
   5  16  -3         82.95        121.87        88.29 o                         
   6  16  -3         60.28         24.97        87.32 o                         
   7  16  -3         45.57         21.11        87.21 o                         
  -4  17  -3         59.41         -0.35       141.64 o                         
  -3  17  -3         78.53         79.02       123.25 o                         
  -2  17  -3         64.03         10.59       103.34 o                         
  -1  17  -3        157.87        198.37       110.22 o                         
   0  17  -3         49.22        142.40        91.18 o                         
   1  17  -3         10.85        -31.22        80.63 o                         
   2  17  -3         33.27        137.87        68.43 o                         
   3  17  -3         68.52         -2.24        70.71 o                         
   4  17  -3         24.93         -0.50        80.01 o                         
   5  17  -3          5.18         44.52        81.64 o                         
  -2  18  -3        123.33         68.24       130.15 o                         
  -1  18  -3         37.98        358.70       119.88 o                         
   0  18  -3         65.29        171.06       101.69 o                         
   1  18  -3         18.44         86.70        83.67 o                         
   2  18  -3          8.32        241.61        78.60 o                         
   3  18  -3        132.08         93.65        99.88 o                         
 -12   0  -2        154.63        307.30       198.83 o                         
 -11   0  -2        452.12        500.35       185.48 o                         
 -10   0  -2        240.29        192.62       143.40 o                         
  -9   0  -2        350.52        290.54       138.74 o                         
  -8   0  -2        161.66        212.87       123.13 o                         
  -7   0  -2        647.66        654.03       157.80 o                         
  -6   0  -2       2200.72       2306.59       178.19 o                         
  -1   0  -2       1048.39        981.00        48.46 o                         
   0   0  -2       1102.94        931.61        40.19 o                         
   1   0  -2      30620.92      33461.79       350.83 o                         
   2   0  -2       4421.72       4042.30        72.03 o                         
   3   0  -2        929.50        933.61        56.81 o                         
   4   0  -2       1563.52       1400.45        67.32 o                         
   5   0  -2       3096.45       3243.88       106.60 o                         
   6   0  -2       6436.87       6047.16       154.63 o                         
   7   0  -2       2167.09       2365.12       112.94 o                         
   8   0  -2       3630.10       3709.12       367.33 o                         
   9   0  -2       1710.53       1652.34       159.82 o                         
  10   0  -2        140.28        160.13        57.16 o                         
  11   0  -2         58.52         57.72        75.30 o                         
  12   0  -2          3.09         96.68       173.27 o                         
  13   0  -2        183.65        286.11       206.94 o                         
 -12   1  -2        151.53        206.85       133.08 o                         
 -11   1  -2        115.01        308.82       121.42 o                         
 -10   1  -2        460.98        574.40       118.37 o                         
  -9   1  -2        786.07        804.90       124.75 o                         
  -8   1  -2        709.80        695.71       105.39 o                         
  -7   1  -2        212.95        275.79        80.34 o                         
  -6   1  -2       2691.79       3367.77       204.90 o                         
  -2   1  -2       6685.88       6199.09       125.97 o                         
  -1   1  -2       4703.75       4619.93        60.51 o                         
   0   1  -2       3559.65       3293.65        37.99 o                         
   1   1  -2       2670.19       2526.20        32.79 o                         
   2   1  -2       5728.20       5721.40        73.41 o                         
   3   1  -2       3184.79       3064.13        55.30 o                         
   4   1  -2       8135.73       8166.56       111.07 o                         
   5   1  -2       1026.52       1082.89        49.44 o                         
   6   1  -2       1411.50       1467.99        59.75 o                         
   7   1  -2       1887.93       1949.91        81.11 o                         
   8   1  -2       1175.93       1067.79        91.16 o                         
   9   1  -2        459.09        388.32        47.41 o                         
  10   1  -2        185.58        160.73        42.34 o                         
  11   1  -2        107.56        162.80        45.05 o                         
  12   1  -2        183.99        284.90       108.04 o                         
  13   1  -2         64.72        182.24       115.52 o                         
 -12   2  -2          1.70        141.18       172.64 o                         
 -11   2  -2        259.04        128.24       125.14 o                         
 -10   2  -2        162.61        325.30       104.60 o                         
  -9   2  -2        609.48        398.02       102.56 o                         
  -8   2  -2       3146.22       3116.10       245.80 o                         
  -7   2  -2       1956.13       2389.57       216.65 o                         
  -6   2  -2       3743.78       3990.71       238.41 o                         
  -5   2  -2       2730.00       2943.78       186.24 o                         
  -4   2  -2       1695.25       1360.73       135.40 o                         
  -3   2  -2         64.67        121.90        32.97 o                         
  -2   2  -2       1021.55        983.50        37.66 o                         
  -1   2  -2       8423.76       9301.71       133.36 o                         
   0   2  -2       6260.24       6231.62        72.65 o                         
   1   2  -2       3867.04       3563.74        51.49 o                         
   2   2  -2      12545.95      12580.44       166.09 o                         
   3   2  -2      12194.83      11516.59       145.68 o                         
   4   2  -2       3859.78       3802.24        77.95 o                         
   5   2  -2        726.45        712.49        47.50 o                         
   6   2  -2        286.05        294.33        43.34 o                         
   7   2  -2       1053.00       1019.68        69.33 o                         
   8   2  -2        173.31        111.57        55.99 o                         
   9   2  -2        448.75        420.09        49.88 o                         
  10   2  -2        563.14        667.08        73.60 o                         
  11   2  -2        488.76        565.37        71.83 o                         
  12   2  -2        288.18        190.13        74.39 o                         
  13   2  -2        114.26         62.53       149.44 o                         
 -12   3  -2         70.45         28.13       207.05 o                         
 -11   3  -2         31.82        -16.89        96.02 o                         
 -10   3  -2          5.67         21.82        95.31 o                         
  -9   3  -2        444.14        604.96       183.95 o                         
  -8   3  -2         74.11        111.54        73.87 o                         
  -7   3  -2        411.96        357.94       138.14 o                         
  -6   3  -2        229.55        164.89       106.93 o                         
  -5   3  -2        652.23        653.54       127.60 o                         
  -4   3  -2       1081.65       1016.33        61.91 o                         
  -3   3  -2       4720.46       4579.47        82.33 o                         
  -2   3  -2       8351.96       8027.76        99.55 o                         
  -1   3  -2       5315.74       5222.45        96.20 o                         
   0   3  -2        271.00        249.53        36.53 o                         
   1   3  -2        505.73        696.08        32.85 o                         
   2   3  -2        534.08        671.09        34.19 o                         
   3   3  -2       2609.61       2408.77        60.34 o                         
   4   3  -2       1232.95       1216.49        63.32 o                         
   5   3  -2       3721.94       3767.10        88.96 o                         
   6   3  -2       1099.92       1129.34        57.36 o                         
   7   3  -2        953.78        913.60        57.38 o                         
   8   3  -2        565.09        634.77        68.82 o                         
   9   3  -2        498.81        460.28        52.61 o                         
  10   3  -2        256.74        280.51        55.85 o                         
  11   3  -2        126.55         59.29        56.18 o                         
  12   3  -2         85.79         95.07       116.96 o                         
  13   3  -2         56.35        387.78       136.26 o                         
 -12   4  -2        159.27        -51.45       134.82 o                         
 -11   4  -2        100.66        173.25        93.07 o                         
 -10   4  -2        346.30        246.06        83.77 o                         
  -9   4  -2         98.05        106.26        77.15 o                         
  -8   4  -2        152.49        227.65        68.70 o                         
  -7   4  -2         53.56        142.06        89.47 o                         
  -6   4  -2        175.67        191.66        80.54 o                         
  -5   4  -2       1987.10       1957.21        75.67 o                         
  -4   4  -2       5269.36       5279.95       143.99 o                         
  -3   4  -2       2844.18       2713.54        92.35 o                         
  -2   4  -2       7972.15       8089.55       154.00 o                         
  -1   4  -2       7295.94       7117.69       109.55 o                         
   0   4  -2        841.11        908.04        47.27 o                         
   1   4  -2       2599.61       2488.05        56.78 o                         
   2   4  -2        824.18        888.36        36.75 o                         
   3   4  -2       3230.65       3169.39        79.29 o                         
   4   4  -2       1585.01       1460.73        50.34 o                         
   5   4  -2       3389.63       3304.89        75.73 o                         
   6   4  -2       3104.85       3157.61       103.53 o                         
   7   4  -2       1061.89       1206.54        63.78 o                         
   8   4  -2        925.99        949.65        85.30 o                         
   9   4  -2        508.90        655.70        56.04 o                         
  10   4  -2         78.27        106.06        45.38 o                         
  11   4  -2         67.03        -12.56        69.80 o                         
  12   4  -2          2.76         28.53        67.30 o                         
  13   4  -2         65.12        -88.55       145.13 o                         
 -12   5  -2         47.49        159.57       261.94 o                         
 -11   5  -2         27.44         41.45       125.37 o                         
 -10   5  -2         69.69         62.16        87.51 o                         
  -9   5  -2        332.25        394.85        95.03 o                         
  -8   5  -2         73.03          8.46        58.74 o                         
  -7   5  -2        627.83        378.72       106.14 o                         
  -6   5  -2        242.19        218.97        93.31 o                         
  -5   5  -2        276.21        286.85        85.77 o                         
  -4   5  -2        585.00        618.19        76.29 o                         
  -3   5  -2       2581.19       2517.97        94.73 o                         
  -2   5  -2       1257.63       1484.49        74.74 o                         
  -1   5  -2       1953.40       1924.94        59.30 o                         
   0   5  -2        456.07        548.31        42.25 o                         
   1   5  -2       5717.08       5820.48       105.24 o                         
   2   5  -2       1684.85       1850.30        43.74 o                         
   3   5  -2        758.51        833.38        39.10 o                         
   4   5  -2       1767.88       1663.28        58.00 o                         
   5   5  -2        710.44        652.13        47.17 o                         
   6   5  -2        130.70        128.78        34.44 o                         
   7   5  -2        189.32        221.93        45.95 o                         
   8   5  -2         47.25          3.20        38.85 o                         
   9   5  -2        226.32        233.10        62.13 o                         
  10   5  -2        118.68        102.49        62.52 o                         
  11   5  -2        173.43        210.19        72.27 o                         
  12   5  -2         38.38         61.08        95.99 o                         
  13   5  -2         57.01        246.64       135.04 o                         
 -12   6  -2          1.51        226.86       189.15 o                         
 -11   6  -2         35.10        199.94       136.61 o                         
 -10   6  -2        141.98        140.90        76.45 o                         
  -9   6  -2        427.10        354.20        83.35 o                         
  -8   6  -2        713.29        858.43       142.73 o                         
  -7   6  -2        604.09        482.59       113.24 o                         
  -6   6  -2        363.10        233.91        95.57 o                         
  -5   6  -2       1278.05       1290.24        99.25 o                         
  -4   6  -2        621.63        487.11        66.87 o                         
  -3   6  -2        418.78        535.88        63.85 o                         
  -2   6  -2        667.44        697.17        70.41 o                         
  -1   6  -2       1194.57       1188.73        57.05 o                         
   0   6  -2       1942.08       1815.13        65.99 o                         
   1   6  -2       2417.77       2240.45        71.15 o                         
   2   6  -2        765.37        801.41        50.61 o                         
   3   6  -2      10034.88      10216.47       164.22 o                         
   4   6  -2        363.58        360.56        32.07 o                         
   5   6  -2        133.82         91.13        23.41 o                         
   6   6  -2        570.00        591.72        92.09 o                         
   7   6  -2         51.48         18.89        47.02 o                         
   8   6  -2        324.72        336.95        45.24 o                         
   9   6  -2         74.47         79.21        43.27 o                         
  10   6  -2        644.62        536.23        73.01 o                         
  11   6  -2        171.74        157.59        70.86 o                         
  12   6  -2         42.65        134.70        89.38 o                         
 -11   7  -2         83.54         94.52       136.48 o                         
 -10   7  -2          6.19        -28.66       115.69 o                         
  -9   7  -2          0.46        166.63       113.49 o                         
  -8   7  -2         44.55         17.95       126.07 o                         
  -7   7  -2        349.43        319.49       111.41 o                         
  -6   7  -2          2.22        -64.69        80.63 o                         
  -5   7  -2        183.56        204.24        68.46 o                         
  -4   7  -2        411.23        418.27        70.58 o                         
  -3   7  -2        879.46        948.10        81.55 o                         
  -2   7  -2        132.65        100.83        30.61 o                         
  -1   7  -2        708.76        743.59        55.44 o                         
   0   7  -2          4.36        -27.57        30.32 o                         
   1   7  -2       1023.63       1197.60        65.71 o                         
   2   7  -2        618.79        694.34        45.35 o                         
   3   7  -2         21.72         -1.13        20.02 o                         
   4   7  -2        116.02         98.77        25.45 o                         
   5   7  -2        216.38        237.11        48.89 o                         
   6   7  -2        207.02        139.72        53.09 o                         
   7   7  -2        204.41        169.06        51.84 o                         
   8   7  -2        128.58         57.49        50.29 o                         
   9   7  -2        165.03        213.31        84.07 o                         
  10   7  -2         50.33        109.52        60.44 o                         
  11   7  -2         46.40         25.06        78.44 o                         
  12   7  -2          4.36         79.17       119.32 o                         
 -11   8  -2         30.38       -109.24       109.24 o                         
 -10   8  -2        122.15        322.43       154.12 o                         
  -9   8  -2        294.00        282.73       128.48 o                         
  -8   8  -2         56.32         12.78       143.06 o                         
  -7   8  -2        109.96         11.59       111.43 o                         
  -6   8  -2        388.83        208.73        70.44 o                         
  -5   8  -2       1261.77       1099.94       103.89 o                         
  -4   8  -2        407.81        482.32        90.02 o                         
  -3   8  -2       1241.79       1259.97       100.02 o                         
  -2   8  -2       1196.63       1161.94        61.52 o                         
  -1   8  -2       1355.23       1474.18        72.76 o                         
   0   8  -2        113.88        188.62        43.18 o                         
   1   8  -2       1314.84       1365.68        73.43 o                         
   2   8  -2        721.58        872.43        62.39 o                         
   3   8  -2       1502.26       1400.64        59.03 o                         
   4   8  -2        462.10        487.95        50.87 o                         
   5   8  -2       2067.33       2168.05       116.69 o                         
   6   8  -2       1184.14       1254.68        88.08 o                         
   7   8  -2         81.17         22.39        52.40 o                         
   8   8  -2        655.89        692.70        83.48 o                         
   9   8  -2        283.82        314.90        68.57 o                         
  10   8  -2        186.86        215.16        72.87 o                         
  11   8  -2          4.32        -63.20        63.20 o                         
  12   8  -2         16.26        -40.18       114.21 o                         
 -11   9  -2         23.53        283.53       191.20 o                         
 -10   9  -2         17.76        229.41       167.19 o                         
  -9   9  -2         79.46        143.60       120.78 o                         
  -8   9  -2         18.37          7.71       106.35 o                         
  -7   9  -2         18.78          9.95       102.47 o                         
  -6   9  -2        568.94        318.64        83.80 o                         
  -5   9  -2        159.61         35.57        66.76 o                         
  -4   9  -2         10.66         55.47       105.85 o                         
  -3   9  -2        442.47        487.86        84.80 o                         
  -2   9  -2        277.73        216.79        46.33 o                         
  -1   9  -2        878.07        971.36        83.06 o                         
   0   9  -2         30.00         55.63        46.09 o                         
   1   9  -2        575.56        630.23        91.66 o                         
   2   9  -2        106.81         90.34        51.98 o                         
   3   9  -2        239.12        224.22        40.46 o                         
   4   9  -2        421.70        422.76        56.95 o                         
   5   9  -2        155.06        203.16        62.30 o                         
   6   9  -2       1046.03        931.73        78.23 o                         
   7   9  -2        302.30        264.79        61.09 o                         
   8   9  -2         66.97         39.38        55.74 o                         
   9   9  -2         70.46        -43.34        60.32 o                         
  10   9  -2         17.38         54.16        68.51 o                         
  11   9  -2         13.77        -33.01        75.17 o                         
 -10  10  -2         28.12        121.68       139.55 o                         
  -9  10  -2         75.10         14.82       149.59 o                         
  -8  10  -2         82.68         26.94       141.49 o                         
  -7  10  -2        191.48        385.56       177.02 o                         
  -6  10  -2         69.80        128.51        75.74 o                         
  -5  10  -2       1115.25        946.99       109.53 o                         
  -4  10  -2        672.25        774.60       103.78 o                         
  -3  10  -2        302.30        315.68        90.96 o                         
  -2  10  -2       1744.29       1896.19       119.64 o                         
  -1  10  -2       1770.24       1720.39        90.16 o                         
   0  10  -2        914.90       1035.83        81.27 o                         
   1  10  -2        198.99        132.72        66.00 o                         
   2  10  -2        456.02        454.26        63.19 o                         
   3  10  -2        104.72        145.25        48.34 o                         
   4  10  -2        487.72        566.28        85.03 o                         
   5  10  -2       1002.59        982.62       109.54 o                         
   6  10  -2        605.54        670.03        86.36 o                         
   7  10  -2        225.06        170.76        85.35 o                         
   8  10  -2        102.09          0.07        63.26 o                         
   9  10  -2        128.63        119.36        88.21 o                         
  10  10  -2         63.91        -13.67        71.63 o                         
  11  10  -2         31.50         51.66       121.58 o                         
 -10  11  -2         23.51          0.55       136.20 o                         
  -9  11  -2        230.01        377.43       154.74 o                         
  -8  11  -2         64.16         17.56       116.65 o                         
  -7  11  -2        114.62        175.03       118.09 o                         
  -6  11  -2         57.24        193.32       110.53 o                         
  -5  11  -2        345.32        293.19       102.95 o                         
  -4  11  -2         70.65         73.04       117.85 o                         
  -3  11  -2        147.18         25.06        78.66 o                         
  -2  11  -2        142.02        120.48        50.46 o                         
  -1  11  -2        398.48        385.69        64.49 o                         
   0  11  -2        188.20         90.77        54.36 o                         
   1  11  -2        936.59        892.76        86.04 o                         
   2  11  -2        701.35        800.94        77.92 o                         
   3  11  -2        127.35        117.39        42.51 o                         
   4  11  -2         54.61         46.56        47.95 o                         
   5  11  -2        355.72        399.36        85.84 o                         
   6  11  -2         68.38        -24.43        92.80 o                         
   7  11  -2         16.94         46.48        67.16 o                         
   8  11  -2          8.58         10.99        71.75 o                         
   9  11  -2         13.63        116.53        76.34 o                         
  10  11  -2         26.59        116.85        78.00 o                         
  11  11  -2         58.75        -95.22        95.22 o                         
  -9  12  -2        347.60        360.76       174.25 o                         
  -8  12  -2        112.58          0.00       122.90 o                         
  -7  12  -2        260.40        216.26       141.98 o                         
  -6  12  -2        826.73        699.69       156.71 o                         
  -5  12  -2        368.02        270.80        96.36 o                         
  -4  12  -2        314.17        305.40        94.98 o                         
  -3  12  -2        331.23        362.54        89.84 o                         
  -2  12  -2        428.95        518.93        66.50 o                         
  -1  12  -2       1569.36       1763.59        99.93 o                         
   0  12  -2         81.41        139.30        74.80 o                         
   1  12  -2       1533.45       1612.37       100.23 o                         
   2  12  -2       1795.55       1979.14       107.54 o                         
   3  12  -2        506.99        605.48        58.30 o                         
   4  12  -2        671.33        688.99        52.57 o                         
   5  12  -2         36.64        144.64        83.87 o                         
   6  12  -2        112.73        104.26        65.63 o                         
   7  12  -2          6.33        -33.87        65.18 o                         
   8  12  -2         11.47        -65.88        65.88 o                         
   9  12  -2        349.96        480.45       103.10 o                         
  10  12  -2         50.58          1.24        80.07 o                         
  -9  13  -2        175.84        218.91       142.16 o                         
  -8  13  -2         59.84        -38.47       141.47 o                         
  -7  13  -2         39.84        103.09       168.13 o                         
  -6  13  -2        243.24        317.93       228.15 o                         
  -5  13  -2        140.11         45.18       124.08 o                         
  -4  13  -2        535.14        521.16       201.11 o                         
  -3  13  -2        295.01        243.49        93.76 o                         
  -2  13  -2        877.98        902.14        82.64 o                         
  -1  13  -2        466.54        505.43        71.63 o                         
   0  13  -2        338.90        294.71        68.16 o                         
   1  13  -2        125.33        142.03       100.77 o                         
   2  13  -2        187.13        156.38        71.75 o                         
   3  13  -2        189.84        185.10        48.03 o                         
   4  13  -2         89.79        137.31        56.20 o                         
   5  13  -2        320.86        318.44        93.29 o                         
   6  13  -2        294.18         92.78        72.44 o                         
   7  13  -2        111.13          4.15        71.35 o                         
   8  13  -2        252.88        128.09        81.09 o                         
   9  13  -2        339.57        605.53       166.62 o                         
  -8  14  -2          3.96        114.52       149.28 o                         
  -7  14  -2          6.81        144.38       148.81 o                         
  -6  14  -2         63.87        220.90       139.68 o                         
  -5  14  -2        348.29        346.44       136.37 o                         
  -4  14  -2        311.49        349.45       100.45 o                         
  -3  14  -2       1244.66       1039.32       131.18 o                         
  -2  14  -2        709.10        589.78        81.48 o                         
  -1  14  -2        321.54        168.56        88.44 o                         
   0  14  -2        427.07        641.58        82.31 o                         
   1  14  -2       1101.71       1157.58       124.10 o                         
   2  14  -2        123.91        176.26        67.61 o                         
   3  14  -2        113.37        248.72        63.76 o                         
   4  14  -2        612.84        527.94        71.37 o                         
   5  14  -2        171.14         88.51        85.19 o                         
   6  14  -2        530.05        704.11       101.24 o                         
   7  14  -2        373.35        430.28        96.90 o                         
   8  14  -2        194.56        179.54        87.95 o                         
   9  14  -2         16.59        -53.58        81.28 o                         
  -7  15  -2         56.24         45.59       206.94 o                         
  -6  15  -2        109.43        -26.73       130.66 o                         
  -5  15  -2        324.53        150.13       135.03 o                         
  -4  15  -2         71.80        128.23       125.47 o                         
  -3  15  -2        128.09        120.64        95.03 o                         
  -2  15  -2        349.45        204.57        61.62 o                         
  -1  15  -2        238.04        199.13        69.28 o                         
   0  15  -2        238.53        330.22        84.67 o                         
   1  15  -2        466.72        633.50        87.12 o                         
   2  15  -2        298.13        225.72        58.51 o                         
   3  15  -2        471.74        351.16        59.55 o                         
   4  15  -2        373.56        402.86        73.36 o                         
   5  15  -2        143.11        139.71       114.18 o                         
   6  15  -2        136.33        167.92        86.25 o                         
   7  15  -2         32.54       -118.32       118.32 o                         
   8  15  -2        166.99         79.55       121.14 o                         
  -6  16  -2        461.54        334.98       161.46 o                         
  -5  16  -2         36.28         34.82       136.45 o                         
  -4  16  -2        144.37         66.89       134.80 o                         
  -3  16  -2          9.28        297.49       178.68 o                         
  -2  16  -2        174.59        149.29        98.76 o                         
  -1  16  -2        285.97        392.38       111.49 o                         
   0  16  -2        143.72        183.18        73.34 o                         
   1  16  -2        377.65        558.25        93.92 o                         
   2  16  -2        558.46        529.40        76.02 o                         
   3  16  -2        248.96        160.62        56.95 o                         
   4  16  -2        408.26        150.07       100.42 o                         
   5  16  -2        433.97        483.27       101.72 o                         
   6  16  -2         23.81         71.67        82.13 o                         
   7  16  -2          8.12        -84.33        84.33 o                         
  -5  17  -2        250.75        211.04       200.11 o                         
  -4  17  -2        227.44         92.85       249.05 o                         
  -3  17  -2        312.76        149.77       135.93 o                         
  -2  17  -2        335.94        307.04       114.76 o                         
  -1  17  -2        202.82        272.39        97.26 o                         
   0  17  -2        264.21        261.27        81.08 o                         
   1  17  -2         61.93        244.84        80.31 o                         
   2  17  -2        104.20         42.48        63.63 o                         
   3  17  -2        159.56        142.89        79.71 o                         
   4  17  -2         97.33        149.82        94.43 o                         
   5  17  -2        126.81        139.53        91.11 o                         
  -3  18  -2        229.28        203.79       147.62 o                         
  -2  18  -2        224.25        191.65       158.30 o                         
  -1  18  -2        173.00         89.00       140.79 o                         
   0  18  -2         84.59         -1.86        79.84 o                         
   1  18  -2         99.17        -28.83        71.47 o                         
   2  18  -2         28.92         -5.68        75.90 o                         
   3  18  -2        283.32        287.56       103.19 o                         
   4  18  -2        214.52        280.23       103.54 o                         
 -13   1  -1         15.61         25.25       175.29 o                         
 -12   1  -1        105.70        227.35       123.18 o                         
 -11   1  -1         68.28        179.36       114.26 o                         
 -10   1  -1        188.98        404.10       105.56 o                         
  -9   1  -1        229.74        340.31        93.60 o                         
  -8   1  -1       1908.75       2141.77       148.74 o                         
  -7   1  -1       1080.96        893.55       250.29 o                         
  -6   1  -1       2309.27       2423.18       119.48 o                         
  -5   1  -1       3474.32       3424.56       187.17 o                         
  -4   1  -1       2911.67       2733.25       153.68 o                         
  -2   1  -1       1250.27       1390.17       166.75 o                         
  -1   1  -1       4125.84       3812.03        38.44 o                         
   1   1  -1       3542.49       3253.49        72.70 o                         
   2   1  -1       9919.90       9325.80        86.58 o                         
   3   1  -1       8489.56       8496.10       145.74 o                         
   4   1  -1       2201.56       2024.36        51.71 o                         
   5   1  -1       1494.51       1384.62        50.71 o                         
   6   1  -1       1032.52       1025.89        70.76 o                         
   7   1  -1        217.59        191.58        41.95 o                         
   8   1  -1        263.49        236.93        47.04 o                         
   9   1  -1        134.21        117.12        36.64 o                         
  10   1  -1        188.49        146.53        47.68 o                         
  11   1  -1        196.67        220.48        80.22 o                         
  12   1  -1        147.89        149.30       101.36 o                         
  13   1  -1         77.48        164.39       116.94 o                         
 -13   2  -1          7.29          7.17       166.40 o                         
 -12   2  -1         78.21         93.10       116.30 o                         
 -11   2  -1         12.67        123.73       133.08 o                         
 -10   2  -1         84.41         48.73       172.50 o                         
  -9   2  -1        115.48        293.18       105.20 o                         
  -8   2  -1        110.18         56.47        74.41 o                         
  -7   2  -1        450.33        565.83       122.54 o                         
  -6   2  -1        380.92        345.05        69.78 o                         
  -5   2  -1        164.84         67.34        80.43 o                         
  -4   2  -1        159.91        157.41        78.56 o                         
  -3   2  -1        905.13        961.31        48.27 o                         
  -2   2  -1        976.32       1070.35        34.40 o                         
  -1   2  -1      25657.04      27274.04       260.73 o                         
   0   2  -1        790.56        808.67        17.78 o                         
   1   2  -1       3213.15       3391.96        37.46 o                         
   2   2  -1       4070.18       4177.90        69.32 o                         
   3   2  -1       8890.16       8734.45       104.94 o                         
   4   2  -1        610.65        809.12        45.23 o                         
   5   2  -1         45.15         52.65        23.30 o                         
   6   2  -1        107.29         82.41        34.01 o                         
   7   2  -1       1238.38       1220.12        98.27 o                         
   8   2  -1        180.45        159.51        37.09 o                         
   9   2  -1        232.07        163.95        49.57 o                         
  10   2  -1        156.61        202.02        52.85 o                         
  11   2  -1         91.38         42.03        94.57 o                         
  12   2  -1         11.21       -117.55       117.55 o                         
  13   2  -1         38.55          5.45       106.83 o                         
 -12   3  -1        161.24        207.59       111.40 o                         
 -11   3  -1        327.86        444.78       179.77 o                         
 -10   3  -1        220.82        414.59       105.22 o                         
  -9   3  -1       1333.67       1522.04       185.99 o                         
  -8   3  -1        593.32        623.79        98.35 o                         
  -7   3  -1         64.24        143.56        69.19 o                         
  -6   3  -1       1055.48        747.18       144.21 o                         
  -5   3  -1        261.39        176.13        87.61 o                         
  -4   3  -1       6271.88       6171.00       125.12 o                         
  -3   3  -1       4707.83       4551.54       109.46 o                         
  -2   3  -1       5256.45       5322.97        90.50 o                         
  -1   3  -1      24295.77      25266.64       252.40 o                         
   0   3  -1       7198.25       7028.49        84.69 o                         
   1   3  -1       3120.00       3312.44        63.86 o                         
   2   3  -1       2976.01       2848.64        55.73 o                         
   3   3  -1        171.64        195.12        24.69 o                         
   4   3  -1       4575.21       4755.26        79.09 o                         
   5   3  -1        157.47        182.55        28.94 o                         
   6   3  -1       3322.14       3347.52        78.44 o                         
   7   3  -1        845.88        825.95        53.62 o                         
   8   3  -1        431.29        339.77        53.16 o                         
   9   3  -1        849.43        894.69        77.80 o                         
  10   3  -1        411.46        406.85       127.60 o                         
  11   3  -1         44.79         98.98        79.68 o                         
  12   3  -1         39.66         40.35       193.30 o                         
  13   3  -1         13.09        -13.55       233.72 o                         
 -12   4  -1         50.11        -77.34       125.17 o                         
 -11   4  -1        220.96        238.01        88.52 o                         
 -10   4  -1         10.05        141.85        95.98 o                         
  -9   4  -1         47.92        105.27        67.90 o                         
  -8   4  -1        240.28        146.01        85.93 o                         
  -7   4  -1        428.60        403.00        69.70 o                         
  -6   4  -1        635.32        529.27        96.55 o                         
  -5   4  -1       1014.15        844.04       102.72 o                         
  -4   4  -1       3025.37       3127.39       104.65 o                         
  -3   4  -1        745.50        829.14        66.84 o                         
  -2   4  -1       1018.03       1049.68        60.32 o                         
  -1   4  -1       7319.16       7369.65       111.50 o                         
   0   4  -1        783.08        907.43        44.11 o                         
   1   4  -1       5197.65       5352.19        73.84 o                         
   2   4  -1        594.92        628.74        27.03 o                         
   3   4  -1       2663.85       2451.02        56.36 o                         
   4   4  -1        716.44        619.51        37.57 o                         
   5   4  -1       1255.50       1284.14        48.90 o                         
   6   4  -1       1644.62       1705.83        66.84 o                         
   7   4  -1        155.97         55.36        35.80 o                         
   8   4  -1        665.91        628.05        52.36 o                         
   9   4  -1         37.17         23.32        37.56 o                         
  10   4  -1         35.60         74.95        52.47 o                         
  11   4  -1        166.46        235.46        73.96 o                         
  12   4  -1         41.47         58.20       119.58 o                         
  13   4  -1         63.66        194.74       153.48 o                         
 -12   5  -1         11.96        308.73       204.73 o                         
 -11   5  -1          4.71         79.47       122.19 o                         
 -10   5  -1         19.36        -64.64        64.64 o                         
  -9   5  -1        593.53        647.53        95.77 o                         
  -8   5  -1        838.06        900.94       123.77 o                         
  -7   5  -1       1678.14       1330.39       321.62 o                         
  -6   5  -1       2152.12       2174.37       157.61 o                         
  -5   5  -1       2278.21       2022.59       155.41 o                         
  -4   5  -1       2474.95       2550.71       107.25 o                         
  -3   5  -1       2048.36       2080.84        88.16 o                         
  -2   5  -1       1824.33       2075.61        82.08 o                         
  -1   5  -1        959.05       1041.33        47.28 o                         
   0   5  -1        826.17        896.15        49.41 o                         
   1   5  -1       5405.91       5256.27       120.68 o                         
   2   5  -1       8275.31       8079.89        92.09 o                         
   3   5  -1      12991.18      12917.83       171.52 o                         
   4   5  -1       4722.67       4587.94       107.50 o                         
   5   5  -1       5158.51       5218.59       112.89 o                         
   6   5  -1        831.28        845.17        46.97 o                         
   7   5  -1       1185.29       1176.24        83.25 o
[truncated: 473,689 more chars]
